# Supplementary material for: Time-restricted feeding promotes muscle function through purine cycle and AMPK signaling in Drosophila obesity models
Source: Nat Commun. 2023 Feb 21;14:949. doi: 10.1038/s41467-023-36474-4 (PMC9944249; doi:10.1038/s41467-023-36474-4)
Supplement: Supplementary file 4 — Supplementary Data 1 [file 41467_2023_36474_MOESM4_ESM.xlsx]

## Sheet: Data 1
Supplementary Data 1: Expression (Log Norm Count) of Drosophila skeletal muscle transcripts under ALF and TRF in WT, HFD and Sk2 models
Gene	ALF_WT_ZT3	ALF_WT_ZT7	ALF_WT_ZT11	ALF_WT_ZT15	ALF_WT_ZT19	ALF_WT_ZT23	ALF_HFD_ZT3	ALF_HFD_ZT7	ALF_HFD_ZT11	ALF_HFD_ZT15	ALF_HFD_ZT19	ALF_HFD_ZT23	ALF_SK2_ZT3	ALF_SK2_ZT7	ALF_SK2_ZT11	ALF_SK2_ZT15	ALF_SK2_ZT19	ALF_SK2_ZT23 (Outlier)	TRF_WT_ZT3	TRF_WT_ZT7	TRF_WT_ZT11 (Outlier)	TRF_WT_ZT15	TRF_WT_ZT19	TRF_WT_ZT23	TRF_HFD_ZT3	TRF_HFD_ZT7	TRF_HFD_ZT11	TRF_HFD_ZT15	TRF_HFD_ZT19	TRF_HFD_ZT23	TRF_SK2_ZT3	TRF_SK2_ZT7	TRF_SK2_ZT11	TRF_SK2_ZT15	TRF_SK2_ZT19	TRF_SK2_ZT23
CG11023	-0.17687	-0.176967	-0.188398	-0.18313	-0.0398396	-0.191615	-0.198527	-0.185977	-0.194559	-0.206737	-0.198962	-0.194829	0.398919	0.0536094	0.094657	0.0162169	0.0352975	0.146743	-0.186757	-0.192394	-0.194048	-0.191478	-0.158259	-0.18074	-0.208394	-0.210406	-0.195641	-0.153542	-0.204215	-0.208818	-0.0400762	-0.0395707	0.0997259	-0.0777908	0.304257	0.0797923
l(2)gl	12.0572	11.8042	12.0412	12.0085	11.9183	11.9438	11.8016	11.8739	11.7252	11.7899	11.4957	12.2506	11.5913	11.9008	11.9166	11.4509	11.5928	11.794	11.8476	11.652	12.1471	12.1876	12.1755	11.9209	11.7843	12.583	11.9182	11.7341	11.9067	11.8686	11.4897	11.4903	11.6523	11.8567	11.6683	11.7446
Ir21a	1.40561	1.20723	1.59045	1.97253	1.95114	1.31215	1.14649	1.61841	1.61387	1.43486	1.14523	1.51483	1.55777	1.32175	1.53612	1.6034	1.15268	1.36485	1.18001	1.30711	1.15937	1.65662	1.52196	1.38134	1.40875	1.4316	1.28598	1.47836	1.31785	1.40199	1.379	1.30276	1.30244	1.43333	1.61921	1.70487
CR43609	2.08789	1.89368	2.13483	2.73155	2.44608	2.49397	2.43578	2.39872	2.17532	2.31229	2.49132	2.81834	2.20118	2.0481	2.18693	1.92415	2.15106	2.16421	2.48802	2.39589	2.27942	2.2157	2.22894	2.2146	2.45166	2.65709	2.25514	2.31228	2.25401	2.35379	1.85595	2.09331	2.02043	2.26735	2.06411	2.13154
Cda5	10.3636	10.0279	10.1322	10.3791	10.2931	10.618	9.77693	9.69695	9.92154	9.65806	10.0682	10.3105	9.67056	10.0845	9.78088	9.55996	9.64759	9.35746	9.70304	10.2573	8.80482	10.4206	10.7813	10.3473	10.1679	10.0892	9.49495	9.37661	9.72911	9.79883	9.90075	9.71547	9.65666	10.0397	9.80708	10.1217
CR45339	0.584193	0.0898438	0.228118	0.253932	0.352594	0.212297	0.178079	0.378737	0.0693195	0.136907	0.175914	0.19643	0.0552358	0.151577	0.267876	0.05469	0.0672065	0.100556	0.0783959	0.328717	0.0699133	0.335921	0.376047	0.0854244	0.378893	0.118275	0.0680648	0.0483712	0.309885	0.372158	0.141796	0.142107	0.0563995	0.118744	0.117398	0.134514
CR45340	-0.400009	-0.201804	-0.410133	-0.0804867	-0.410966	-0.270195	-0.106824	-0.408005	-0.168475	-0.426275	-0.419427	-0.415789	-0.265713	-0.241911	-0.122452	-0.426706	-0.417155	-0.377205	-0.408691	-0.413647	-0.415102	-0.0339532	-0.383719	-0.403405	-0.427736	-0.180852	-0.416504	-0.315717	-0.424054	-0.352335	-0.25768	-0.425368	-0.425396	-0.077894	-0.429661	-0.426692
dbr	11.2412	10.7416	10.8433	10.8699	11.1159	11.1807	10.3993	10.6147	10.658	10.7172	10.4183	11.2983	10.4516	11.0879	10.8501	10.6298	10.7952	10.5064	10.5996	10.7317	10.3701	11.0485	11.2325	10.8826	10.6955	10.8194	10.3113	10.5065	10.7178	10.9906	10.6167	10.6477	10.9924	11.1659	10.8247	11.0314
CR44987	4.61602	4.68105	4.49622	5.06089	4.9424	5.05837	4.91332	4.76519	4.54494	5.00845	4.67454	5.3472	4.40757	4.56516	4.31883	3.92353	3.97483	3.47061	4.83044	4.43155	4.03919	4.6851	4.80541	4.58506	4.64479	5.44893	4.28234	4.44784	4.4043	4.89461	4.17448	4.24551	4.13975	4.48075	4.33806	4.55818
galectin	13.028	13.2128	12.4909	12.6582	13.1505	12.8285	12.5306	12.7055	12.8311	12.8593	12.7631	13.5036	12.2849	12.7828	12.2119	12.0522	12.1692	11.9813	12.5376	12.7835	11.9316	12.5453	12.7376	12.9178	12.5947	13.0838	12.4406	12.2176	12.1918	12.8427	12.3689	12.3656	12.6587	13.0082	12.5079	12.7006
CG11374	3.92286	3.43833	4.11523	4.31005	3.74887	3.84274	4.29911	4.39692	4.15131	3.88893	4.09859	4.67445	3.74268	4.1039	3.98031	3.46065	4.04962	3.7968	4.32493	4.26158	3.64046	4.41703	4.03023	4.53741	3.78652	4.16444	3.5263	4.29649	4.2376	4.30839	3.50802	3.82101	3.89377	4.10501	3.65853	4.23465
net	8.84416	8.69405	8.32004	8.4502	8.61986	8.57288	7.912	8.26666	8.17628	8.01541	8.01103	8.75212	7.99382	8.53656	8.29458	8.07418	8.29864	8.02751	8.32697	8.48628	6.91889	8.24347	8.33356	8.57818	8.319	8.15331	7.4807	7.41253	7.88084	8.26682	8.08726	8.03126	8.28674	8.67334	8.30847	9.09805
Zir	11.7965	11.4459	11.5313	11.3062	11.5476	11.5412	11.2754	11.1831	11.5578	11.4522	11.2487	12.0012	11.2454	11.9111	11.6623	11.2868	11.5801	11.1995	11.094	11.3164	10.8548	11.4857	11.8288	11.6011	11.5763	11.4211	11.2948	11.0027	11.2589	11.4581	11.4811	11.5227	11.816	12.092	11.5774	11.9868
CG11377	8.38931	8.19697	8.17533	8.23967	8.36107	8.03857	8.40132	8.3832	8.26156	8.24566	8.11761	8.13667	8.12253	8.16102	8.16533	8.2911	8.29653	8.6504	8.13497	8.2239	9.06002	8.15599	8.38286	7.96692	8.29319	8.04187	8.20401	8.20608	8.04003	8.20137	8.28939	8.44966	8.4669	8.51572	8.39841	8.45424
Nhe1	9.19719	8.99701	8.87568	9.19803	8.90074	8.70222	9.13461	8.90047	8.80306	9.09561	8.74814	9.18766	9.10645	9.11612	8.89118	8.91686	9.01309	8.77041	8.55538	8.75883	9.09969	8.8521	8.98296	8.81637	8.94262	9.14838	8.81313	9.08249	8.85146	9.07178	8.94283	8.81616	8.80709	8.90125	8.98028	8.80893
Sam-S	12.3585	12.3564	12.0029	12.0813	12.1439	12.0971	11.8514	11.909	12.1112	12.0957	11.9353	12.1677	11.9949	12.292	12.1089	12.1844	12.013	11.9999	12.0702	12.2936	11.8624	11.934	12.1018	11.9921	12.0246	12.142	12.1133	11.8345	11.7792	12.2219	12.1966	12.3094	12.318	12.3897	12.1802	12.2474
CG11455	11.2954	11.5489	11.3967	11.1678	11.4019	11.2692	10.6098	10.8559	11.4157	10.9492	11.1712	11.2522	11.4893	11.6215	11.479	11.5884	11.459	11.2173	11.285	11.404	10.8562	11.1991	11.3046	11.2939	10.741	10.5357	10.659	10.8358	10.7398	11.1278	11.6308	11.8109	11.8347	11.9137	11.6213	12.0154
CG13694	4.47928	4.11203	4.45157	4.17035	4.80234	5.43305	4.63731	4.01882	4.59568	4.56797	4.62121	4.95465	4.33409	5.06547	5.30551	4.75362	5.1256	4.59857	4.79718	4.66596	3.74946	4.11965	4.9103	4.5957	4.53067	4.18562	4.2932	3.92399	4.58478	4.41795	4.72546	4.1521	4.49062	5.07718	5.07197	4.69582
CG4822	11.6605	11.2013	11.5415	11.3389	11.3234	11.7968	10.9705	10.6044	10.8256	10.8609	10.5981	11.3513	10.7823	11.7197	11.3759	10.8387	11.0483	10.5232	11.1629	11.3523	9.89826	11.5026	11.5854	11.1011	10.8585	10.6879	10.4334	10.6029	10.6642	10.8597	11.0851	11.0416	11.0415	11.6409	11.1431	11.0248
CG3164	13.8687	13.4634	13.6767	13.5841	13.5763	14.0601	13.8409	13.4751	13.6327	13.6607	13.6874	13.843	13.25	13.8946	13.7572	13.4127	13.6297	13.0352	13.5503	13.5893	12.3834	13.5844	13.8775	13.5317	13.5737	13.3486	13.6111	13.5801	13.5076	13.6057	13.4405	13.3363	13.427	13.8287	13.4343	13.4005
CR44969	2.77456	2.90168	2.8263	3.01232	2.60582	2.46006	3.2276	2.52618	2.94647	2.80836	2.78297	3.23324	2.76102	2.6111	2.88457	2.79382	2.90648	2.54066	2.64157	2.75687	2.30977	2.67911	3.18075	2.58613	2.66622	3.24601	2.51648	2.88291	2.53595	2.55336	2.96793	2.43708	2.50507	2.95216	2.87631	2.74791
Gs1	11.8249	11.92	11.8057	11.5028	11.6643	11.9188	11.5153	11.8117	12.0959	11.8175	11.8848	11.9609	11.8606	11.9404	11.9311	11.756	11.76	11.6693	11.7773	12.1367	11.5555	11.9899	11.9577	12.0051	11.8931	11.1239	11.9134	11.6869	11.4397	11.5924	11.9622	11.9163	11.8504	12.3251	11.8793	12.2694
CR44185	1.52608	1.70166	2.02578	1.64221	1.58105	1.96944	1.48716	1.74685	2.06622	1.47699	1.48257	2.12753	1.39751	1.33344	1.23948	1.39212	1.25247	1.1874	1.28594	1.55043	1.53361	2.26478	1.88011	1.30623	1.75437	1.7943	1.62647	1.83674	1.85531	1.92718	1.21834	1.21857	1.21845	1.42478	1.20015	1.3923
CR44186	-1.70143	-1.70146	-1.55361	-1.53167	-1.70569	-1.70646	-1.49546	-1.70454	-1.70745	-1.71154	-1.49864	-1.70754	-1.71155	-1.71057	-1.60208	-1.63251	-1.70807	-1.71391	-1.70481	-1.70672	-1.70728	-1.70641	-1.69103	-1.70275	-1.56895	-1.71276	-1.70782	-1.71354	-1.7107	-1.51007	-1.71122	-1.7112	-1.71121	-1.71273	-1.71282	-1.7117
CG31975	0	0	0	0	0	0	0	0	0	0	0	0	0	0	0	0	0	0	0	0	0	0	0	0	0	0	0	0	0	0	0	0	0	0	0	0
CG31976	0	0	0	0	0	0	0	0	0	0	0	0	0	0	0	0	0	0	0	0	0	0	0	0	0	0	0	0	0	0	0	0	0	0	0	0
CG31974	9.98144	9.09601	8.29534	9.68065	9.2432	8.14955	9.28061	9.21244	8.48065	8.57874	8.44597	8.40605	10.0947	9.49557	9.31456	9.45946	9.41573	8.72879	8.56987	8.75601	8.77137	8.99781	9.2634	9.11042	8.92266	8.60114	7.91949	8.61623	8.25112	8.95393	9.45206	9.43397	8.97322	9.00468	9.61666	9.37605
CG11454	8.2236	8.79491	8.51342	8.67779	8.86433	8.81541	8.40074	8.56805	8.58805	8.49335	8.89125	8.45231	8.36952	8.09541	8.17141	8.27696	8.21388	7.86901	8.46934	8.49475	8.17261	8.3635	8.2873	8.8006	8.49351	8.348	8.44818	8.39413	8.30747	8.40623	8.37857	8.38002	8.48367	8.40093	8.28712	8.55519
CG42399	6.11213	6.36559	6.405	6.30395	5.97114	6.26547	6.83048	6.20519	6.69607	6.40762	6.77796	6.70503	5.53007	5.5224	5.86379	5.45436	5.65715	5.32211	6.24125	6.58204	5.37997	6.74946	6.17606	6.69678	6.60109	6.61491	6.6897	6.38045	6.33881	6.15272	5.49795	5.50117	5.34852	5.49601	5.51831	5.58279
CG3709	7.52621	7.48618	7.05997	7.53958	7.46168	7.3854	7.39757	7.00852	7.30736	7.25976	7.21486	7.56977	6.59148	6.88743	6.69217	6.6987	6.50093	6.75832	7.46819	7.04843	7.43343	7.29797	7.34019	7.3038	7.26681	7.55333	7.02056	6.99022	7.05327	7.33063	6.77099	6.49673	6.75075	6.8789	6.7339	6.82084
CG3436	8.92558	8.87046	8.92837	8.80623	8.92612	8.68834	8.65994	8.58852	8.78266	8.66323	8.74376	8.96236	8.61116	8.94306	8.73864	8.724	8.55487	9.16458	8.88027	8.62898	9.71054	8.75175	8.8555	8.72898	8.63003	8.90435	8.5958	8.52329	8.64076	8.8239	8.61514	8.67479	8.97943	8.85519	8.72206	8.7454
CG33635	6.63715	6.0957	6.65475	6.56685	6.37964	6.44146	6.66379	6.32902	6.51893	6.54117	6.13497	6.66331	6.14042	6.31256	6.44124	6.37775	6.23217	6.13439	6.16942	6.05289	6.93869	6.65771	6.36424	6.24747	6.18999	6.99566	6.4074	6.53859	6.75611	6.68079	5.80327	5.79221	6.0008	6.26022	6.07188	5.84455
spen	11.6792	11.3767	11.5902	11.6129	11.4459	11.6242	11.6848	11.3988	11.8101	11.6554	11.4953	11.9514	11.5184	11.7528	11.8737	11.4042	11.6353	11.6843	11.2719	11.5514	12.0104	11.8795	11.7517	11.5148	11.4821	11.7278	11.6244	11.3548	11.5718	11.4339	11.5011	11.3518	11.5896	11.9441	11.4423	11.7837
mRpL10	9.04274	9.2972	8.96504	8.94372	9.19782	9.20047	8.34679	8.80073	9.11027	8.86696	9.01414	8.8148	9.47204	9.50065	9.23277	9.65209	9.52549	9.40327	9.02692	9.35852	9.11861	9.03972	9.18794	9.10796	8.82045	8.37346	8.9293	8.8781	8.92306	8.92266	9.49725	9.82243	9.74599	9.67289	9.51446	9.85803
CG11617	10.5788	10.3731	10.6783	10.4001	10.537	10.626	9.93382	9.92914	10.7879	10.6304	10.5101	10.5581	10.3684	10.7407	10.906	10.7953	10.669	10.1909	9.99734	10.335	9.54072	10.9257	10.4758	10.3656	9.78823	9.94765	10.605	10.1971	10.064	10.299	10.4666	10.6683	10.8754	11.3046	10.66	11.129
Tbc1d15-17	9.65178	9.59493	9.49217	9.64165	9.68982	9.64974	9.25695	9.56066	9.22579	9.28171	9.20904	9.57882	9.3555	9.58869	9.53943	9.31666	9.44672	9.55255	9.57269	9.50251	9.73444	9.62416	9.61485	9.51953	9.39955	9.9318	9.37052	9.31896	9.55117	9.42959	9.34115	9.49028	9.63326	9.46277	9.50381	9.40362
kis	12.47	12.381	12.4658	12.4243	12.4021	12.5554	12.2984	12.2609	12.5951	12.3497	12.2177	12.8478	12.1177	12.3478	12.5138	12.1855	12.2454	12.676	12.4116	12.4317	13.151	12.6237	12.7058	12.5013	12.3991	12.5575	12.3984	12.2557	12.487	12.4103	12.2161	12.1449	12.4455	12.5881	12.0921	12.4697
CR44220	-1.98663	-1.79525	-1.84133	-1.98831	-1.98997	-1.99057	-1.88216	-1.98907	-1.99135	-1.99452	-1.88392	-1.99142	-1.99453	-1.99377	-1.88816	-1.99465	-1.99183	-1.99635	-1.98928	-1.99077	-1.99121	-1.85372	-1.97549	-1.98767	-1.99495	-1.93057	-1.99163	-1.99607	-1.99387	-1.92405	-1.99427	-1.91133	-1.99427	-1.99545	-1.99551	-1.99465
CR44222	-0.900285	-0.704628	-0.754864	-0.904041	-0.907761	-0.769013	-0.52504	-0.905746	-0.910872	-0.836217	-0.913493	-0.911033	-0.918113	-0.823153	-0.914115	-0.918394	-0.682277	-0.922311	-0.906213	-0.909581	-0.779735	-0.909034	-0.889079	-0.902608	-0.919084	-0.732402	-0.786771	-0.863445	-0.741909	-0.845613	-0.831863	-0.917495	-0.917514	-0.852396	-0.853597	-0.918384
CR44221	-1.51026	-1.70359	-1.55761	-1.70564	-1.5615	-1.70844	-1.71069	-1.54767	-1.58294	-1.71335	-1.71083	-1.58404	-1.71335	-1.6213	-1.71117	-1.7135	-1.70999	-1.71562	-1.70684	-1.70869	-1.70923	-1.70839	-1.69381	-1.70485	-1.71388	-1.64885	-1.70975	-1.6587	-1.71254	-1.71401	-1.71304	-1.71302	-1.71303	-1.71449	-1.64957	-1.63542
snoRNA:kis-a	-3.47474	-3.47477	-3.47938	-3.3608	-3.47979	-3.4808	-3.48418	-3.47835	-3.48218	-3.48637	-3.48442	-3.48231	-3.48638	-3.48604	-3.48498	-3.48643	-3.48308	-3.48719	-3.47868	-3.48116	-3.48194	-3.36436	-3.46799	-3.47623	-3.40553	-3.4868	-3.48271	-3.48706	-3.48608	-3.48661	-3.48626	-3.48625	-3.48626	-3.48679	-3.48682	-3.48643
CG13693	-2.23707	-2.23714	-2.08847	-2.23964	-2.24111	-2.24164	-2.12993	-2.24031	-2.24233	-2.24517	-2.24336	-2.2424	-2.08969	-2.2445	-2.24361	-2.24529	-2.12112	-2.24682	-2.2405	-2.24182	-2.24221	-2.24161	-2.22535	-2.05718	-2.24556	-2.24602	-2.24259	-2.24656	-2.24459	-2.24566	-2.24495	-2.24494	-2.15968	-2.17874	-2.24606	-2.24528
mir-965	-3.31865	-3.31868	-3.32236	-3.3206	-3.32269	-3.32351	-3.32621	-3.32154	-3.32461	-3.32703	-3.3264	-3.32472	-3.26268	-3.32683	-3.24012	-3.20584	-3.32533	-3.3275	-3.3218	-3.32379	-3.32442	-3.32346	-3.31324	-3.31984	-3.32714	-3.32727	-3.32503	-3.32743	-3.32686	-3.32717	-3.32696	-3.32696	-3.32696	-3.32727	-3.32728	-3.32706
CR44218	1.3078	1.30721	1.4912	1.55023	1.23235	1.3435	1.2801	1.39407	1.42079	1.46129	1.45389	1.31426	1.12299	1.1419	1.26623	1.1969	1.29998	1.07574	1.61913	1.33644	1.06953	1.21929	1.1586	1.44046	1.25285	1.38894	1.3068	1.60679	1.50886	1.76412	1.12937	1.4809	1.21146	1.09957	1.09782	1.26798
Rpp30	6.55041	6.6562	6.26376	6.40809	6.49374	6.52519	6.2625	6.58621	5.97094	6.06129	6.39241	6.3668	6.03918	6.12005	5.74545	6.56693	6.27277	6.32763	6.59009	6.34444	6.34033	6.16924	6.24486	6.40059	6.36218	6.58918	6.07952	6.18372	6.32232	6.36366	6.06173	6.20142	6.36463	6.26311	6.17963	6.16281
CG3645	7.81346	8.21262	7.88124	7.85981	8.18388	8.02	7.73516	7.72756	7.99103	7.97769	8.12773	7.51363	7.66073	7.25399	7.26876	7.6416	7.59068	7.83782	8.13261	7.94796	7.92573	7.82968	7.90062	8.15141	8.23233	7.82736	7.89131	7.8993	7.85676	7.83621	7.72864	7.75415	7.87166	7.52737	7.65844	7.7096
CG17075	5.56198	5.09175	5.39612	5.63428	5.43038	4.89186	6.68312	5.24656	5.56835	5.97643	5.63539	6.49716	5.84067	5.6207	5.67663	5.00901	5.6478	4.85627	4.63417	5.78356	5.32633	5.75308	5.1546	5.56727	5.48131	5.95509	5.07735	4.85463	5.86049	5.72667	5.92694	5.50884	5.31591	5.20005	5.19794	5.48341
CR44219	-3.13144	-3.13147	-3.13641	-3.00927	-3.13685	-3.13794	-3.14036	-3.13531	-3.13942	-3.14127	-3.14041	-3.13956	-3.14127	-3.14095	-3.14053	-3.06654	-3.14012	-3.14205	-3.13566	-3.13832	-3.13916	-3.13787	-3.1242	-3.13304	-3.14145	-3.07881	-3.13999	-3.08783	-3.14099	-3.1415	-3.14116	-3.0607	-3.14116	-3.14166	-3.14169	-3.14132
CG3345	0.369065	0.368566	0.148016	0.336716	0.304309	0.143442	0.363671	0.32192	0.139234	0.291583	0.622737	0.275364	0.291455	0.400053	0.131392	0.120889	0.267086	0.111098	0.317851	0.14233	0.139966	0.143637	0.189881	0.349092	0.201447	0.379741	0.271037	0.291781	0.22465	0.340562	0.12302	1.10751	0.21624	0.258927	0.115962	0.120913
mbm	7.76469	7.8143	7.7326	7.75538	7.67946	7.72179	7.73264	7.53718	7.57465	7.48731	7.6123	7.66025	7.05844	6.79774	6.8494	7.87945	7.1767	8.98577	7.75115	7.61252	9.41373	7.28235	7.49687	7.63869	7.84756	7.9729	7.5264	7.34545	7.63502	7.63812	7.20832	7.05375	6.94662	6.74168	7.2578	7.14754
CG11555	7.81258	7.94747	7.74406	7.65148	7.75072	7.87422	7.48678	7.47634	7.52611	7.51165	7.6011	7.82118	7.59225	7.79306	7.42208	7.67645	7.44622	7.98805	7.61025	7.68171	8.61397	7.64195	7.70267	7.49696	7.76038	7.6798	7.28102	7.27273	7.43354	7.70451	7.62211	7.55805	7.52292	7.83908	7.66966	7.86229
CG17078	7.79474	7.75801	7.65743	7.72439	7.60315	7.73187	7.59455	7.5099	7.42807	7.63912	7.56177	7.92596	7.41866	7.63596	7.59525	7.75364	7.53124	9.2108	7.72138	7.80476	9.78009	7.84353	7.6871	7.83027	7.60946	7.73907	7.53713	7.70035	7.69789	7.58058	7.5818	7.6765	7.68214	7.69652	7.53365	7.65256
smo	8.56955	8.12965	8.29433	8.28414	8.33217	8.51526	8.09155	8.00537	8.04523	7.96597	7.93402	8.38079	7.92801	8.33559	8.19428	7.98538	8.2388	8.9088	8.30009	8.20455	9.3609	8.31932	8.14004	8.1066	8.10967	8.13615	7.92311	8.06507	8.08056	8.2948	8.02586	8.10075	7.93553	8.32743	8.26389	8.22
CG11601	7.87801	7.7561	7.59881	7.90874	7.69409	7.57069	7.68316	7.91676	7.35689	7.78743	7.66751	7.73295	8.15605	8.07613	7.66339	8.05891	8.21473	7.8172	7.85704	7.41265	8.15475	7.64605	8.11812	7.8578	7.81375	7.49153	7.71479	7.92557	7.71924	7.71019	7.93306	7.63164	7.56864	7.7945	8.05365	7.75067
CG3625	10.8526	10.6077	10.4701	10.8196	10.657	10.5947	10.495	10.3823	10.3431	10.2233	10.2172	10.2487	10.5688	10.6868	10.647	10.5921	10.5977	10.0801	10.5611	10.5888	9.80015	10.3547	10.3427	10.4298	10.5152	9.84756	10.1545	10.081	9.98267	10.1759	10.7181	10.6527	10.6775	10.7914	10.6299	10.7218
Amnionless	7.72439	8.06145	7.4893	7.13747	7.94515	7.12223	7.27284	6.46165	7.60534	6.49752	6.95637	7.43464	7.46188	7.73523	8.28476	7.99681	8.08759	7.19719	7.46833	7.49412	7.09614	7.21262	7.55766	5.99851	7.19113	7.41465	6.79174	6.91333	7.79273	7.52505	7.73405	7.92548	8.20477	8.18738	7.62036	7.78262
CG11562	7.39054	7.65571	7.42558	7.34047	7.87431	7.85576	7.04756	7.41377	7.574	7.17693	7.35846	7.12506	7.93974	7.85154	7.50188	8.18476	7.99086	8.04372	7.38448	7.62504	8.08903	7.53419	7.5186	7.83518	7.15001	6.97785	7.29136	7.19538	7.06896	7.4109	8.26577	8.21954	8.03403	8.15918	7.95631	8.57779
U2af38	8.06067	8.16434	8.15223	8.02473	8.26134	8.38916	8.05297	8.07087	8.17746	8.21562	8.38468	8.1427	7.88889	8.05121	7.84153	7.95921	7.77203	8.73932	8.29646	8.16888	9.1488	8.02051	7.86831	7.97868	8.09847	8.08096	8.10585	8.05963	8.07361	8.08823	7.93357	7.91105	8.13746	7.94698	8.0722	8.01995
Hop	9.36458	9.45513	9.78013	9.58096	9.28635	9.16141	9.89436	9.46758	9.85503	9.8352	9.73793	9.24804	8.96192	8.93689	9.58511	9.39318	9.04537	10.6168	9.56125	9.30027	11.2531	9.14763	9.32842	9.161	9.76583	9.55195	9.97281	9.7308	9.23089	9.47318	8.80753	8.97026	9.45135	9.03609	9.15061	8.88305
Pi3K21B	9.25324	8.7581	8.82393	8.86228	8.36155	8.59041	8.7919	8.76984	8.60843	8.78297	8.43965	8.87569	8.62088	8.912	8.8365	8.91728	8.60294	9.89225	8.65131	8.67512	10.3337	8.73234	8.7751	8.43567	8.70986	9.18867	8.67269	8.65905	8.43706	8.78177	8.60507	8.45483	8.48765	8.82701	8.60899	8.56796
Plc21C	10.0972	9.79059	9.97914	9.87267	9.83466	10.1793	10.3174	9.86632	9.90313	9.92226	10.0367	10.2786	10.1271	10.0968	10.3522	9.64385	10.2454	10.1146	9.93966	9.96474	10.1685	10.0585	10.2056	10.1569	10.2941	9.96071	9.92556	9.70001	10.0522	10.0043	10.2211	9.85536	9.66744	10.0822	10.0821	10.2267
CR43719	-3.70154	-3.70156	-3.70394	-3.7028	-3.70416	-3.70468	-3.70643	-3.70341	-3.7054	-3.70823	-3.70655	-3.70546	-3.70823	-3.708	-3.70685	-3.70825	-3.70586	-3.70846	-3.70358	-3.70487	-3.70527	-3.70465	-3.69804	-3.70231	-3.70829	-3.70835	-3.70567	-3.70843	-3.70812	-3.7083	-3.7082	-3.65367	-3.7082	-3.66615	-3.66685	-3.70825
CG11912	3.24088	3.40122	4.46922	6.32639	7.19811	4.81717	2.60506	3.05113	2.33711	3.37984	2.73625	3.10141	3.05824	4.05675	2.41039	2.48448	3.67484	2.56604	2.46793	5.09353	5.22732	3.60278	5.16499	6.89981	3.29894	2.65853	2.31735	2.54794	2.908	2.89178	2.53336	5.25974	2.53433	2.57373	3.33351	2.22355
CG11911	3.53911	4.27858	5.81123	8.57139	9.06905	6.79757	2.64333	2.5565	2.37493	2.03671	2.45926	2.36867	3.69334	4.58017	3.12312	2.34141	2.3317	4.42037	2.76274	6.4919	6.50221	4.96544	7.0166	8.19257	1.97833	1.90128	2.34951	2.08969	2.11831	1.96269	2.53811	6.36694	2.06995	1.90498	3.46311	2.02047
CG33127	7.59875	6.37104	5.18722	7.86763	8.42639	5.26693	7.4824	7.63434	4.57376	4.76525	4.49441	4.49369	6.47826	6.23383	6.40867	7.46817	7.93771	6.97427	5.29018	5.82835	6.75023	7.10727	6.81398	7.59498	6.16055	4.72301	5.16352	5.92514	4.69493	5.51877	6.61844	6.69064	6.11561	5.1294	7.95481	6.28006
CG43755	-2.55776	-2.55781	-2.5631	-2.56113	-2.56325	-2.56362	-2.46077	-2.56271	-2.56408	-2.56597	-2.56477	-2.56412	-2.56597	-2.56552	-2.4664	-2.56604	-2.56437	-2.56705	-2.56284	-2.56374	-2.564	-2.56359	-2.54842	-2.55982	-2.49822	-2.44942	-2.44979	-2.56688	-2.56558	-2.49983	-2.56582	-2.56581	-2.56582	-2.56651	-2.50651	-2.56604
CG31921	-2.54668	-2.54674	-2.40793	-2.55016	-2.55226	-2.55264	-2.44726	-2.55169	-2.55313	-2.55514	-2.55387	-2.55318	-2.55514	-2.55467	-2.453	-2.55522	-2.55344	-2.55629	-2.55182	-2.55277	-2.55305	-2.55262	-2.53708	-2.54881	-2.55541	-2.49336	-2.55331	-2.40487	-2.46931	-2.55548	-2.55498	-2.55497	-2.55498	-2.55572	-2.55576	-2.55522
Ent1	10.5489	10.0347	10.1094	10.1295	10.2102	10.4264	9.7334	10.0018	9.71493	9.65003	9.54033	10.2122	9.61967	9.97191	9.57616	9.76189	9.89429	9.5536	10.0405	10.0338	9.38593	10.2894	10.3531	10.1177	9.882	9.92273	9.71558	9.86317	9.97289	9.90327	9.66164	9.72291	9.69947	10.3866	9.90147	9.96298
CR45367	0.167655	0.167541	0.301182	0.160287	0.153004	0.285694	0.142301	0.312834	0.146918	0.351871	0.250178	0.477314	0.28474	0.452318	0.14058	0.517914	0.262682	0.272027	0.156034	0.149443	0.147515	0.150513	0.189765	0.163096	0.271325	0.311355	0.266263	0.376241	0.135702	0.386103	0.486925	0.363048	0.362703	0.255509	0.309428	0.407756
CR45366	3.11212	2.65918	2.89297	2.57722	2.95145	3.10003	2.61338	2.65391	2.692	2.30652	2.44499	2.60394	2.30625	2.50236	2.24221	2.59237	2.48829	2.30896	3.27219	2.8133	2.19152	2.75101	2.9048	2.73355	2.65331	2.2952	2.58924	2.4717	2.18823	2.38932	2.82265	2.07947	2.57865	3.05218	2.3994	2.73426
al	0.821355	0.981165	0.613796	0.788593	0.612277	0.863962	0.597649	0.617682	0.728596	0.663868	0.705321	0.603525	0.663791	0.838535	0.88061	0.972678	0.718977	0.766408	0.616428	1.0523	0.731293	0.970816	0.919701	0.626117	0.900878	0.763073	0.602232	0.986342	0.759077	0.781654	0.816667	0.817366	0.882496	0.818521	0.761046	0.661329
CR43718	-4.34121	-4.34121	-4.34224	-4.34175	-4.34233	-4.34256	-4.34331	-4.34201	-4.34286	-4.3444	-4.34336	-4.34289	-4.3444	-4.34398	-4.34349	-4.34448	-4.34306	-4.34525	-4.34208	-4.34264	-4.34281	-4.34254	-4.3397	-4.34154	-4.34467	-4.34501	-4.34298	-4.34524	-4.34403	-4.34474	-4.34426	-4.34425	-4.31834	-4.345	-4.34504	-4.34448
CG4213	12.1674	12.4713	12.5945	12.4471	12.4657	12.6383	12.4959	12.3591	12.7864	12.5869	12.6535	12.687	11.9857	12.3294	12.3194	11.843	11.9825	11.5114	12.4008	12.3574	11.141	12.6062	12.5561	12.4938	12.1966	12.7923	12.6854	12.3748	12.396	12.5977	12.1887	12.3551	12.6166	12.436	12.1358	12.4704
RpI135	8.47639	8.81649	8.72853	8.74994	8.68939	8.7691	8.56923	8.27604	8.38766	8.22707	8.4499	8.63532	7.82346	7.98153	7.81482	8.43401	7.97638	8.60661	8.91291	8.2666	8.80777	8.19024	8.52954	8.48482	8.67252	8.95297	8.25729	8.30166	8.57352	8.73012	7.94562	7.80201	7.8779	7.87935	7.93023	7.95307
AP-2alpha	11.4634	11.2978	11.3996	11.2961	11.2584	11.3284	11.1289	11.0104	11.3387	11.0855	11.1146	11.4261	11.555	12.0785	11.6595	11.5936	11.7384	11.6615	11.0655	11.3765	11.633	11.363	11.2666	11.3677	11.1003	11.1982	11.0875	10.8898	10.8959	11.0845	11.8286	12.0089	12.0526	12.2868	11.7238	12.2306
ebi	9.05175	8.76958	8.55275	8.80799	8.8314	8.54202	8.77036	8.84476	8.73596	8.67855	8.71438	8.53781	8.76504	8.85984	8.63718	8.9972	8.83678	10.0589	8.52341	8.70314	10.5496	8.79831	8.87131	8.63441	8.63324	8.91944	8.86054	8.77206	8.7072	8.68604	8.83756	8.86342	8.89939	8.88401	8.91447	8.774
CG13690	2.9134	2.73753	2.48966	1.97334	2.09804	1.83447	2.07519	1.65967	1.99064	1.96927	2.48191	2.16838	1.83191	1.58166	2.03549	3.44867	1.74523	7.73306	2.14764	2.22583	6.49248	1.8369	2.29605	1.72381	2.70935	2.23419	1.75975	1.72385	2.30209	1.61273	1.33053	1.86638	1.86534	1.40132	3.71217	1.66469
RpLP1	13.4358	13.4478	13.4573	13.6154	13.5416	13.5582	13.4229	13.6247	13.5942	13.389	13.6053	13.3302	13.2273	12.9951	13.0485	13.3513	13.1634	13.0618	13.7512	13.4767	12.8989	13.2947	13.3563	13.4516	13.5869	13.2464	13.3585	13.5645	13.4444	13.4009	13.1174	13.1029	13.1091	13.0408	13.1255	12.994
CG11885	6.95226	7.22699	7.26397	7.01458	7.20652	7.20478	7.146	7.14354	7.18921	7.06417	7.19793	6.96193	7.17939	7.24527	7.2791	7.21479	7.03877	7.2893	6.99833	6.99934	7.47585	7.04732	7.03692	6.76748	6.96976	7.29215	7.03464	7.02095	7.12345	7.22979	7.04547	6.99668	7.19685	7.01501	7.07665	7.31921
CG13692	0.860539	0.664288	0.931588	0.82644	1.03966	0.779871	1.10122	0.647871	0.763546	0.843364	1.16554	0.979748	0.6095	0.798348	1.00338	0.691722	0.628759	0.705473	0.806603	1.10428	0.633062	0.905582	0.698123	0.839473	0.684926	0.738258	0.75752	0.598265	0.709081	0.878961	0.854882	0.781435	0.855234	0.602825	0.852727	1.07243
BBS8	1.03842	0.833131	1.11078	1.00136	0.804737	1.08168	1.98805	0.812549	1.0547	1.26739	1.71405	1.05221	0.938015	0.770306	0.89824	0.933258	0.788195	0.968646	0.810745	0.94552	0.793719	0.799759	0.874725	0.824562	1.33068	1.08287	1.04469	0.987796	0.871385	1.27227	0.765566	1.10026	1.02709	0.967079	0.899097	1.07709
ex	9.43447	9.26807	9.40273	9.25018	8.88952	9.48944	9.60769	9.13762	9.46225	9.27616	9.44528	9.34221	9.52941	9.85199	9.52582	9.40145	9.54699	8.8658	9.38859	9.67934	8.27369	9.21798	9.41993	9.53937	9.67831	9.52917	9.54277	9.45501	9.38887	9.46226	9.52935	9.3195	9.10889	9.26031	9.33666	9.47538
CR43717	-1.81326	-1.81329	-1.67157	-1.81508	-1.81686	-1.81751	-1.81946	-1.8159	-1.69625	-1.82174	-1.81958	-1.81842	-1.82174	-1.65382	-1.81987	-1.82187	-1.81885	-1.82369	-1.81612	-1.81773	-1.8182	-1.81747	-1.8028	-1.81439	-1.68664	-1.82274	-1.81865	-1.71836	-1.73488	-1.75336	-1.66771	-1.82145	-1.82146	-1.82272	-1.76044	-1.74689
crq	11.6028	11.2179	12.3817	12.045	11.3057	11.4168	11.9754	11.4777	11.4478	11.6324	11.3567	12.1458	11.2845	11.8666	11.7531	11.3308	11.4563	11.4176	11.8109	11.349	11.8531	12.0235	11.7436	11.4424	11.5782	11.8151	12.0601	11.8421	11.7557	11.8247	11.2931	11.2311	11.3191	11.6616	11.7916	11.4484
CG4164	8.60678	8.68723	8.81439	8.90075	8.60159	8.72886	9.26247	9.13167	8.96503	9.1685	9.27725	8.71976	8.95667	8.60278	8.77193	8.57243	8.70108	8.93933	8.99547	8.69552	9.40992	8.38531	8.61384	8.79184	9.25739	8.40839	9.11348	9.18998	8.8679	8.88911	8.7649	8.91182	8.99037	8.41155	8.54068	8.56955
CG4133	3.84527	4.26075	3.84726	4.17734	4.01826	3.62145	5.07266	3.82912	3.87725	4.5331	3.94382	4.42486	4.0613	3.7372	3.60884	3.52877	3.82577	3.52239	3.6438	3.52245	3.70753	4.07178	3.41553	3.66673	3.95999	4.07607	3.44932	3.55083	4.22405	4.45882	4.28022	4.02113	3.26329	3.5286	3.55325	3.72966
CG4297	8.48782	7.91596	7.99643	8.17991	7.9256	8.19924	8.23947	7.82045	7.79592	7.94619	7.81659	8.04905	8.13605	8.28398	8.21925	8.00303	8.22476	7.64265	7.78247	7.99451	7.61978	8.32035	8.33417	8.02233	7.93345	7.68079	7.6202	7.67092	7.97332	7.93629	7.91701	7.89478	7.80768	8.35857	8.09019	7.895
MED15	8.38372	8.395	8.42537	8.31516	8.28174	8.20918	8.24482	8.3723	8.13304	8.29766	8.37307	8.3286	8.11627	8.12903	8.18622	8.20172	8.17864	8.81898	8.48591	8.25508	9.38577	8.33612	8.51023	8.2606	8.43793	8.51939	8.42919	8.40483	8.47977	8.37229	8.11244	8.1857	8.34134	8.14566	8.20123	8.21495
ush	9.49595	8.66731	9.0594	9.13271	9.11546	8.28477	8.90278	9.55745	8.60413	8.44445	8.85839	8.49648	8.07614	8.45055	8.45222	8.12337	8.10178	8.20992	8.68608	8.551	8.36089	8.48879	8.68316	8.47619	8.78143	8.65875	8.74215	8.59934	8.22785	8.4022	8.53732	8.42145	8.31195	8.28246	8.45317	8.40744
cbt	10.7272	10.7178	10.5795	10.4111	9.86151	10.4357	10.6265	10.6814	10.5121	10.339	10.3627	10.7193	10.6864	11.2028	11.0953	10.2254	10.2702	10.4605	10.4238	10.6802	9.85472	9.9013	10.0515	10.6434	10.3244	10.3191	10.2619	9.96622	10.005	10.1389	11.0832	10.9019	11.0878	11.0674	10.7642	11.1613
lwr	8.40339	8.58304	8.49836	8.32138	8.48809	8.43476	8.45122	8.54547	8.64778	8.55319	8.83204	8.52207	8.58143	8.48414	8.57998	8.66198	8.45085	9.34294	8.78396	8.51124	9.56311	8.23783	8.30173	8.54718	8.68274	8.28536	8.75997	8.69923	8.64095	8.56382	8.44679	8.73468	8.7309	8.59913	8.54071	8.62587
Spp	9.23425	9.34928	9.28508	9.4115	9.07389	9.21032	9.70353	9.96715	9.21373	9.56958	9.68388	9.02443	9.63571	9.02063	9.2704	9.13719	9.25641	9.36518	9.70396	9.20007	9.72482	8.73421	9.26039	9.46178	10.0554	9.24622	9.6969	9.81112	9.5452	9.36731	9.42195	9.71576	9.56567	8.60538	9.06606	8.86041
Ets21C	5.28319	5.92225	8.17436	7.03335	6.86593	7.28927	9.05981	9.0151	7.57206	8.26718	9.09362	7.69232	6.23771	5.45531	5.60772	5.17899	5.76223	5.00829	7.10886	6.09593	5.65087	8.01751	6.52526	6.33557	7.23176	9.48676	8.70015	8.68371	9.09947	8.25684	4.95096	4.76365	5.57926	4.74623	5.63977	5.80811
nAChRbeta3	8.38249	8.58038	9.07702	8.85671	8.75986	8.84553	9.04857	9.01907	8.77343	8.60175	9.10511	8.42594	9.15605	9.77053	9.74378	9.6108	9.71688	9.0203	9.40506	9.31802	8.20219	8.71479	8.84769	9.05492	9.65926	8.38652	9.02437	9.09632	9.03039	8.45483	9.73144	9.5889	9.46526	8.97571	9.88513	9.26741
rempA	5.40902	6.10966	6.34164	6.10744	6.13785	5.96998	6.32539	6.86659	5.83482	6.4449	6.42843	6.32109	5.73379	5.52947	5.49901	5.33539	5.5772	5.24207	6.48689	5.59424	5.69309	6.01723	6.19397	6.48264	6.50322	7.16419	6.70123	6.50508	6.89679	6.59539	5.61636	5.4345	5.48646	5.121	5.69964	5.24027
CG2789	9.92135	10.3442	10.6409	10.4883	10.6873	10.6799	10.6056	11.1003	10.6771	10.9217	10.9395	10.2701	10.8706	10.2345	10.5678	10.6743	10.6001	10.3495	10.7775	10.381	9.92966	10.2505	10.3141	10.2353	10.5487	10.3895	10.8246	11.1205	10.8096	10.8162	10.4298	10.522	10.8083	10.1447	10.672	10.4651
CG11835	6.00023	7.14023	8.4339	8.17991	7.57477	7.44149	7.53827	6.92412	7.37796	7.77678	7.71672	7.72908	6.59438	6.73407	6.66169	6.47931	6.43934	6.41127	8.44085	6.66484	6.51951	8.18233	7.71465	6.20145	7.12035	7.60634	7.71942	8.4759	8.43182	8.24184	6.93993	6.94356	7.25431	6.85166	6.97719	6.68557
CG2794	6.72647	6.94387	6.56512	6.71671	6.71891	6.674	6.7117	6.79921	6.54271	6.4966	6.57525	6.55881	7.1756	7.0034	6.87819	7.24933	7.05522	6.83824	6.77069	6.76168	6.81231	6.4847	6.6001	6.66298	6.92688	6.84163	6.66379	6.9921	6.86046	6.6168	7.23001	6.84713	6.8578	6.43383	7.02748	6.79967
Nle	7.63776	7.98947	7.80535	7.78683	8.26748	8.0358	7.91646	7.83124	7.64036	7.78849	8.09443	7.5598	7.79733	7.19143	7.41412	7.86884	7.69672	7.62636	8.17957	7.9366	7.46629	7.49108	7.43743	8.18966	8.31705	7.89874	7.87472	7.84136	7.94804	7.82769	7.62562	7.69119	7.65875	7.41606	7.80309	7.8308
CG2807	10.1899	10.4317	10.2967	10.3445	10.6021	10.4339	10.0258	9.97078	10.3218	10.2109	10.3686	10.1767	10.562	10.7121	10.5917	10.5563	10.5925	10.3911	10.3209	10.2491	10.1584	10.1385	10.3335	10.3058	10.1555	10.2103	10.2502	10.0809	10.1648	10.3203	10.6632	10.7404	10.846	10.6995	10.5186	10.7051
Ipk2	7.23657	7.34488	7.37436	7.48869	7.47879	7.38686	7.49335	8.5294	7.36304	7.43872	7.45398	7.28537	7.46666	7.18363	7.0223	7.3258	6.97356	8.34853	7.39647	7.09954	8.91178	7.50199	6.94124	7.13791	7.27179	8.76169	7.91404	8.28	8.28237	7.31084	6.98472	6.8856	7.17885	6.97143	7.41394	7.16388
cold	7.90603	7.71153	8.20149	8.02729	7.53907	8.02472	8.0091	7.65863	7.84645	7.74329	7.58488	8.19168	7.81079	8.21966	8.04453	8.00571	8.03638	8.38807	8.03188	7.70801	8.91676	8.10122	8.13713	7.65176	8.01924	8.07362	7.81548	7.93289	7.9705	8.05803	7.97671	7.84497	7.8396	8.18673	8.26199	7.85854
Ptth	5.11257	5.25364	4.82866	4.83433	5.0049	5.0024	4.96637	5.25529	5.05925	5.36156	5.31494	5.04948	4.6105	4.26235	4.11332	4.45424	4.16698	3.99085	4.92313	4.94105	4.23498	5.10652	5.21847	5.54998	5.38519	5.68384	5.47032	4.71811	5.11589	5.21702	4.68234	4.18738	4.65857	4.51978	4.33878	4.5369
Pph13	-0.00311198	-0.00322736	-0.0169247	-0.0105963	0.13606	-0.0208025	0.089679	-0.0140121	0.109838	-0.0391881	0.191515	-0.0246879	0.197749	-0.0356289	0.356432	-0.0397873	0.486969	0.160139	0.415043	-0.0217436	0.52132	-0.0206369	0.0189319	0.338424	0.178641	0.0278084	-0.0256721	0.0153186	0.147411	0.0362405	0.0522786	0.0526011	-0.0379669	0.028299	-0.0439026	0.192442
Gsc	-4.34126	-4.34127	-4.34221	-4.34176	-4.3423	-4.34251	-4.3432	-4.342	-4.34279	-4.34421	-4.34325	-4.34282	-4.34421	-4.34382	-4.34336	-4.34428	-4.34297	-4.34499	-4.34207	-4.34258	-4.34274	-4.34249	-4.33988	-4.34157	-4.34445	-4.34477	-4.3429	-4.34498	-4.34387	-4.34451	-4.34407	-4.34407	-4.34407	-4.34475	-4.3448	-4.3204
CG13689	5.7647	5.7954	5.40008	5.96063	5.26804	5.38165	5.25516	5.60328	5.45967	5.15225	5.18709	5.49685	4.99658	5.20193	4.6731	5.07102	4.91911	5.76206	5.35246	5.35403	6.52102	5.49741	5.82179	5.15173	5.14797	5.41777	4.86935	5.42054	5.49673	5.56259	4.95856	4.84125	4.78763	5.35395	5.06621	5.16255
CR43648	0	0	0	0	0	0	0	0	0	0	0	0	0	0	0	0	0	0	0	0	0	0	0	0	0	0	0	0	0	0	0	0	0	0	0	0
CR43649	-4.34124	-4.34125	-4.34222	-4.34176	-4.34231	-4.34252	-4.34324	-4.34201	-4.34281	-4.31975	-4.34328	-4.34284	-4.34427	-4.34387	-4.3434	-4.34434	-4.343	-4.34507	-4.34207	-4.3426	-4.34276	-4.34251	-4.33982	-4.34156	-4.34452	-4.34485	-4.34292	-4.34506	-4.34392	-4.34459	-4.34413	-4.34412	-4.34413	-4.34483	-4.34488	-4.34434
lectin-21Cb	0	0	0	0	0	0	0	0	0	0	0	0	0	0	0	0	0	0	0	0	0	0	0	0	0	0	0	0	0	0	0	0	0	0	0	0
CR44797	-3.43761	-3.43764	-3.44144	-3.43963	-3.44178	-3.34644	-3.44541	-3.44059	-3.44376	-3.44695	-3.34942	-3.44387	-3.37581	-3.44673	-3.44607	-3.44699	-3.4445	-3.44749	-3.44086	-3.44292	-3.44356	-3.44257	-3.43203	-3.43884	-3.44708	-3.44723	-3.4442	-3.4474	-3.44676	-3.44711	-3.44688	-3.44687	-3.44687	-3.44722	-3.44724	-3.44699
CR44798	0	0	0	0	0	0	0	0	0	0	0	0	0	0	0	0	0	0	0	0	0	0	0	0	0	0	0	0	0	0	0	0	0	0	0	0
lectin-21Ca	-1.33886	-1.3389	-1.34368	-1.34149	-1.34408	-1.34502	-1.23783	-1.04958	-1.34623	-1.20012	-1.34804	-1.22238	-1.35121	-1.35003	-1.24403	-1.35141	-1.34698	-1.25414	-1.343	-1.34534	-1.34602	-1.34496	-1.33048	-1.34049	-1.35188	-1.22769	-1.22578	-1.29773	-1.35018	-1.35205	-1.35081	-1.26796	-1.3508	-1.22699	-1.28855	-1.20365
CG2839	-1.40212	-1.40215	-1.40659	-1.40455	-1.40695	-1.40782	-1.20597	-1.40566	-1.40895	-1.33615	-1.12325	-1.40905	-1.41354	-1.41244	-1.30846	-1.33817	-1.40964	-1.41617	-1.40596	-1.40812	-1.40875	-1.40777	-1.39366	-1.40363	-1.41415	-1.29236	-1.40936	-1.30978	-1.41259	-1.4143	-1.33216	-1.25778	-1.25801	-1.35095	-1.41496	-1.3381
CR45369	-3.22595	-3.22598	-3.23016	-3.22817	-3.23053	-3.23145	-3.04814	-3.22922	-3.2327	-3.23494	-3.23428	-3.23282	-3.23494	-3.23469	-3.14168	-3.23498	-3.23352	-3.19077	-3.22952	-3.23178	-3.23248	-3.2314	-3.21983	-3.2273	-3.23508	-3.23524	-3.23318	-3.23543	-3.23473	-3.23511	-3.23486	-3.23485	-3.23486	-3.23524	-3.23526	-3.23498
ds	7.27192	6.47078	7.43211	6.62899	6.76553	7.40662	6.97895	6.56951	6.74339	6.41803	6.84379	7.371	7.50591	7.47083	7.47663	6.65352	6.94356	6.31016	7.06569	7.1154	5.52244	6.71151	7.6571	7.20733	7.68864	6.62048	6.27642	6.32676	6.59637	6.98862	7.42959	7.08459	7.60424	7.11344	6.70032	7.27409
CR44988	-3.55589	-3.55591	-3.55888	-3.55746	-3.55915	-3.5598	-3.56198	-3.55822	-3.56069	-3.56367	-3.56213	-3.56077	-3.56367	-3.49526	-3.48745	-3.56369	-3.56127	-3.56401	-3.55843	-3.56003	-3.56053	-3.55976	-3.55153	-3.55685	-3.56375	-3.56385	-3.56103	-3.56396	-3.56354	-3.56377	-3.56362	-3.56362	-3.56362	-3.56384	-3.51623	-3.56369
Hsp60B	-3.55802	-3.55805	-3.56104	-3.55961	-3.56131	-3.56197	-3.56418	-3.56037	-3.56287	-3.56591	-3.56433	-3.56296	-3.44886	-3.56576	-3.48887	-3.56593	-3.56346	-3.56625	-3.56059	-3.56221	-3.56271	-3.56193	-3.55362	-3.55899	-3.56599	-3.56609	-3.56322	-3.5662	-3.56578	-3.56601	-3.56586	-3.56585	-3.56586	-3.56608	-3.5661	-3.56593
Eaat2	8.75655	8.87831	10.9251	9.88214	9.84874	10.3469	10.1491	9.24541	9.31717	10.0957	9.59068	9.91126	8.26258	8.35029	8.70652	8.04914	8.03864	7.97053	10.3518	9.11656	8.7687	10.2162	9.46256	8.66889	9.40353	9.87568	9.58769	10.0405	10.1081	9.65702	8.58095	8.02737	8.69322	8.04428	8.10723	8.24821
GABA-B-R3	4.36928	4.52589	5.34421	4.9669	4.6506	4.53561	5.59852	4.54849	4.34922	5.05604	4.25323	5.29406	4.61124	4.07994	4.55729	3.57055	4.50947	4.12783	4.58052	4.68155	4.08633	5.26211	4.57579	4.9011	4.14179	4.15848	4.36278	4.62502	4.91751	5.06226	4.38129	4.32476	3.7285	3.81528	4.32251	4.13071
CR44614	-3.88084	-3.88087	-3.88405	-3.88253	-3.88434	-3.88504	-3.88738	-3.80281	-3.88599	-3.89073	-3.88754	-3.88608	-3.89073	-3.88947	-3.88793	-3.89076	-3.88661	-3.89119	-3.88357	-3.88528	-3.88582	-3.88499	-3.87617	-3.88187	-3.89084	-3.89097	-3.88636	-3.89112	-3.8091	-3.89086	-3.89032	-3.8903	-3.89031	-3.89096	-3.89098	-3.89076
CG12506	1.33652	1.60174	1.68218	2.22178	1.83376	1.23898	1.6775	1.7142	1.59584	1.10713	1.6695	1.41784	1.26049	1.13617	1.17124	1.25328	1.20191	1.02488	3.74859	1.23314	2.86687	1.24	1.76162	2.38962	2.66357	1.89807	1.40827	3.55568	3.57247	1.46599	1.11703	1.11766	1.27556	1.06812	1.06507	1.1022
CG13946	-0.670519	-0.670588	-0.678723	-0.674976	-0.679397	-0.681009	-0.571301	-0.677001	-0.683099	-0.691724	-0.686221	-0.68329	-0.609109	-0.361447	-0.686963	-0.190708	-0.266837	-0.591566	-0.677556	-0.681562	-0.682736	-0.680911	-0.657251	-0.673275	-0.692895	-0.626151	-0.683867	-0.695959	-0.689941	-0.693194	-0.604558	-0.386128	-0.453388	-0.69425	-0.564528	-0.406124
CG13947	9.56408	11.2366	8.59345	10.4252	9.97074	8.97979	8.86041	9.44219	8.91456	8.23205	9.42233	6.87891	8.54982	8.24761	6.05053	7.52617	9.2807	7.27267	11.8078	8.10208	10.2382	7.948	9.39359	10.1271	10.7219	9.26487	8.8309	11.3166	9.91642	7.56603	7.31435	9.68075	8.5397	6.46667	7.94143	7.64991
Gr21a	-1.95641	-1.95643	-1.95938	-1.95803	-1.95962	-1.82788	-1.96193	-1.95876	-1.96094	-1.96396	-1.96204	-1.961	-1.8879	-1.96324	-1.9623	-1.96408	-1.8468	-1.91621	-1.95896	-1.96039	-1.83754	-1.96016	-1.94532	-1.95741	-1.89442	-1.90242	-1.96121	-1.96541	-1.96334	-1.96446	-1.884	-1.88376	-1.88388	-1.90205	-1.96489	-1.88972
CG3544	-1.01152	-1.01157	-1.01781	-1.01494	-1.01832	-1.01956	-0.810086	-0.855758	-1.02115	-0.946491	-1.02352	-1.02129	-0.946554	-1.02613	-0.736215	-1.02795	-0.900931	-0.92836	-1.01692	-0.88357	-1.02087	-0.758526	-0.735028	-1.01364	-0.953865	-0.96285	-1.02173	-0.973315	-1.02634	-1.0288	-1.02717	-1.02714	-0.942066	-1.02959	-0.96362	-1.02794
Pkg21D	5.42721	6.31923	5.03693	5.5682	4.91997	4.80267	5.28329	5.62177	4.61291	4.86462	5.39434	4.60417	6.44273	5.15542	4.63883	6.00149	5.29827	4.63466	5.38622	6.10462	5.52916	4.89592	4.89028	5.07864	4.7999	4.82474	5.014	4.97249	4.89225	4.98949	5.5067	5.19298	4.3326	4.69261	5.01522	4.98559
CR45259	-4.34092	-4.34093	-4.34235	-4.34167	-4.34247	-4.34279	-4.34383	-4.34203	-4.34321	-4.34534	-4.30802	-4.34325	-4.34535	-4.34476	-4.34407	-4.34545	-4.34349	-4.34653	-4.34213	-4.3429	-4.34314	-4.34277	-4.33883	-4.34138	-4.34571	-4.34619	-4.34337	-4.34651	-4.34483	-4.3458	-4.34514	-4.34513	-4.34514	-4.34616	-4.34623	-4.34544
Nnf1b	2.71265	2.52903	3.18661	2.89219	2.16743	2.30773	2.32315	2.2109	2.64577	2.49759	2.63959	2.52438	2.14043	2.20897	2.29235	2.74693	2.07042	5.18606	2.68864	2.4433	7.15023	2.9259	2.22587	2.47476	2.3663	2.22178	2.62067	2.86419	2.30721	2.68403	2.26725	2.45029	2.36244	2.14098	2.55444	2.01943
Dbp21E2	7.46331	7.80876	7.48815	7.62951	7.72202	7.60712	7.20353	7.51389	7.75566	7.68994	7.65513	7.32128	7.4	7.3594	7.42277	7.63109	7.38622	8.00793	7.5882	7.54454	8.4472	7.52814	7.57267	7.57899	7.45263	7.30438	7.49826	7.80662	7.64454	7.71027	7.6276	7.58871	7.4836	7.41564	7.55048	7.71938
Saf6	6.90106	6.63698	6.62676	6.65109	6.93563	7.12873	6.66636	6.71517	6.72562	6.79436	6.73962	6.62591	6.92024	6.71842	6.69996	6.93552	6.91579	7.22809	7.03437	6.76475	7.44751	6.80144	7.41436	6.89908	6.73394	7.06061	6.56522	6.92548	7.02823	6.97059	6.94455	7.02267	6.987	7.01822	6.69422	7.05614
Pex12	6.0227	5.38326	5.65359	5.827	5.78337	5.77482	5.96129	5.70436	5.75305	5.74447	5.81641	5.58414	5.65639	5.82425	5.44935	6.08744	6.1099	6.08337	5.58475	5.72266	6.01955	5.77984	5.88061	5.6682	5.75062	5.54837	5.52934	6.22474	5.90438	5.84723	5.39961	5.65958	5.64413	6.00493	5.78918	5.6049
CG15880	-3.60043	-3.60046	-3.60338	-3.60198	-3.60364	-3.60428	-3.53265	-3.60272	-3.60516	-3.55008	-3.60657	-3.60524	-3.60805	-3.60791	-3.60693	-3.60807	-3.60572	-3.60837	-3.60293	-3.60451	-3.605	-3.60424	-3.59616	-3.60138	-3.60813	-3.56109	-3.60549	-3.60832	-3.60793	-3.60815	-3.60801	-3.608	-3.608	-3.60821	-3.60823	-3.60807
CG3876	6.39484	5.9575	6.34967	6.48002	6.09347	6.13466	6.4147	6.3997	6.3099	6.12322	6.06079	6.45314	6.51241	6.36239	6.10275	6.38858	6.15665	6.93646	6.09229	6.21684	7.16257	6.07924	6.18175	5.76676	5.99415	6.3223	6.20352	6.56592	6.3321	6.47579	6.13792	6.05543	5.97268	6.30881	6.24932	5.99205
Clp	3.90361	5.26797	4.65202	4.43962	4.67241	4.39515	4.32593	4.86863	4.4595	4.36516	4.48095	3.82534	4.67542	4.29213	4.17849	4.87334	4.35102	6.2462	4.41191	5.00135	6.77935	4.65221	5.05388	4.57211	4.79124	4.20942	4.5152	5.02104	4.6508	4.47524	4.81166	4.68085	4.81315	4.41661	4.81485	4.48255
CG3662	12.0545	11.9652	13.0148	12.7166	12.066	11.8657	12.8114	12.3605	11.8609	12.0889	12.2778	12.5994	12.021	11.9914	11.7456	11.8562	12.0132	11.56	12.9119	12.1486	11.7406	12.4918	12.347	12.4787	12.6593	12.3194	13.0092	12.7882	12.4798	12.5232	11.9405	11.8282	11.8436	11.7796	12.2914	11.84
CG3862	8.50385	8.75906	8.50112	8.57841	8.75583	8.7729	7.97026	8.25358	8.82734	8.59624	8.71168	8.23106	8.8288	8.70873	8.82419	8.99585	8.85838	8.70906	8.83455	8.78507	8.45541	8.74827	8.75105	8.56536	8.32736	7.93746	8.18076	8.44216	8.29968	8.33894	8.93796	9.09878	9.14092	9.15116	8.86439	9.15968
dock	8.07642	7.90635	8.02842	7.9394	7.91352	8.00907	8.6813	8.36363	8.19288	8.334	8.18715	8.46896	8.48544	8.6773	8.61346	8.51512	8.60633	9.23419	7.92249	8.18411	9.41041	8.06298	7.80378	8.06904	8.2514	8.4274	8.55921	8.29389	8.23657	8.3221	8.62021	8.70474	8.70096	9.1772	8.64428	8.78581
drongo	11.58	11.4862	11.482	11.4158	11.5252	11.5015	11.6067	11.6989	11.5325	11.5077	11.665	11.5901	11.2845	11.5664	11.1423	11.0754	11.3685	10.9579	11.7198	11.6542	10.7388	11.5153	11.5397	11.8774	11.7496	11.7815	11.8995	11.558	11.4196	11.4516	11.5516	11.5042	11.5246	11.4599	11.3385	11.5093
CR44060	0.816015	0.815822	1.19713	0.803511	0.791037	1.0518	1.08465	0.797807	1.22235	1.05438	1.16341	1.21879	0.840282	0.857561	0.978501	0.982704	1.01047	0.797273	0.955332	1.04509	0.914084	0.92869	1.11509	1.14422	1.24081	1.05291	1.11722	0.964139	0.940702	0.898232	1.13169	0.757828	0.846283	1.05452	0.881632	0.9829
CG4291	6.04144	6.42509	6.06659	6.19863	6.39306	6.23659	5.72403	6.10243	6.23965	6.29615	6.28009	5.93741	6.55409	6.25076	6.08143	6.44054	6.01084	6.62661	6.25882	6.24205	6.88029	6.12772	6.24247	6.48699	6.6434	6.15159	5.90514	6.3128	6.29105	6.06216	6.29053	6.55284	6.70623	6.34254	6.59573	6.59841
kraken	8.34249	8.80355	9.02122	8.9945	9.08388	9.20938	9.46192	10.0998	9.52827	9.54853	9.8051	8.63394	9.50617	8.9814	10.0057	9.48824	9.30863	9.21081	9.63057	8.99574	8.96178	8.78103	9.01351	9.16469	9.56398	9.50848	9.78515	9.82482	9.68449	8.96418	9.16663	9.32117	9.43293	8.52016	9.03457	9.45195
CG13949	0.353308	0.729661	0.634737	0.343372	0.333413	0.329752	0.440299	0.338824	0.32498	0.740342	0.437885	0.324543	0.393927	0.501271	0.862298	0.304153	0.322015	0.407572	0.504443	0.328492	1.23712	0.329974	0.382365	0.5366	0.652632	0.808606	0.456227	0.474057	0.30915	0.586483	0.306575	0.561335	0.306624	0.373281	0.559791	0.470503
CR45345	1.38686	0.602033	0.579768	0.772597	0.737154	0.573402	0.559554	0.584529	0.706953	0.542769	0.558675	0.566994	1.28407	1.16182	0.556553	0.711803	0.812785	0.698798	0.582998	0.571853	1.04279	0.573675	0.637483	0.949617	0.623612	0.535135	0.565365	0.530238	0.823476	0.620962	1.06404	0.944373	1.11964	0.746265	0.858048	1.03371
mir-375	0	0	0	0	0	0	0	0	0	0	0	0	0	0	0	0	0	0	0	0	0	0	0	0	0	0	0	0	0	0	0	0	0	0	0	0
CG13950	4.31528	3.45447	3.13061	4.09201	3.72034	2.94196	3.93422	3.8003	2.75289	4.19702	3.60464	3.024	5.10925	4.16895	3.44603	4.24298	4.70414	3.83321	3.40487	3.64569	4.07621	2.7891	4.18955	4.55763	4.0179	3.27557	3.12383	3.71408	3.81821	3.79979	5.0545	4.44393	3.8685	3.52877	4.33251	3.93414
aru	8.63732	8.76833	8.64407	8.4565	8.39276	8.90606	8.93196	8.62056	8.72645	8.81698	8.88283	8.44764	8.68521	8.72753	8.66736	8.70946	9.04573	8.53001	9.51796	9.26691	7.86912	8.5517	8.69538	9.17384	9.43215	8.62202	9.28087	9.17158	9.11677	8.99442	8.97872	8.88566	8.69481	8.55018	8.89015	8.65909
snoRNA:Me28S-U1230	0.243749	0.243628	0.505698	0.402988	0.228299	0.361394	0.426379	0.232453	0.221902	0.359754	0.216528	0.221572	0.546899	0.21062	0.319965	0.283961	0.219674	0.198539	0.518328	0.224554	0.349425	0.58631	0.525769	0.414684	0.467538	0.439911	0.34157	0.256152	0.45494	0.275957	0.36774	0.291573	0.367984	0.622173	0.38442	0.355838
dbe	8.18187	8.74008	8.40811	8.49125	8.71685	8.72289	8.07124	8.01904	8.46883	8.24446	8.72901	8.03651	8.04635	7.83341	7.91892	8.07733	7.97165	8.26331	8.49299	8.38968	8.71774	8.20175	8.08971	8.61287	8.54562	8.32976	8.43	8.04247	8.32851	8.32176	8.14976	8.10248	8.14323	7.94233	8.02306	8.14173
PNUTS	11.7036	11.6843	11.3637	11.4739	11.6376	11.737	11.4978	11.4718	11.3373	11.2802	11.2524	11.6406	11.3255	11.6015	11.2737	11.3578	11.4052	11.1657	11.547	11.7194	10.8304	11.4196	11.7311	11.6906	11.4735	11.5305	10.9886	11.3227	11.5219	11.6234	11.5877	11.692	11.6042	11.7433	11.419	11.6869
CG15824	0.639103	0.638943	1.11132	1.06632	0.89144	0.751606	1.06057	0.781548	0.610024	0.813783	0.811557	0.734469	0.744577	0.594969	0.889728	0.667631	0.833262	0.68115	0.622797	0.8664	1.04365	0.752337	0.928895	0.632704	0.661258	0.925253	1.1008	0.637439	0.766641	0.586916	0.591831	0.892115	0.591879	0.650756	0.768587	0.871198
ninaA	1.88156	2.01144	1.74621	1.34287	1.32287	1.70749	1.52412	1.64711	1.44313	1.87059	2.05332	1.56116	1.58377	1.2747	1.76718	1.35213	2.32855	1.63976	1.76577	1.58513	1.56888	1.59408	1.4203	1.83654	1.61814	1.52328	1.83964	1.62698	1.46535	1.54993	1.52728	1.26825	1.78813	1.32879	1.46047	1.57634
CR45348	0	0	0	0	0	0	0	0	0	0	0	0	0	0	0	0	0	0	0	0	0	0	0	0	0	0	0	0	0	0	0	0	0	0	0	0
Lsp1beta	8.67913	8.67046	10.0141	8.49478	8.62083	10.0406	7.94996	7.17666	9.19595	8.90007	8.44019	7.45765	6.02923	6.35093	7.33057	6.79823	6.56384	6.10144	8.31593	7.93312	8.20213	7.16416	9.69414	7.11591	7.00601	5.10499	7.42096	7.57141	6.90857	6.08035	5.68373	6.08683	7.09231	6.40322	5.9304	7.04316
snRNA:U1:95Ca	0	0	0	0	0	0	0	0	0	0	0	0	0	0	0	0	0	0	0	0	0	0	0	0	0	0	0	0	0	0	0	0	0	0	0	0
snRNA:U1:95Cb	0	0	0	0	0	0	0	0	0	0	0	0	0	0	0	0	0	0	0	0	0	0	0	0	0	0	0	0	0	0	0	0	0	0	0	0
snRNA:U1:21D	0	0	0	0	0	0	0	0	0	0	0	0	0	0	0	0	0	0	0	0	0	0	0	0	0	0	0	0	0	0	0	0	0	0	0	0
CR45261	0	0	0	0	0	0	0	0	0	0	0	0	0	0	0	0	0	0	0	0	0	0	0	0	0	0	0	0	0	0	0	0	0	0	0	0
CR44061	2.20666	2.65191	1.61451	2.11326	2.12632	1.73518	2.54908	1.9425	1.40206	1.71878	1.37975	2.11939	1.33796	1.35403	1.37432	1.3353	1.39293	1.29657	1.62816	1.85448	2.62011	2.4293	1.84954	2.27199	2.42669	2.72601	1.80821	2.78274	1.67807	1.42747	1.34341	1.34375	1.34358	1.31767	1.31613	1.33539
GluRIIC	7.72529	7.98318	5.51061	7.43953	7.37749	6.82372	7.16372	7.0462	5.79908	6.37585	5.86319	6.47264	5.75193	5.95382	5.982	5.90244	6.03258	5.25881	6.34525	6.42383	7.00877	7.15461	6.81432	7.95477	8.03642	7.47157	6.58148	7.2573	6.87706	6.08173	5.85039	5.52155	5.76225	5.57943	5.68016	5.49686
CG4341	4.81693	4.74718	5.02819	4.52105	4.59579	4.22866	6.15726	4.74633	4.74932	5.75393	4.91482	5.20648	5.32883	4.90688	4.95285	4.32665	5.19671	4.50425	3.92408	5.00302	4.80483	4.99998	4.18004	5.47952	5.05569	4.632	4.35271	4.36947	5.12725	5.29609	5.24351	5.1543	4.45625	4.59735	4.60226	4.55564
CR44801	0	0	0	0	0	0	0	0	0	0	0	0	0	0	0	0	0	0	0	0	0	0	0	0	0	0	0	0	0	0	0	0	0	0	0	0
IA-2	10.3347	9.94866	9.91608	9.97217	9.68982	8.90684	12.3011	10.4523	10.5265	11.4421	10.3658	11.7554	10.7942	10.1168	10.4764	9.43712	10.5352	9.59406	9.3275	10.3109	10.0153	10.7478	9.77366	10.1145	10.3715	10.1741	9.42374	9.72407	10.571	11.1417	10.6623	10.474	9.28739	9.82333	9.77996	9.63604
CG4375	-3.18936	-3.1894	-3.19365	-3.19162	-3.19403	-3.19497	-3.10004	-3.1927	-3.19625	-3.19828	-3.19761	-3.19637	-3.06545	-3.19804	-3.1977	-3.19833	-3.09236	-3.19888	-3.193	-3.1953	-3.19602	-3.19491	-3.18312	-3.19074	-3.19842	-3.19859	-3.19674	-3.19879	-3.19807	-3.19846	-3.1982	-3.1982	-3.1982	-3.19859	-3.19861	-3.19832
CG4415	-2.57749	-2.57754	-2.44119	-2.58086	-2.58312	-2.58349	-2.58457	-2.58246	-2.58395	-2.51129	-2.58464	-2.58399	-2.44298	-2.58539	-2.5848	-2.58591	-2.58424	-2.58692	-2.58271	-2.58361	-2.58387	-2.58346	-2.56819	-2.57955	-2.58609	-2.5864	-2.58412	-2.53421	-2.58545	-2.58616	-2.5076	-2.58568	-2.58569	-2.58638	-2.52595	-2.5131
S	8.59336	8.50374	8.73057	8.34755	8.14621	8.26923	9.19908	8.29018	8.46357	8.7633	8.61189	8.7147	8.4874	8.45548	8.53923	8.58824	8.29022	9.15909	8.38677	8.33275	9.51981	8.64697	8.26651	8.19274	8.41448	8.57519	8.57314	8.49975	8.67007	8.6154	8.38129	8.29345	8.27855	8.46322	8.28997	8.34585
ast	7.98677	8.021	7.97513	7.94615	7.93058	7.9664	7.81625	8.0303	7.98549	8.00267	7.8992	7.98858	7.45473	7.71326	7.74324	7.61731	7.71069	8.25988	8.29732	8.02805	8.4591	7.94273	8.20538	8.08128	8.11143	8.28205	7.83619	7.87831	7.89059	8.16555	7.73008	7.48144	7.73188	7.44108	7.64924	7.4911
Atg4a	8.95359	9.03287	9.33175	9.1201	9.28749	9.44195	9.03208	9.42674	9.37596	9.21149	9.24447	8.76899	9.25017	9.15529	9.30716	9.29544	9.2345	9.29008	9.32802	9.37161	9.13123	9.22354	9.1955	9.38502	9.30647	9.2203	9.39113	9.45664	9.31073	9.02641	9.37933	9.41396	9.5183	9.30016	9.35611	9.46581
CG4629	8.66057	8.45088	8.86345	8.77748	8.40454	8.618	9.08327	8.55241	8.77992	8.70824	8.84888	8.75252	8.86802	8.65308	8.98149	8.75858	8.8944	8.54524	8.89317	8.77476	7.87965	8.75645	8.94116	8.73359	8.64641	8.63317	9.12319	8.74314	8.77053	8.84908	9.01607	8.98626	8.88344	8.8445	8.92297	9.09501
mtRNApol	9.6437	9.89528	9.57517	9.51676	9.82184	9.88082	9.69971	9.65705	10.2091	10.0864	10.1504	9.46154	9.91581	10.0195	9.85539	10.0768	10.0494	9.87232	9.59719	10.2199	9.69734	9.78764	9.73197	9.88539	9.49864	9.50355	10.0521	9.71862	9.59445	9.84071	10.256	10.4783	10.2038	10.3512	9.97682	10.4247
CG14339	0.755635	0.555578	0.692864	0.544742	0.939598	0.52969	0.636582	0.849824	0.776907	0.741607	0.996677	0.774587	0.741436	0.507693	0.514617	0.501488	0.521155	0.547278	0.701861	0.528299	0.661658	0.675905	0.588076	0.734652	0.579881	1.18653	1.12542	0.896953	1.03558	0.94144	0.504152	0.504265	0.678	0.495816	0.566985	0.664505
CG14340	0.557256	0.557099	0.820377	0.547136	0.684288	0.672333	0.736726	0.701989	0.962174	0.859895	0.633311	0.65533	0.91565	0.691746	0.811618	0.508044	1.09207	0.60284	0.697894	0.532143	0.529463	0.673056	0.587356	0.729418	0.716595	0.9379	0.651016	0.664804	0.605006	0.57983	0.67497	0.675505	0.675228	0.749137	0.690817	0.662409
Pino	12.8982	12.8384	12.7337	12.7972	12.8816	12.8846	12.7284	12.7094	13.1215	12.8853	12.8632	13.192	12.5542	12.863	12.8722	12.4666	12.5353	12.1743	12.7172	12.852	12.0841	12.7861	12.9338	12.7752	13.0618	13.1318	12.9605	12.6876	12.744	13.1617	12.7192	12.6435	12.9915	12.9774	12.8149	13.1115
CG4552	9.92827	10.318	10.3351	10.0879	10.5633	10.5156	10.096	10.2649	10.4123	10.3816	10.5324	9.98301	10.1937	10.2178	10.3849	10.367	10.3811	9.9923	10.2549	10.2126	9.78382	10.2437	10.1908	10.3202	10.1225	10.0885	10.587	10.4287	10.2421	10.0727	10.3467	10.4415	10.5509	10.2005	10.0908	10.4275
Iris	11.4163	10.7747	10.9416	10.7998	10.9439	11.203	9.98865	10.1222	10.445	9.6462	9.94954	10.321	11.3615	11.777	11.5613	11.0054	11.011	10.8293	11.0363	11.1904	9.91421	11.0879	11.1627	10.7717	10.7082	9.94622	10.0503	10.0239	10.236	9.97832	11.3433	11.3926	11.2498	11.5486	11.2384	11.2466
CG4577	8.02274	7.62646	7.96525	7.96861	7.79927	7.12009	10.2376	8.51896	8.67144	9.70527	8.82726	10.0229	8.66578	8.09868	8.64074	7.79219	8.62563	7.86693	7.32804	8.57354	8.28002	8.77122	7.01938	8.01995	8.50032	8.3607	7.67859	7.89527	8.79862	9.79728	8.61141	8.75683	7.58014	8.16387	8.2971	8.05476
CR45717	-0.308172	-0.30826	-0.318704	-0.313892	-0.170007	-0.321642	-0.0193933	-0.15424	-0.194498	-0.107352	-0.215317	0.0189743	-0.335451	-0.153355	-0.220291	-0.335884	-0.203097	-0.341934	-0.0200999	-0.184309	-0.323863	-0.0563587	-0.291159	-0.129781	-0.190487	-0.270378	-0.325317	-0.226699	-0.240392	-0.130442	-0.334556	-0.3345	-0.334529	-0.269928	-0.338939	-0.335869
MFS3	5.20376	4.8218	5.17207	4.79385	4.6155	4.35394	5.91449	4.88635	4.66611	6.12848	4.31052	6.01983	5.37571	4.89393	4.21819	5.86943	5.9097	4.737	5.69842	4.91815	4.68326	5.36641	6.93667	6.47776	5.36323	5.15595	5.15287	5.85585	5.55554	6.43156	5.27397	4.44242	3.62924	4.60735	5.337	4.40746
CG4749	6.95198	7.3895	7.12283	7.0273	7.39122	7.08882	6.63279	7.01572	7.45	7.18264	7.4721	6.93398	7.53403	7.30715	7.41448	7.83845	7.77404	7.51728	7.13542	7.28572	7.39819	6.79403	7.38098	7.46395	6.93378	6.66127	7.1907	7.45524	7.21998	7.28195	7.75471	7.89595	7.77902	7.66479	7.72126	7.90156
Tfb4	4.91194	5.15612	4.97493	5.18016	5.03204	5.11184	5.41612	5.46895	5.20279	5.32349	5.24272	4.72322	5.29237	4.88294	4.96333	5.36866	5.04346	6.475	5.44327	5.31074	7.03646	4.92114	4.80381	5.05151	5.01923	5.12321	5.35128	5.59569	5.39312	5.17562	4.8908	5.06704	5.02464	5.10001	4.874	5.06591
Vps29	8.07976	8.47761	8.54812	8.23523	8.70383	8.574	8.09656	8.53022	8.63441	8.57612	8.79639	8.0945	8.78507	8.43137	8.85742	8.82061	8.67466	8.65198	8.5722	8.57511	8.59657	8.64436	8.49299	8.54869	8.56428	7.9269	8.77261	8.74906	8.46367	8.26237	8.67528	8.8535	8.86742	8.45666	8.61326	8.94623
capt	10.0626	10.3839	12.4576	11.7516	10.966	11.5486	11.7258	11.7916	11.8005	11.9826	11.8396	11.1456	10.533	10.1443	12.4361	10.9982	10.6707	10.7306	11.9008	11.1483	11.1554	12.3376	11.3729	11.0874	11.4271	11.7631	12.5255	12.5686	12.6091	11.5816	10.2179	10.4827	10.9969	10.0978	10.4987	10.8799
CR43767	-0.676217	-0.676282	-0.68388	-0.680389	-0.41349	-0.686004	-0.580045	-0.524876	-0.562573	-0.616445	-0.397051	-0.688118	-0.695899	-0.694	-0.586586	-0.618628	-0.689137	-0.599642	-0.682794	-0.686517	-0.560323	-0.549031	-0.66369	-0.678799	-0.696963	-0.632874	-0.688651	-0.590657	-0.605219	-0.625749	-0.612131	-0.611856	-0.695243	-0.63246	-0.573625	-0.420837
Tango14	6.0676	6.91729	6.46363	6.59083	6.46615	6.46815	6.72085	7.00714	6.76607	7.0229	6.90512	6.32385	6.97455	6.37628	6.90442	7.10039	6.94459	7.82999	6.88337	6.74576	7.95554	6.71613	6.84189	6.89737	7.11825	6.20249	7.2628	7.24512	6.92974	6.59877	6.55866	7.03261	6.78303	6.52305	6.70797	6.76592
CG5080	9.45707	10.0086	10.5094	10.1795	10.0511	10.1685	10.0768	9.86145	9.78077	9.96856	10.3492	9.58549	9.80472	9.94	9.7687	9.97483	10.3506	9.80976	10.7885	10.5912	9.25842	10.0886	10.1156	10.4748	10.6544	9.29486	10.5385	10.4167	10.1266	9.71844	10.0596	10.248	10.0992	9.59159	10.2436	9.7894
IntS14	5.17138	5.27077	4.10398	5.30744	4.81081	4.87653	5.09595	5.25674	4.77889	5.34412	4.58323	4.53938	4.89353	4.79104	4.89502	5.45007	5.42299	6.48404	5.23188	5.24185	6.80006	4.88098	4.98021	5.16288	5.08417	4.69427	5.20844	5.18983	5.18074	5.0269	5.25967	5.26289	4.94439	4.87037	5.24626	5.02824
CG14341	6.78887	7.14295	7.05221	7.18654	7.2511	7.21602	7.12559	7.56288	6.76928	6.92278	7.00389	6.75795	6.88626	6.5771	6.62874	6.72974	6.8156	6.92828	7.11465	6.97378	7.14088	7.01105	6.70853	7.21934	7.11299	7.42829	7.16485	7.14724	7.3246	7.17476	6.78253	6.72136	6.83888	6.58594	6.93345	7.1395
Plap	8.17156	8.55388	8.40226	8.31794	8.62523	8.62279	8.45784	8.55731	8.18806	8.56222	8.66487	7.66847	8.72596	8.24287	8.36431	8.6296	8.5707	9.078	8.68033	8.43512	9.41568	8.3206	8.41641	8.59954	8.56968	8.335	8.794	8.72632	8.56947	8.17683	8.56227	8.57218	8.56817	8.21503	8.5186	8.49436
CG31922	4.77841	4.48359	4.2125	4.67779	4.26033	4.77066	4.89477	4.98522	4.63517	4.85441	4.40456	5.23814	5.0127	5.29983	4.72239	4.73035	4.82597	4.65965	4.0905	4.47336	4.97141	4.9264	5.08519	4.47385	4.64986	5.34552	4.81958	4.58417	4.80833	5.05125	4.66698	4.36712	4.923	5.08015	4.8458	4.86761
CG5118	8.36336	8.4576	8.73985	8.80199	8.64667	8.5318	9.167	10.2218	8.92329	8.86956	8.89325	9.11255	9.21036	9.35946	9.03281	8.78167	8.81981	8.63077	8.65424	8.49913	8.77228	8.62613	8.51992	9.31379	9.66921	10.1998	9.76901	9.11073	9.55768	9.18626	8.98926	8.57744	9.01701	8.71346	9.16286	9.17275
CG4887	9.31763	9.419	9.35014	9.44128	9.52677	9.39058	9.49772	9.62749	9.46204	9.41056	9.38878	9.49087	9.38969	9.47109	9.34384	9.40351	9.52005	9.38416	9.36965	9.52398	9.60296	9.44113	9.37829	9.67134	9.54065	9.66986	9.46782	9.4632	9.40066	9.45796	9.52198	9.56126	9.63074	9.49848	9.39142	9.62782
CG4896	8.68148	8.78233	8.57172	8.62179	8.71919	8.74332	8.67328	8.88457	8.63768	8.57227	8.5433	8.64535	8.45702	8.48558	8.38923	8.61971	8.7064	8.58814	8.63696	8.8359	8.59539	8.52294	8.86719	8.91031	8.63694	8.84072	8.58843	8.63578	8.67266	8.58039	8.63718	8.74382	8.68126	8.69903	8.44064	8.71356
CG5126	7.27749	6.93804	6.86565	6.93833	6.93685	6.84767	6.73675	7.13977	6.47543	6.69671	6.50989	5.91293	7.28865	6.82633	7.09076	7.39557	7.24077	7.88409	6.92716	7.21882	8.23493	7.15372	6.83316	6.97283	7.00743	6.59218	6.88699	7.02223	6.85652	6.713	7.14249	7.20151	7.2802	7.11313	7.48465	7.19342
Tgt	5.09406	5.76589	5.75999	5.93762	5.48541	5.50317	5.84059	6.81283	5.48333	6.01459	6.37731	5.19236	5.74021	5.07811	5.6868	5.81912	5.68098	6.44113	5.92172	6.16101	6.43525	5.70372	5.30015	6.0708	6.20904	6.03027	6.37998	6.42182	6.27697	5.85933	5.61947	5.63728	5.66405	5.46292	5.49553	5.73851
CG5001	9.59956	9.62275	10.3131	9.9617	10.0759	10.1037	9.83651	9.65987	9.95268	9.91117	10.1916	9.77348	9.4448	9.68748	9.99753	9.30966	9.33228	9.15427	10.1612	9.75597	9.10457	10.1149	9.92113	9.74858	9.80903	9.93651	10.0445	10.1055	10.1364	10.0386	9.43588	9.62645	9.65966	9.24238	9.31653	9.56335
CG5139	-3.88743	-3.77252	-3.89201	-3.88984	-3.77747	-3.89342	-3.89676	-3.89099	-3.89478	-3.90161	-3.89698	-3.89491	-3.90162	-3.89974	-3.89754	-3.90169	-3.89566	-3.9026	-3.89132	-3.89377	-3.89454	-3.89336	-3.88076	-3.8889	-3.90185	-3.90212	-3.8953	-3.90244	-3.89998	-3.9019	-3.90096	-3.90092	-3.90094	-3.90211	-3.90214	-3.90168
CG43348	3.12523	3.32173	2.90075	3.36009	6.3559	2.63815	4.75225	5.18972	6.12711	7.37144	5.50613	3.62632	4.64867	2.35761	3.25979	3.15018	3.48142	3.58477	3.27483	2.62251	3.45512	4.06145	3.17196	3.05345	2.83638	3.92848	7.79419	7.90507	7.23933	5.09431	2.60005	2.46216	3.36768	2.92255	3.36763	3.06916
CG43349	4.8435	4.8408	3.70434	5.69443	6.7102	3.94516	4.65479	6.42098	6.02956	5.54847	5.21425	4.30017	5.09303	3.78244	3.60378	5.02917	4.85402	5.62905	3.45882	4.01259	4.60362	5.24494	4.16692	5.51797	3.71132	5.17363	7.23347	7.75759	7.31384	4.93421	3.7683	4.04298	4.08885	3.37609	4.98919	3.82105
CG5011	6.59689	5.72652	4.29983	6.65591	7.20888	4.0151	5.95661	7.32187	6.23716	6.26358	5.59464	4.9258	7.02839	4.86048	4.81278	6.25656	5.95402	5.78607	4.24225	4.43828	5.68994	5.69029	5.42625	6.24857	4.53786	5.79829	7.4025	8.04554	6.85904	5.76439	4.70346	4.67281	5.36208	4.58392	6.44106	4.81217
CG14342	0.36159	0.159218	0.143648	0.329627	0.297663	0.13923	0.538555	0.802009	0.389412	0.358076	0.129073	0.134799	0.118194	0.221445	0.127617	0.117527	0.132651	0.319106	0.311013	0.138157	0.135877	0.139419	0.184313	0.341848	0.115883	0.525088	0.380391	0.628597	0.59248	0.333344	0.210944	0.119658	0.119614	0.113176	0.369309	0.117549
CR45346	-4.03787	-4.03789	-4.04066	-4.03934	-4.04091	-4.04152	-4.04355	-3.97	-4.04235	-4.04651	-4.04369	-4.04243	-4.04652	-4.04537	-4.04404	-4.04672	-4.04289	-4.00005	-4.04024	-4.04174	-4.0422	-4.04148	-4.03381	-4.03877	-4.0472	-4.04731	-4.04267	-4.04743	-4.04552	-4.04723	-4.04612	-4.04609	-4.04611	-4.04731	-4.04732	-4.04671
CR43263	-4.34125	-4.34125	-4.34222	-4.34176	-4.34231	-4.34252	-4.34323	-4.34201	-4.34281	-4.34427	-4.34328	-4.34284	-4.31977	-4.34387	-4.3434	-4.34434	-4.343	-4.34507	-4.34207	-4.3426	-4.34276	-4.34251	-4.33982	-4.34156	-4.34452	-4.34484	-4.34292	-4.34506	-4.34392	-4.34458	-4.34413	-4.34412	-4.34413	-4.34483	-4.34487	-4.34434
CG42329	4.69885	5.95354	6.39541	4.93021	5.25349	5.78877	5.43826	4.78181	4.85375	5.38459	5.31772	4.84437	7.13066	7.86073	6.07505	6.53583	7.88656	6.46113	4.94791	5.68547	5.37054	5.00635	6.87555	6.59268	4.8389	4.3431	4.86232	5.80743	5.48482	5.82027	6.17073	6.26115	5.12448	5.38067	6.45116	6.04782
CG5397	9.67788	9.59559	9.85516	9.68829	9.35082	9.6955	9.83509	9.57988	9.10735	9.55966	9.69433	9.62924	8.85328	9.27212	9.06065	9.22342	9.47068	8.83675	10.3541	10.2143	8.67601	9.76244	9.7189	9.23423	10.1651	9.63014	9.85754	10.1709	10.4645	10.0799	9.13285	9.11232	9.70288	9.19871	9.95657	9.17622
robo3	4.6467	4.27822	4.66515	5.19938	4.58163	4.11826	6.644	4.84166	5.09733	5.8316	4.80749	5.85553	5.52209	4.75219	4.94299	4.14765	5.40129	4.50439	4.39674	5.23432	4.76879	5.42792	4.67093	5.27153	5.0838	5.02238	4.27726	4.61725	5.24182	5.48677	5.58849	5.29254	4.32526	4.71426	4.28347	4.7613
a5	-1.07675	-1.07681	-1.0834	-1.08036	-1.08395	-1.08527	-1.08928	-1.082	-1.08697	-1.09405	-1.08953	-1.08713	-0.428155	-0.825859	-1.09014	-0.797798	-1.08803	-1.09821	-1.08245	-1.08572	-0.949781	-1.08519	-1.06612	-0.890211	-0.876005	-0.959515	-1.0876	-1.09755	-0.909254	-1.09527	-1.09349	-1.09345	-1.09347	-1.09614	-1.09629	-1.09433
CG5440	0	0	0	0	0	0	0	0	0	0	0	0	0	0	0	0	0	0	0	0	0	0	0	0	0	0	0	0	0	0	0	0	0	0	0	0
CG33923	-3.02702	-3.02706	-2.89744	-3.02985	-3.03288	-3.03405	-3.0361	-3.0312	-3.03559	-3.03716	-3.03616	-2.79984	-3.03716	-3.03679	-3.0363	-3.03722	-3.03583	-3.03807	-3.03158	-3.03447	-3.03537	-3.03398	-3.01919	-3.02875	-3.03737	-3.03763	-3.03573	-3.03792	-3.03684	-3.03743	-3.03704	-3.03703	-2.95356	-3.03762	-3.03765	-3.03722
CG33922	-3.31567	-3.3157	-3.31937	-3.31762	-3.3197	-3.32051	-3.23333	-3.31855	-3.32161	-3.32391	-3.32339	-3.32172	-3.32391	-3.32372	-3.32346	-3.32394	-3.32233	-3.32437	-3.31881	-3.3208	-3.32142	-3.32046	-3.31028	-3.31686	-3.32402	-3.27244	-3.32203	-3.3243	-3.2522	-3.26727	-3.32385	-3.32384	-3.32385	-3.32414	-3.32416	-3.32394
Cdlc2	-1.8183	-1.81832	-1.67654	-1.8201	-1.82188	-1.82253	-1.71708	-1.82092	-1.82336	-1.82675	-1.82459	-1.82343	-1.82675	-1.82595	-1.82489	-1.82688	-1.7085	-1.7787	-1.82114	-1.82275	-1.82321	-1.82249	-1.8078	-1.81942	-1.8272	-1.76473	-1.82366	-1.82838	-1.82605	-1.82732	-1.82648	-1.67222	-1.67245	-1.70554	-1.76542	-1.68302
CR45005	-4.08358	-4.08359	-4.08492	-4.08428	-4.08504	-4.08533	-4.08631	-4.08462	-4.08573	-4.08773	-4.08637	-4.08577	-4.08773	-4.08718	-4.08654	-4.08783	-4.08599	-4.06502	-4.08472	-4.08543	-4.08566	-4.08531	-4.08162	-4.08401	-4.08807	-4.05838	-4.08588	-4.0882	-4.08725	-4.08815	-4.08754	-4.08753	-4.08753	-4.08817	-4.08817	-4.08782
CR45006	-3.96634	-3.96636	-3.96846	-3.96746	-3.96865	-3.96911	-3.97066	-3.96799	-3.96974	-3.9729	-3.91761	-3.9698	-3.9729	-3.97203	-3.97102	-3.97305	-3.97015	-3.97331	-3.96814	-3.96927	-3.96963	-3.96908	-3.96326	-3.96702	-3.97315	-3.97321	-3.96998	-3.97328	-3.97214	-3.97316	-3.9726	-3.97258	-3.97259	-3.9297	-3.97322	-3.97305
CG5556	-3.37004	-3.37008	-3.26522	-3.37233	-3.37478	-3.37573	-3.3789	-3.37343	-3.37703	-3.38024	-3.17703	-3.37715	-3.38024	-3.37996	-3.37959	-3.38028	-3.37787	-3.38091	-3.37374	-3.37607	-3.3768	-3.37567	-3.36371	-3.37144	-3.3804	-3.38059	-3.37752	-3.38081	-3.38	-3.38044	-3.38014	-3.38014	-3.38014	-3.38058	-3.3806	-3.38028
CG5561	-1.11279	-1.11287	-1.12257	-1.11802	-1.1234	-1.12542	0.05786	-1.12046	-1.12808	-1.02741	-0.237587	-1.12832	-1.13961	-1.13676	-1.13312	-1.14008	-1.12975	-1.14677	-1.12114	-1.12612	-1.12761	-1.1253	-1.09833	-1.116	-1.14124	-1.14325	-0.698373	-1.14561	-1.13714	-1.14166	-1.13865	-1.13859	-1.13862	-1.14316	-1.14342	-1.14006
CG31924	-0.841424	-0.841506	-0.851407	-0.645285	-0.852246	-0.854269	0.0947747	-0.849274	-0.568937	-0.594492	-0.0326279	-0.704106	-0.868211	-0.865454	-0.861901	-0.868661	-0.858573	-0.875051	-0.849959	-0.854967	-0.856456	-0.854146	-0.826169	-0.844728	-0.869774	-0.711457	-0.8579	-0.873953	-0.865819	-0.870179	-0.867282	-0.867223	-0.867254	-0.871612	-0.871866	-0.868646
CG5565	0.0204722	-0.204978	-0.22033	-0.213169	-0.221634	-0.224777	1.09497	-0.217019	-0.228901	0.240293	0.531516	-0.0762087	-0.0540556	-0.12777	-0.105558	-0.24725	-0.231478	-0.189156	-0.218082	-0.225863	-0.22818	-0.0576383	-0.181244	-0.209969	-0.248996	-0.019562	-0.0807582	-0.25557	-0.242794	0.00169103	-0.245086	-0.138918	-0.245042	-0.251885	-0.168511	-0.247226
CG31659	3.88437	3.39369	2.44673	3.60451	3.06619	2.82134	3.98935	3.02305	3.13018	3.26573	3.60635	2.77062	3.44131	3.14061	2.58632	3.24804	3.28902	3.04315	3.11367	2.6932	2.9774	3.11503	3.12255	3.10902	3.3755	3.50605	3.42336	3.26625	3.57052	2.83713	2.7342	3.03362	2.49972	2.74048	3.61177	3.03664
NLaz	12.5285	11.957	11.0849	12.4853	11.9704	11.4457	12.0847	12.0025	11.7321	11.3866	11.1898	11.2731	12.2963	11.4864	10.7122	12.0558	12.2664	11.3942	12.0369	11.1031	11.2662	11.6887	11.5714	12.129	12.1554	11.8664	11.6907	12.3706	12.4678	11.3803	11.2951	11.6594	11.1286	10.9696	12.1845	11.2853
CG14346	-3.34695	-3.34698	-3.35054	-3.34885	-3.35086	-3.35165	-3.26559	-3.34975	-3.35272	-3.29246	-3.35444	-3.35282	-3.35511	-3.35493	-3.35468	-3.35514	-3.35341	-3.31533	-3.35	-3.35193	-3.35253	-3.3516	-3.34173	-3.34811	-3.35521	-3.35534	-3.35313	-3.35548	-3.35495	-3.35524	-3.35505	-3.35504	-3.28923	-3.35533	-3.35535	-3.35514
CR44898	0	0	0	0	0	0	0	0	0	0	0	0	0	0	0	0	0	0	0	0	0	0	0	0	0	0	0	0	0	0	0	0	0	0	0	0
lea	6.25868	5.99536	6.77667	6.3998	6.24019	6.35051	6.52663	6.57848	6.41193	6.29854	6.62622	5.99101	6.41857	6.19089	6.79078	5.69552	6.27882	5.64202	6.31428	6.23559	5.4082	5.876	6.12838	6.48087	6.1973	5.80454	6.47136	6.50765	7.12742	6.21962	6.35493	6.31486	6.58099	6.14378	6.04494	6.19125
CR44897	-2.92587	-3.06538	-3.0709	-3.06827	-3.07139	-3.07261	-3.07507	-3.06967	-3.07426	-2.99165	-3.07513	-3.07442	-3.07623	-3.07581	-3.07528	-3.07629	-3.07476	-3.07723	-3.07006	-3.07304	-3.07397	-3.07253	-3.05725	-3.06713	-3.07646	-3.00713	-3.07466	-3.07707	-2.98108	-3.00041	-3.07609	-3.07608	-3.07608	-3.07673	-3.07676	-3.07629
CG43401	0	0	0	0	0	0	0	0	0	0	0	0	0	0	0	0	0	0	0	0	0	0	0	0	0	0	0	0	0	0	0	0	0	0	0	0
snRNA:U3:22A	-4.3393	-4.33932	-4.34183	-4.27734	-4.34205	-4.3426	-4.34444	-4.34127	-4.34335	-4.34711	-4.34457	-4.34342	-4.34712	-4.34608	-4.34487	-4.3473	-4.34384	-4.34921	-4.34145	-4.3428	-4.34322	-4.34257	-4.33563	-4.34012	-4.34775	-4.3486	-4.34364	-4.34915	-4.34621	-4.34793	-4.34676	-4.34673	-4.34675	-4.34856	-4.34868	-4.34729
CG43402	9.22798	8.25164	9.00739	8.89112	8.72437	9.24208	8.84232	9.24687	9.1936	8.53346	8.49525	9.55273	8.4955	9.62659	9.16866	8.26479	8.54173	7.91373	8.19314	7.62327	7.38794	8.83997	9.04845	8.25095	8.20742	8.46395	8.25152	8.63201	8.98945	8.69696	8.61264	8.55057	8.66348	9.1327	8.35524	8.62375
CG31928	0.266412	4.70088	6.12161	0.946399	0.539349	0.154432	0.0797971	0.203201	0.124995	-0.0429278	0.0743892	0.465593	0.495045	0.00624871	0.0609562	-0.0519754	0.105109	0.601519	0.196964	0.805301	0.130338	0.15573	0.358293	0.241503	-0.0746442	0.150788	0.113357	0.488653	0.302187	-0.0832654	0.268524	-0.0246634	-0.025215	0.385412	0.376431	-0.0516733
CG33128	-3.06184	-3.06188	-2.80346	-3.06461	-3.06756	-3.06871	-3.07098	-3.06593	-3.07027	-3.07201	-3.07104	-3.07042	-3.07201	-3.07165	-3.07117	-3.07207	-3.07071	-3.07289	-3.0663	-3.06912	-3.07	-3.06864	-3.05419	-3.06353	-3.07221	-3.07246	-3.07062	-2.96413	-3.0717	-3.07227	-3.07189	-3.07188	-3.07188	-3.00691	-3.07248	-3.07207
CG31926	1.56409	1.5633	22.1476	1.50853	1.44163	1.7709	1.31184	1.47956	1.37347	1.14543	1.30447	1.36958	1.14508	1.21179	1.28616	1.13329	1.34636	0.930701	1.47115	1.40334	1.38074	1.41529	1.68349	1.53096	1.103	1.04606	1.35761	0.971123	1.20346	1.09152	1.16856	1.17	1.16926	1.04881	1.04089	1.13369
CG31661	0.797296	7.09372	2.82194	1.30528	0.33914	0.320542	0.255667	0.364772	0.294559	0.15585	0.251093	0.292069	0.401182	0.456578	0.239803	0.148812	0.2773	0.55846	1.66785	0.313879	0.299236	0.915602	0.946414	0.400588	0.570701	0.322062	0.28443	0.743439	0.189916	0.55935	0.169348	0.17019	0.169754	0.100539	0.509988	0.149046
CG18131	-0.368909	-0.183941	-0.37778	-0.373747	-0.378502	-0.248379	-0.183817	-0.223623	-0.382451	-0.180512	-0.385758	-0.382654	-0.244944	-0.302159	-0.38654	-0.248541	-0.383823	-0.213245	-0.376527	-0.380815	-0.382065	-0.247777	-0.354254	-0.200593	-0.322426	-0.39423	-0.383266	-0.290908	-0.303879	-0.201841	-0.390819	-0.237068	-0.310632	-0.217408	-0.169989	-0.185325
CG7420	6.81282	7.20849	7.10491	7.33654	7.30478	7.22328	7.2394	7.25502	7.16456	7.15869	7.24656	6.68447	7.45992	7.11918	7.09489	7.21936	7.31033	7.38361	7.32429	7.29177	7.63509	7.05345	7.15936	7.17179	7.39777	6.80657	7.33635	7.31572	7.2295	7.13791	7.39001	7.25589	7.31573	7.14372	7.40581	7.39158
CR44064	-2.63883	-2.63888	-2.4957	-2.64227	-2.49947	-2.50849	-2.64666	-2.64391	-2.646	-2.64804	-2.64674	-2.64604	-2.64804	-2.64755	-2.64691	-2.64812	-2.6463	-2.64921	-2.64437	-2.64563	-2.64591	-2.64547	-2.62933	-2.64093	-2.57545	-2.52326	-2.64618	-2.64903	-2.64762	-2.64838	-2.64788	-2.64787	-2.64787	-2.64863	-2.64867	-2.64811
CG18132	-4.34002	-4.34004	-4.34227	-4.34121	-4.34247	-4.34296	-4.3446	-4.34177	-4.34363	-4.34698	-4.34471	-4.3437	-4.34699	-4.34607	-4.34499	-4.34715	-4.34407	-4.34887	-4.2855	-4.34314	-4.34351	-4.34293	-4.33675	-4.34075	-4.34756	-4.34831	-4.34389	-4.34883	-4.34618	-4.34771	-4.34667	-4.34665	-4.34666	-4.34827	-4.34838	-4.34714
halo	-2.38185	-2.38191	-2.38627	-2.38528	-2.38645	-2.38688	-2.38816	-2.38582	-2.38742	-2.31401	-2.38824	-2.38747	-2.38965	-2.38912	-2.38843	-2.38974	-2.38776	-2.39092	-2.38596	-2.38702	-2.26478	-2.38685	-2.3715	-2.38415	-2.32045	-2.27064	-2.27097	-2.39072	-2.22697	-2.32209	-2.38948	-2.38947	-2.38947	-2.39029	-2.39034	-2.38974
CG44072	-0.96335	-0.963405	-0.96996	-0.646762	-0.970502	-0.971798	-0.862098	-0.968574	-0.844637	-0.898565	-0.864017	-0.733268	-0.9804	-0.978745	-0.976579	-0.980668	-0.974516	-0.930776	-0.969021	-0.835138	-0.973186	-0.831122	-0.952626	-0.965572	-0.906001	-0.852731	-0.739342	-0.925634	-0.804357	-0.981568	-0.894237	-0.97981	-0.979828	-0.914651	-0.982561	-0.980659
Or22a	-1.48811	-1.28442	-1.19651	-1.49082	-1.49353	-1.49451	-1.49753	-1.32348	-1.4958	-1.41511	-1.49772	-1.49591	-1.50112	-1.49984	-1.49817	-1.41732	-1.49659	-1.4477	-1.4924	-1.49485	-1.3587	-1.49445	-1.47812	-1.48979	-1.50183	-1.05417	-1.49627	-1.50373	-1.50001	-1.50202	-1.50069	-1.50066	-1.41061	-1.50267	-1.50279	-1.50132
Or22b	-3.37321	-3.37324	-3.27501	-3.37536	-3.37765	-3.37854	-3.38151	-3.37638	-3.37975	-3.38279	-3.38171	-3.37987	-3.30968	-3.38255	-3.38221	-3.38284	-3.38054	-3.38339	-3.37667	-3.37885	-3.37954	-3.37848	-3.36727	-3.37452	-3.38293	-3.26724	-3.38022	-3.38329	-3.38258	-3.38297	-3.38271	-3.38271	-3.38271	-3.38309	-3.38312	-3.38283
haf	4.66595	4.07808	4.09385	4.73238	3.90784	4.21471	4.67475	4.29991	4.005	4.99395	4.68876	5.20714	5.02355	4.60175	4.41728	4.5636	4.65495	4.03624	3.7717	4.13014	3.87535	4.62663	5.56236	5.51428	5.0322	4.04288	4.21187	4.51544	4.83645	4.87977	4.9299	4.29212	4.40924	4.54215	4.34334	4.47116
CG10869	2.90955	2.79571	2.40424	2.58952	2.8758	2.75488	2.62405	2.93816	2.6197	2.4567	2.68431	2.83777	2.33645	2.51762	2.44668	2.32852	2.66558	2.25792	2.75157	2.65702	2.11406	2.97162	2.90724	3.2878	2.98107	2.9867	2.75286	2.44981	2.37841	2.60613	2.35277	2.59123	2.41707	2.51926	2.27188	2.44662
CG31935	8.90622	8.92847	8.72999	8.84095	9.03347	9.03866	8.64917	8.73669	8.81134	8.67695	8.76059	8.81691	8.84917	9.08349	8.82938	8.77767	8.95855	8.78799	8.77458	8.84882	8.88406	8.83325	8.78401	9.03277	8.58518	8.94987	8.74413	8.61819	8.66915	8.67676	8.99494	8.95941	9.2242	9.15473	8.97868	9.07543
CG14352	5.90908	6.15214	6.02291	5.95609	6.248	5.92989	5.58862	5.89227	6.44208	5.60422	5.72605	6.09134	6.39274	6.77551	6.80516	6.65064	6.45371	7.03456	5.89509	5.57993	7.47161	6.31149	5.72121	5.96904	6.09798	6.14902	5.98423	5.71576	5.78365	5.88297	6.48165	6.5446	6.9865	6.95325	6.65083	6.71048
RFeSP	12.511	13.206	12.7765	12.4844	12.9675	12.9075	12.0363	13.1645	13.2421	12.9394	13.4428	12.4698	13.5561	13.0791	13.1885	13.5296	13.4914	13.2394	13.4269	13.6134	12.184	12.7701	12.8102	13.4203	12.8892	11.8204	13.0764	13.0562	12.6901	12.4317	13.5824	13.9071	13.7748	13.3296	13.393	13.8326
CR44603	0.110531	0.110078	0.0567332	0.0813147	-0.0918368	-0.0940636	0.00926301	0.0680368	-0.0969448	0.279393	0.190964	0.136023	-0.0296979	-0.105946	-0.10225	-0.10922	0.0193549	-0.0638543	0.064395	0.0380531	0.0303073	-0.0939291	-0.0607902	0.0924626	0.0924209	0.0703744	-0.0980008	-0.114498	-0.0176327	0.0878075	0.0509939	-0.0247259	-0.0248779	-0.046743	-0.0480108	-0.109205
CR45695	-2.30092	-2.30098	-2.30492	-2.30382	-2.30511	-2.30558	-2.19869	-2.30441	-2.30619	-2.23122	-2.20041	-2.18407	-2.30866	-2.30807	-2.3073	-2.30875	-2.30656	-2.31007	-2.30457	-2.17444	-2.30608	-2.30555	-2.28995	-2.30332	-2.11154	-2.30938	-2.30641	-2.25513	-2.30815	-2.30907	-2.30846	-2.30845	-2.30845	-2.30937	-2.30942	-2.30875
chinmo	5.82859	5.35576	5.72717	5.70005	5.42958	5.09684	6.89384	5.6386	5.71128	6.31153	5.30251	6.7138	6.14548	5.60682	5.725	4.7726	5.75781	5.61889	4.72951	5.81623	5.09184	6.22604	5.08761	5.95725	5.74326	5.78585	4.95886	5.30987	5.92701	5.8262	5.80859	5.2748	4.56296	5.27174	5.28275	5.24958
cpb	9.99828	9.97332	11.1395	10.8546	10.3647	10.6198	10.3168	10.3885	10.6023	10.7211	10.5693	10.2482	10.2422	10.0053	11.5244	10.3524	9.86829	10.0694	10.2716	10.17	10.4507	11.2471	10.5599	10.2853	10.4572	10.6624	10.9695	10.9854	10.8777	10.358	9.73105	9.82365	10.106	9.78616	9.78847	10.279
CG17660	9.1305	9.00562	9.17552	9.02481	9.16338	8.95923	9.1479	9.45566	9.0474	9.33281	9.18934	8.96507	9.60933	9.42884	9.40665	9.48228	9.68439	9.54141	9.12141	9.05528	9.36191	9.01486	9.21392	9.1775	9.14164	9.26875	9.14555	9.49232	9.12935	9.13237	9.45164	9.51078	9.51704	9.52957	9.51202	9.45778
CR44976	1.24552	1.24524	1.51242	1.40711	1.2079	1.35078	1.51234	2.06522	1.33083	1.24504	1.40918	1.19093	1.60187	1.52166	1.57994	1.59221	1.872	1.44847	1.52802	1.34553	1.19336	1.48288	1.29979	1.42273	1.31072	2.58587	1.18838	1.71907	1.65233	1.66345	1.49109	1.25254	1.41856	1.62628	1.6196	1.39862
mRpL48	6.53762	7.33636	7.17421	6.80485	7.37739	7.46734	6.38558	6.7788	7.41101	7.00089	7.3986	6.46064	8.16344	7.69723	7.47089	8.13842	8.03376	8.02138	7.11373	7.58449	7.21123	6.75256	6.93453	7.29157	7.10529	6.26406	6.93507	7.0952	6.80077	6.98013	8.13836	8.39415	8.26757	7.89159	7.95365	8.21298
frtz	6.87838	7.24003	6.88098	7.01217	7.12624	7.18411	6.91352	7.1593	7.05138	7.10196	7.26692	6.85836	7.47518	6.96249	7.28784	7.28204	7.6004	7.73094	7.35525	7.35964	7.69464	6.71932	6.8599	7.42218	7.32944	6.92889	7.34358	7.38342	7.27188	6.92611	7.46132	7.47723	7.5304	7.36701	7.34067	7.27869
Rim2	12.2786	12.4478	12.4162	12.1905	12.4485	12.3896	11.5481	12.2531	12.5049	12.0774	12.201	12.0596	13.1154	13.2709	13.158	13.118	13.0353	12.4699	12.2829	12.7265	11.3117	12.654	12.5955	12.6406	12.2602	12.1012	12.4627	11.9287	11.8421	12.0174	13.073	13.3365	13.4774	13.514	13.0296	13.4822
Eno	14.0391	14.8002	14.2868	14.0895	14.6757	14.6298	13.7826	14.5138	14.6716	14.2485	14.7225	14.0329	14.4833	14.1185	14.0154	14.4234	14.4412	14.2087	14.6392	14.8773	14.0142	14.1307	14.3501	14.9623	14.258	13.5806	14.4801	14.24	13.827	14.2014	14.7674	14.8777	14.8617	14.4337	14.4104	14.7394
Rrp40	5.20415	6.08448	5.71149	5.59515	6.15098	5.38765	5.65484	6.15544	5.79642	5.74573	6.19945	5.42523	5.91311	5.03267	5.3017	6.00356	5.94538	6.34062	6.06429	5.81566	6.54068	5.21344	5.61599	5.96511	6.33348	5.3727	6.14768	5.82459	5.75213	5.68162	5.65675	5.79065	5.84887	5.23471	5.71528	5.71879
CG31937	9.65931	10.2359	10.1619	10.0612	10.3413	10.3338	9.91203	10.0726	10.0536	10.2133	10.4422	9.51847	10.7996	9.99964	10.2065	10.1833	10.262	10.1699	10.3357	10.3108	9.8212	9.66968	10.0045	10.3042	10.0671	9.32016	10.2223	10.1799	9.8672	9.78171	10.4016	10.4299	10.2889	9.93432	10.41	10.3481
CG17652	7.77758	7.78477	7.79699	7.83237	7.82052	7.6726	7.54713	7.3296	7.51151	7.4513	7.49075	7.9278	7.35532	7.21573	7.2731	7.19723	7.07855	7.23486	7.84761	7.72013	7.70529	7.49025	7.51235	7.67225	7.98517	8.03561	7.35241	7.2334	7.49243	7.71472	7.19109	7.32467	7.42608	7.44283	7.36879	7.47803
CG17646	11.8143	11.3332	11.3574	11.096	11.7031	12.281	11.2165	11.1872	11.1575	11.251	11.6042	11.6675	11.0126	11.174	11.1254	10.5557	11.7458	11.33	11.5943	11.3489	10.0961	10.8068	11.7087	11.7248	11.5091	11.1549	10.5036	11.0863	11.4332	11.0333	11.1872	11.0523	10.8905	11.0413	11.6926	11.5632
CG17712	6.57761	7.20223	6.76614	6.94272	6.83064	6.89493	6.73143	6.90033	6.83131	6.76741	6.87441	6.49891	7.11654	6.9748	6.85941	7.38827	7.19178	7.57631	6.87161	6.83942	7.75765	6.61813	6.80377	6.59702	6.95148	6.713	6.92172	6.99293	6.87985	6.58966	6.98578	6.88057	7.0493	7.12257	6.90585	7.06813
CG17648	-3.80889	-3.90334	-3.90708	-3.9053	-3.90741	-3.90823	-3.91098	-3.90624	-3.90935	-3.91496	-3.91117	-3.90946	-3.82415	-3.91343	-3.91163	-3.91509	-3.91008	-3.9157	-3.90651	-3.90853	-3.90916	-3.90818	-3.89784	-3.90452	-3.9152	-3.91538	-3.90978	-3.9156	-3.91362	-3.91524	-3.91443	-3.9144	-3.91442	-3.91537	-3.9154	-3.91509
Gr22f	-4.34131	-4.34131	-4.34219	-4.34177	-4.34227	-4.34247	-4.34311	-4.342	-4.34273	-4.34405	-4.34316	-4.34276	-4.34406	-4.34369	-4.34327	-4.34412	-4.3429	-4.34478	-4.34206	-4.34254	-4.34268	-4.34246	-4.34002	-4.34159	-4.32202	-4.34458	-4.34283	-4.34477	-4.34374	-4.34434	-4.34393	-4.34392	-4.34392	-4.34456	-4.3446	-4.34412
CG17650	1.423	1.4227	1.79938	1.57801	1.53622	1.64792	1.67597	1.70199	1.72515	1.56926	1.46985	1.4987	1.87003	1.87952	2.23541	1.6301	2.02812	1.65189	1.69457	1.64036	1.3675	1.52172	1.962	1.59391	1.67138	1.51866	1.49307	1.429	1.52156	1.39842	1.9441	1.72033	1.99354	2.0587	1.94283	2.00005
Gr22e	-4.34138	-4.34139	-4.34216	-4.34179	-4.34223	-4.3424	-4.34297	-4.34199	-4.34263	-4.34379	-4.34301	-4.34265	-4.3438	-4.34348	-4.3431	-4.34385	-4.34278	-4.34443	-4.34204	-4.34246	-4.34259	-4.34239	-4.34025	-4.34163	-4.34399	-4.32469	-4.34272	-4.34442	-4.34352	-4.34405	-4.34368	-4.34368	-4.34368	-4.34424	-4.34428	-4.34385
Gr22d	-4.34138	-4.34139	-4.34216	-4.34179	-4.34223	-4.3424	-4.34297	-4.34199	-4.34263	-4.34379	-4.34301	-4.34265	-4.3438	-4.34348	-4.3431	-4.34385	-4.34278	-4.34443	-4.34204	-4.34246	-4.34259	-4.34239	-4.34025	-4.34163	-4.34399	-4.32469	-4.34272	-4.34442	-4.34352	-4.34405	-4.34368	-4.34368	-4.34368	-4.34424	-4.34428	-4.34385
Gr22c	-1.32071	-1.51576	-1.52015	-1.34685	-1.52051	-1.3823	-1.524	-1.51922	-1.28326	-1.52709	-1.41318	-1.5226	-1.52709	-1.526	-1.52456	-1.52727	-1.52319	-1.52975	-1.51952	-1.52167	-1.3925	-1.52133	-1.50717	-1.33687	-1.38489	-1.52846	-1.52291	-1.52933	-1.52614	-1.38811	-1.52673	-1.5267	-1.52672	-1.52843	-1.52852	-1.52727
Gr22b	-3.93051	-3.93053	-3.93331	-3.93199	-3.86342	-3.93417	-3.93621	-3.93269	-3.935	-3.93917	-3.93635	-3.93508	-3.93917	-3.93802	-3.93669	-3.93933	-3.93554	-3.93966	-3.93289	-3.93438	-3.93485	-3.93413	-3.92644	-3.93141	-3.87644	-3.93949	-3.93532	-3.9396	-3.93817	-3.93941	-3.93877	-3.93875	-3.93876	-3.93948	-3.9395	-3.93933
Gr22a	-2.89401	-2.89405	-2.89988	-2.74987	-2.9004	-2.90168	-2.90295	-2.89857	-2.90236	-2.74857	-2.90301	-2.9024	-2.90416	-2.90373	-2.90317	-2.90423	-2.90263	-2.90519	-2.89899	-2.90204	-2.90228	-2.76118	-2.88547	-2.8959	-2.9044	-2.90469	-2.90252	-2.90503	-2.90379	-2.90446	-2.90401	-2.904	-2.90401	-2.90468	-2.90472	-2.82475
CG31933	-1.89796	-2.08936	-2.0922	-2.0909	-2.09244	-2.093	-2.09468	-2.09161	-1.96884	-2.01791	-2.09479	-1.96992	-2.01797	-2.09596	-2.09504	-2.09678	-2.09416	-2.04702	-1.93761	-2.09319	-2.09359	-2.09296	-2.07773	-2.09031	-2.09706	-2.09754	-2.09398	-2.09809	-2.09606	-2.09716	-2.09643	-2.09641	-2.09642	-2.03247	-2.09758	-2.01983
CG31664	9.01641	7.91362	8.21348	8.54486	8.0274	8.83084	8.1772	8.41453	8.59208	7.89598	8.25492	8.27558	8.43033	8.76073	8.96388	8.21569	8.55611	8.20821	8.40517	8.82077	7.63618	8.49315	8.16755	8.2988	8.60018	8.20319	8.13595	7.86573	8.02248	8.20053	8.73378	8.47507	8.55601	8.7433	8.45808	8.75916
c-cup	-0.17236	-0.172461	-0.184519	-0.178952	-0.185522	-0.187926	-0.195273	-0.181957	-0.191052	-0.204043	-0.0793878	-0.191338	0.321379	0.268156	0.459435	-0.120883	0.235044	0.0808809	-0.182782	-0.188753	-0.190509	-0.187781	-0.152903	-0.176432	-0.20582	-0.137167	-0.192202	-0.210485	-0.201344	-0.206274	0.0420559	-0.202941	-0.113337	0.0466884	0.145249	0.0907025
mir-2280	0	0	0	0	0	0	0	0	0	0	0	0	0	0	0	0	0	0	0	0	0	0	0	0	0	0	0	0	0	0	0	0	0	0	0	0
wry	6.97092	7.14823	6.98929	6.96752	6.85796	6.00486	8.89411	6.99923	7.43935	8.28993	6.97273	8.52472	7.75462	7.13459	7.51035	5.83009	7.29985	6.46076	6.44645	7.43096	6.89626	7.8087	6.57248	7.25767	7.08899	7.12272	6.37649	6.32611	7.4888	7.83894	7.92789	7.30682	6.52292	6.73835	6.70221	6.70183
CR44073	0	0	0	0	0	0	0	0	0	0	0	0	0	0	0	0	0	0	0	0	0	0	0	0	0	0	0	0	0	0	0	0	0	0	0	0
CR44074	0	0	0	0	0	0	0	0	0	0	0	0	0	0	0	0	0	0	0	0	0	0	0	0	0	0	0	0	0	0	0	0	0	0	0	0
CG31663	8.1063	9.56832	7.77874	8.67994	8.25316	8.04389	8.51122	7.98148	7.82843	8.36939	7.53232	8.35005	9.4631	8.27443	7.94967	8.9994	8.27435	7.65943	7.54478	9.31216	8.68363	8.42959	7.57913	8.12199	7.71705	7.59679	7.40702	7.4001	7.9189	7.82894	8.48156	8.17579	7.59779	8.67512	8.76493	8.02047
CG7295	0	0	0	0	0	0	0	0	0	0	0	0	0	0	0	0	0	0	0	0	0	0	0	0	0	0	0	0	0	0	0	0	0	0	0	0
CR44075	-4.34071	-4.34072	-4.34242	-4.34161	-4.34257	-4.34294	-4.34419	-4.34204	-4.30057	-4.346	-4.34427	-4.3435	-4.346	-4.3453	-4.34448	-4.34612	-4.34378	-4.34743	-4.34216	-4.34307	-4.34336	-4.34292	-4.33822	-4.34126	-4.34643	-4.34701	-4.34365	-4.3474	-4.34539	-4.34655	-4.34576	-4.34574	-4.34575	-4.34698	-4.34706	-4.34612
CG15358	4.05326	4.56692	3.85471	4.14148	2.78805	3.42099	3.92501	2.83161	3.53188	2.75383	3.91006	2.71319	5.36582	4.88147	4.58074	4.94927	5.37873	3.8656	3.63351	3.81989	3.1478	4.82343	3.39623	3.40622	4.06147	2.83069	2.85569	2.5093	3.01151	2.9586	5.31654	5.31999	4.3725	4.0112	5.15943	4.47183
CG7337	11.9127	11.9735	11.8839	11.794	11.833	12.1418	11.7558	11.8665	11.9531	11.7375	11.8971	11.9857	12.0956	12.4008	12.501	12.1187	12.36	11.9575	11.9104	12.1262	11.5857	12.1057	12.1563	12.2686	12.1725	11.9656	11.9748	11.7383	11.6935	11.8289	12.1556	12.2369	12.4328	12.4638	12.2232	12.6671
CG15357	-4.34126	-4.34127	-4.34221	-4.34176	-4.3423	-4.34251	-4.3432	-4.342	-4.34279	-4.34421	-4.34325	-4.34282	-4.34421	-4.34382	-4.34336	-4.34428	-4.34297	-4.34499	-4.34207	-4.34258	-4.34274	-4.34249	-4.33988	-4.34157	-4.34445	-4.34477	-4.3429	-4.34498	-4.34387	-4.34451	-4.34407	-4.34407	-4.34407	-4.34475	-4.3448	-4.3204
CG33673	-4.34138	-4.34139	-4.34216	-4.34179	-4.34223	-4.3424	-4.34297	-4.34199	-4.34263	-4.34379	-4.34301	-4.34265	-4.3438	-4.34348	-4.3431	-4.34385	-4.34278	-4.34443	-4.34204	-4.34246	-4.34259	-4.34239	-4.34025	-4.34163	-4.34399	-4.32469	-4.34272	-4.34442	-4.34352	-4.34405	-4.34368	-4.34368	-4.34368	-4.34424	-4.34428	-4.34385
erm	-1.77289	-1.77292	-1.77657	-1.77489	-1.63002	-1.63938	-1.77977	-1.7758	-1.77852	-1.56133	-1.7799	-1.7786	-1.6289	-1.78142	-1.78023	-1.78248	-1.77909	-1.78453	-1.77605	-1.77783	-1.77836	-1.77754	-1.76223	-1.59449	-1.70903	-1.78347	-1.77886	-1.72733	-1.78155	-1.78298	-1.69804	-1.78201	-1.78202	-1.78344	-1.78352	-1.63232
Der-1	8.74052	8.9676	9.46122	9.21461	9.20382	9.41827	9.61607	9.55738	9.35482	9.56546	9.69316	9.17557	9.09159	8.87719	9.20991	8.92945	8.91771	9.02415	9.53525	8.99772	9.22247	9.17371	9.0761	9.149	9.41113	9.18087	9.5692	9.70229	9.50388	9.30855	8.98104	9.07601	9.15302	8.69778	8.83095	8.92121
CG15356	7.78247	7.96417	7.54515	7.48248	7.65475	7.47093	7.42897	7.62855	7.51615	7.63053	7.69998	7.49697	7.83827	7.89885	7.78177	8.029	8.00844	8.74059	7.58959	8.11247	8.72352	7.63895	7.5876	7.70109	7.69889	7.72157	7.68489	7.7054	7.65398	7.64417	7.87102	8.2349	7.97159	7.88712	7.73307	8.01183
CG15362	5.4612	5.93468	5.8415	6.09818	5.83449	5.82729	5.95922	6.26956	6.25015	5.95351	6.25887	5.87992	5.88673	5.68084	5.84454	5.70209	5.73491	6.42733	6.26152	6.24504	6.64438	6.23136	5.77474	5.70931	6.00345	5.98579	6.19053	6.47035	5.82426	5.96766	6.06065	5.97888	6.04161	5.77445	5.88859	5.86037
CG7289	8.33357	8.36973	8.49129	8.46371	8.61188	8.43651	8.43103	8.42368	8.47165	8.5869	8.4096	8.32305	8.96762	8.80507	8.87544	8.62151	8.96415	8.81357	8.46245	8.32635	8.73096	8.29735	8.5449	8.46019	8.47844	8.32641	8.48165	8.55123	8.44482	8.43765	8.93336	8.7544	8.78178	8.65961	8.67987	8.8634
Got2	11.3263	11.2523	11.265	11.0519	10.9461	10.9877	10.7812	11.6055	10.8372	10.8412	10.9268	10.6682	11.635	11.2502	11.7658	11.7695	11.6765	11.7666	11.346	11.3858	11.57	11.1814	11.3182	11.4272	11.5721	10.8943	11.513	11.7149	11.5051	11.2018	11.6063	11.4104	11.5332	11.8747	12.0933	11.7549
Npc2a	7.61179	8.33535	9.58298	8.99704	8.03257	8.07223	9.30492	8.85951	8.44207	8.62449	9.0229	8.38132	8.65699	7.96906	8.31115	8.60206	8.62374	8.93148	9.62036	8.49194	8.92351	8.7814	8.43645	8.81887	9.11877	8.40461	9.6364	9.4837	9.01343	8.71775	8.41938	8.37957	8.44239	8.03586	9.07334	8.62345
CR42874	2.47213	2.99316	4.44876	3.70782	2.92005	2.6499	3.77791	2.5757	3.23317	2.85043	2.83248	3.22657	2.72734	2.93128	3.15534	3.12993	2.88548	2.67173	3.25719	2.50472	2.73202	3.37523	2.85874	2.6314	3.00145	3.56943	3.76206	3.80459	3.31896	3.67033	2.87786	2.93698	2.52776	2.88901	3.53801	2.71556
Obp22a	-3.90051	-3.90052	-3.90249	-3.90155	-3.90266	-3.9031	-3.90454	-3.90205	-3.90369	-3.90663	-3.90464	-3.90374	-3.90664	-3.90583	-3.90488	-3.90678	-3.90407	-3.90702	-3.90219	-3.90325	-3.90358	-3.90307	-3.89763	-3.90115	-3.90687	-3.90693	-3.90391	-3.90699	-3.85629	-3.90688	-3.90636	-3.90634	-3.90635	-3.90693	-3.90693	-3.85793
CG33543	5.716	4.93905	5.13119	5.0125	4.77728	4.75961	6.48974	4.93004	5.6858	6.26083	5.316	6.35338	5.74739	5.12246	5.55068	4.52309	5.39775	4.79561	4.95796	5.47538	5.4393	5.80476	4.95349	5.48793	5.2562	5.2182	4.52898	4.70777	5.69063	5.92079	5.54339	5.64832	4.6537	4.87912	4.82575	5.09182
CR43464	1.71386	1.88295	2.42449	1.82341	1.47088	1.7397	1.85596	2.23417	1.58919	1.58056	1.55682	2.22493	1.6564	1.69673	1.9122	1.64972	1.79456	1.69653	1.78794	1.60487	1.59291	1.61145	1.8414	2.10993	1.63315	2.18548	1.69887	2.13016	2.02261	2.04976	1.67008	1.592	1.50532	2.00571	1.91378	1.49383
CG15353	3.43737	2.56517	3.19695	3.30864	2.58201	2.96722	3.03188	3.74912	3.25417	3.12806	2.64999	3.05403	2.81088	2.47423	2.43845	2.79702	3.08496	2.49507	3.44571	2.66028	2.91808	3.50132	2.48862	2.95863	2.81219	2.74731	3.22634	4.02226	3.08621	2.7988	2.83908	2.59327	2.2596	2.42282	3.05182	2.55934
CR45712	0.507243	-0.00758374	-0.0208298	-0.0147172	-0.0219311	-0.0245692	0.28154	-0.0180181	-0.0279973	0.119733	0.276841	0.218018	-0.0422472	0.0574021	0.17589	-0.0428042	0.0949338	-0.0506093	0.142618	0.237567	-0.0274013	0.119318	0.0139645	-0.0119489	0.10558	0.354179	0.211461	0.12063	0.291071	0.101937	-0.0410959	0.047796	-0.0410611	0.0240008	-0.0467406	0.115709
Nplp4	2.34168	1.94665	1.95621	2.02009	1.94457	1.80242	1.62297	2.29504	2.06458	1.91317	1.91062	2.06015	1.78747	1.58253	1.49527	1.71098	1.94941	1.61294	2.18945	1.9068	1.77769	2.02112	1.64734	1.75159	1.69434	2.02128	1.86584	2.42447	2.08259	1.86956	2.04655	1.56784	1.6534	1.88765	1.88135	1.46692
CG4238	7.04741	7.56902	7.23805	7.07753	7.02026	6.91904	7.95866	7.03572	7.36215	7.68648	7.36257	7.47096	7.70543	7.6888	7.68341	7.45962	7.5546	8.50329	7.13095	7.40563	8.74784	7.68483	7.33945	7.42505	7.45517	7.21451	7.45604	7.20801	7.44299	7.36595	7.6746	7.37909	7.20849	7.26416	7.31164	7.31818
CG42296	1.85073	1.42502	1.72362	1.60514	1.97559	1.68614	1.82379	1.38184	1.50547	1.67062	1.91018	1.98804	1.82142	1.41503	1.30621	1.73836	1.62832	1.57611	1.37793	1.34873	1.51018	1.3536	1.79818	2.1068	1.46533	1.66414	1.76225	2.20715	3.40099	2.14215	1.77061	1.97914	1.84558	1.66637	1.59024	1.73872
lectin-22C	0.0376113	0.231918	0.0244068	0.0304402	0.1718	0.0207235	0.126833	0.0271802	0.0173518	0.0859441	0.0123107	0.0170436	0.230462	0.100534	0.119511	0.08348	0.245505	0.0496275	0.321312	0.277111	0.264045	0.161409	0.058952	0.368137	0.0775785	0.295471	0.0161132	0.055439	0.0985927	0.0754315	0.241383	0.16984	0.370303	0.0678335	-0.000993942	0.288384
Su(dx)	10.7136	10.5057	11.1727	10.7887	10.5975	10.7148	11.0313	11.0586	10.916	10.8648	10.807	10.849	10.882	11.0112	11.2711	10.9186	10.8859	10.8536	10.7599	10.6801	10.8181	11.112	10.7927	10.5529	10.8434	11.0946	11.4552	11.1924	11.0712	10.8668	10.9476	11.0985	11.1455	11.1511	10.8964	11.1404
CR45298	2.70205	2.43562	2.31733	2.71625	2.30747	2.2838	2.21119	2.46351	2.44606	2.12377	2.45612	2.25014	2.74385	2.82767	2.79647	2.69145	2.50069	2.44069	2.56163	2.7242	2.25834	2.28523	2.17922	2.84644	2.33905	2.62785	2.13634	2.24493	2.22527	2.47651	2.84434	2.55699	2.90916	2.95827	2.42889	2.76616
Kebab	4.93989	5.16879	4.13698	4.70874	4.41879	4.04741	4.46305	4.93326	4.48848	4.6853	5.0081	4.63563	3.37054	3.66435	3.65979	3.53879	3.69054	5.97946	4.10689	4.98499	6.49631	4.78916	3.43188	4.26065	4.90311	5.28713	4.60639	4.70645	4.39447	4.25486	3.7041	2.8796	3.4052	3.46516	3.40194	3.4198
Or22c	-0.189379	-0.189486	-0.2022	-0.196316	-0.203263	-0.205813	-0.0911361	-0.19949	-0.209136	-0.223031	-0.21413	-0.20944	0.321021	0.0550281	0.0981417	-0.0571431	0.316235	-0.172144	-0.200362	-0.206691	-0.208557	-0.205659	-0.169094	-0.00199811	-0.224942	-0.227269	-0.21036	-0.229974	-0.220133	-0.225432	-0.0444058	-0.128389	-0.044147	-0.227162	0.277946	0.610445
dpr3	5.08746	5.24596	5.43147	5.33052	5.24253	5.29236	5.85983	4.98994	5.29888	5.53312	5.20398	5.31492	5.00269	5.0182	5.27367	5.08879	5.12114	4.76477	5.59904	5.42975	4.54914	5.17148	4.79135	4.92591	5.18624	4.97602	5.30972	4.84303	5.02255	5.26135	5.41657	5.41981	5.03364	5.01298	5.36029	5.23685
CG12674	-2.44154	-2.4416	-2.4468	-2.26953	-2.44701	-2.44749	-2.23014	-2.44629	-2.44812	-2.4507	-2.44906	-2.44818	-2.45071	-2.45009	-2.44928	-2.45081	-2.44851	-2.45221	-2.28443	-2.44766	-2.44801	-2.44746	-2.43064	-2.44396	-2.45105	-2.45148	-2.32104	-2.45197	-2.45017	-2.45114	-2.4505	-2.36299	-2.45049	-2.45146	-2.45151	-2.4508
CR44808	0	0	0	0	0	0	0	0	0	0	0	0	0	0	0	0	0	0	0	0	0	0	0	0	0	0	0	0	0	0	0	0	0	0	0	0
CR44055	0	0	0	0	0	0	0	0	0	0	0	0	0	0	0	0	0	0	0	0	0	0	0	0	0	0	0	0	0	0	0	0	0	0	0	0
CG4259	9.40956	8.97846	9.70903	9.4069	8.72195	9.18799	9.15689	8.78284	9.001	8.37884	8.85089	9.46121	8.99904	9.99822	9.32668	8.88038	8.98816	8.3906	9.34653	9.13886	8.2217	9.48179	8.94263	8.89675	9.13178	9.21907	8.87554	8.64663	8.62087	8.93129	9.25025	9.24914	9.02163	9.2281	9.35117	9.18271
GlyP	12.8706	13.2018	13.4357	12.9206	13.2216	13.0694	12.6032	13.0972	13.4401	12.935	12.9434	12.8158	13.3045	13.0724	13.046	13.1892	13.1475	13.3329	13.6973	13.7227	13.1297	13.0941	13.3315	13.3915	12.73	12.5563	13.0825	13.3195	13.0929	13.1683	13.4883	13.8319	13.5897	13.4036	13.1675	13.4909
tho2	9.79804	9.75676	9.82733	9.78646	9.71873	9.75219	9.63862	9.68551	9.76889	9.73692	9.6081	9.82722	9.75001	10.011	10.0251	9.80342	9.76323	10.1388	9.55349	9.67517	10.2853	9.81514	9.71068	9.73411	9.7116	9.72884	9.8491	9.71469	9.75562	9.64797	9.75379	9.96893	10.0592	10.0017	9.66543	10.0237
CG11723	7.93877	7.84223	8.13968	8.01713	8.05515	7.88284	7.86084	7.7828	7.71893	7.82363	7.68705	7.94851	7.78318	7.94496	7.91779	7.81486	7.76972	8.19246	7.99397	7.7991	8.54128	8.14051	7.86784	8.082	7.92667	7.95102	7.72094	7.88728	7.8772	7.92913	7.71224	7.86117	7.96417	7.90624	7.79655	7.78047
CG7261	8.04233	7.9037	8.56086	8.12631	8.03969	8.0684	8.61136	8.56914	8.35926	8.55685	8.12421	8.18975	8.23918	8.13976	8.67549	8.13298	8.1504	8.80828	8.24673	7.8957	9.31395	8.41127	8.44045	7.95502	8.10371	8.74461	8.79423	8.79623	8.77952	8.32351	8.2559	7.84788	7.86043	7.93512	8.03318	8.04198
AIF	8.243	8.26502	8.40469	8.45209	8.59341	8.35907	8.49126	8.24766	8.46375	8.56066	8.42557	8.16814	8.17521	8.22307	8.37277	8.60639	8.58237	9.58447	8.36441	8.29793	9.91813	8.44529	8.28392	8.17289	8.24663	8.41814	8.3046	8.63508	8.66946	8.53268	8.43952	8.50248	8.38378	8.51886	8.51591	8.41326
CG15382	2.27527	2.27428	2.27576	2.21113	2.36914	2.4278	2.83432	2.41806	2.19616	2.51872	2.50929	2.66116	2.2778	2.06983	2.28505	2.02067	2.07083	2.29247	2.17349	2.41494	2.38743	2.51469	2.2511	2.23571	2.33864	2.3271	1.96418	2.17673	2.27375	2.41556	2.54663	2.18101	2.18041	1.97429	2.23466	2.02091
aop	9.52985	9.28554	9.58217	9.52367	9.25773	9.36152	9.97399	9.47301	9.48095	9.70386	9.65472	9.73159	9.2462	9.61617	9.69676	9.42289	9.30154	9.50021	9.46297	9.35352	9.5948	9.50013	9.49103	9.25802	9.48977	9.85229	9.84284	9.59323	9.57787	9.67228	9.27921	9.21667	9.45377	9.54109	9.34761	9.32693
CR43751	2.87181	2.72582	2.82143	3.10855	3.29025	3.02985	2.88384	2.62001	2.89268	3.02777	3.30989	3.32867	2.74796	2.8793	2.44515	2.73537	2.77667	2.45622	3.12721	3.08721	2.26302	3.30242	3.1234	2.6819	2.93222	3.4703	2.87121	2.70383	2.92187	2.918	2.77361	2.77521	3.1396	2.69779	2.77725	3.05135
CR44066	-1.02019	-1.21579	-1.06936	-1.21872	-1.22167	-1.08311	-1.11282	-0.922304	-1.22413	-1.14851	-1.22619	-1.22425	-1.14857	-1.22847	-1.22668	-1.23005	-1.22498	-1.23312	-1.22044	-1.22311	-1.22389	-1.22267	-1.20683	-0.885491	-1.23059	-1.23152	-1.22464	-1.2326	-1.05496	-1.15764	-1.22937	-1.144	-1.22936	-1.23148	-1.1654	-1.23004
CR45290	1.57725	1.38275	1.34814	1.68582	1.49623	1.60651	1.43492	1.65942	1.46166	1.53038	1.71451	1.77347	1.92227	1.83548	1.91205	2.03619	2.16826	1.72574	1.88455	1.33586	1.33075	1.60781	1.43838	1.3714	1.44015	1.53921	1.45441	1.59541	1.56319	1.50266	1.61286	1.84999	1.73882	1.69566	1.96974	1.76434
CG10874	8.40817	8.67949	8.62906	8.45007	8.6718	8.79983	8.30376	8.6143	8.57694	8.53605	8.66222	8.43681	8.46764	8.4053	8.53208	8.48237	8.40786	8.66616	8.67764	8.86134	8.87596	8.48083	8.47536	8.77438	8.78539	8.40717	8.70108	8.61828	8.5616	8.55709	8.53979	8.68197	8.66499	8.65598	8.42356	8.67523
CR44065	4.06744	4.14731	4.07808	3.93019	4.16506	4.62628	3.34391	3.78559	3.91277	3.74645	3.61548	3.78824	3.78293	3.89367	4.45048	4.22212	3.91452	3.50033	4.38682	4.42974	3.60315	4.05292	4.46541	4.13625	4.14349	3.48594	3.63668	3.80227	3.52114	3.62671	4.02189	3.9288	4.13823	4.19498	3.91492	3.80024
CG34172	12.8637	12.9125	13.1214	12.6165	12.721	12.6424	11.5744	12.0011	13.0775	12.2217	12.3705	12.9733	13.0246	13.5406	13.3464	13.1535	12.9456	12.5843	12.6494	12.9549	11.9268	12.7209	12.8767	12.5066	11.5548	11.9141	11.9006	11.9498	11.8697	12.4318	12.9909	13.4202	13.4424	13.7275	13.0575	13.6127
CG31668	0.46431	0.464162	0.845246	0.624984	0.445323	0.703014	0.646147	0.450454	0.780172	0.576571	0.732695	0.564317	0.645749	0.516845	0.537111	0.498611	0.66393	0.650223	0.606248	0.89908	0.683133	0.442076	0.492641	0.637313	0.492296	0.544468	0.670038	0.669988	0.598236	0.415584	0.50645	0.585452	0.420301	0.711344	0.706904	0.498698
CG33124	-0.0312823	0.334939	-0.0443945	-0.0383949	-0.0454752	0.094962	0.342099	0.122648	0.0804145	0.0962949	0.160777	0.0790806	-0.0654031	-0.0620435	-0.0576643	0.0921493	0.181689	-0.0735984	-0.0425239	-0.0489538	0.0829477	-0.0479074	-0.0102317	0.442065	0.082196	0.0648828	0.0750505	0.320317	0.0320552	-0.0677812	-0.0642744	0.104982	0.0243048	0.0656803	0.063392	0.0167896
CG15385	8.40257	7.97841	8.10413	8.17562	7.76691	7.85797	8.61781	8.54509	8.12098	8.26139	8.40485	8.22685	8.1829	8.24375	8.30754	7.88619	8.12529	7.68238	8.50955	8.00568	7.53553	7.93547	8.06663	8.03166	8.61459	8.13211	8.41612	8.49894	8.34072	8.31856	8.33885	8.4989	8.33372	8.22114	8.12735	8.05407
Uch	9.65361	9.79795	10.4633	10.0315	10.0822	9.95408	9.87419	10.0451	10.0506	10.1595	10.0921	9.9555	8.93841	8.51921	8.57934	8.96151	8.60588	9.94497	10.2283	9.80229	10.8429	9.96445	9.78622	9.84063	9.79745	9.95659	10.1562	10.1244	10.0146	9.99215	8.64264	8.85692	8.88379	8.78546	8.91952	8.74113
CG34174	6.51539	6.62672	6.59461	6.4222	6.35937	6.29203	6.32342	6.48178	6.63115	6.18803	6.15327	6.69829	6.33123	6.61032	6.31849	6.50466	6.18683	6.46242	6.11717	6.05387	6.98593	6.26145	6.47149	6.60567	6.1369	6.89251	6.46233	6.01734	6.17057	6.44572	6.07821	6.1765	6.76919	6.76837	6.31975	6.37787
CG10880	5.50062	5.82171	5.05714	5.08786	4.98366	4.81997	4.84642	5.0473	4.8866	4.74193	4.98761	4.7108	4.98772	4.93526	4.8203	5.41562	4.82014	7.02182	5.06737	5.00169	7.82192	5.14285	5.16798	4.82063	4.91657	5.02032	4.80832	5.03059	4.43125	5.08689	4.56676	4.81902	4.86592	4.97854	5.12686	4.78999
CG15386	0	0	0	0	0	0	0	0	0	0	0	0	0	0	0	0	0	0	0	0	0	0	0	0	0	0	0	0	0	0	0	0	0	0	0	0
CG42371	0	0	0	0	0	0	0	0	0	0	0	0	0	0	0	0	0	0	0	0	0	0	0	0	0	0	0	0	0	0	0	0	0	0	0	0
mio	8.14803	8.2384	7.97509	8.02592	8.30806	8.41167	8.00699	8.23173	8.27859	7.94444	7.96783	8.0647	8.28135	8.18266	8.04469	8.25059	8.37387	8.39341	8.29474	8.44787	8.46284	8.30661	8.27972	8.42252	8.19762	8.2772	8.42274	8.51241	8.21834	8.05201	8.20722	8.32591	8.32868	8.46226	8.31294	8.23291
papi	8.75455	8.92039	9.45018	9.28875	9.2374	9.23251	9.35196	9.00547	9.01794	9.21619	9.10819	9.4461	9.07276	9.19858	9.26603	9.26554	9.11781	9.19302	9.71615	8.98954	8.88743	9.24587	9.42038	8.97976	9.21224	9.50962	9.3367	9.50401	9.42333	9.5118	8.96235	9.24259	9.21452	9.09477	8.86909	9.33951
CG15387	5.4455	5.04684	4.96912	5.25847	4.93929	4.82281	4.8488	5.28435	4.88772	5.18343	4.86465	5.40768	5.04352	5.31642	5.05256	4.69866	4.57466	6.32464	4.77363	4.79756	7.0373	5.23463	5.47509	4.94375	4.6387	5.34273	5.0223	5.05323	4.89317	5.00095	4.97606	4.79811	4.72012	5.09709	5.02242	4.72397
rti	11.3185	10.9247	11.024	11.0868	10.9497	10.8532	10.9762	10.9373	10.9408	11.1407	10.914	11.1788	10.9689	11.0645	11.0395	10.8186	10.8031	10.6027	10.8611	10.7137	10.9483	10.8741	11.1459	10.8589	10.9276	11.1981	10.9612	10.8559	10.7838	11.0323	10.945	10.8475	10.9225	11.1166	10.8179	10.9481
CR44114	3.78283	3.38679	3.54371	3.48638	3.59373	3.14993	3.48909	3.51687	3.47236	3.85173	3.47735	3.69318	3.63194	3.29154	3.4488	3.28367	3.4284	3.1249	3.83998	3.45556	3.34782	3.77985	3.82112	3.20984	3.43593	4.05229	3.56523	3.32195	3.06369	3.31101	3.70041	3.28591	3.33029	3.74301	3.01399	3.51536
Sec24CD	10.475	10.436	10.6429	10.6755	10.5542	10.5104	10.9118	10.8236	10.6767	10.8419	10.8409	10.3509	10.7918	10.521	10.6824	10.4107	10.5846	10.6481	10.6935	10.4594	10.9195	10.307	10.6057	10.6322	10.9419	10.4631	10.9296	11.0296	10.6856	10.658	10.8301	10.7153	10.7086	10.2845	10.4074	10.5205
CR44115	-1.91221	-1.91223	-1.91526	-1.91387	-1.9155	-1.9161	-1.91788	-1.91462	-1.91686	-1.77453	-1.81336	-1.91693	-1.91997	-1.83258	-1.91826	-1.84602	-1.91733	-1.92174	-1.91483	-1.9163	-1.79395	-1.91606	-1.90139	-1.91324	-1.72671	-1.74682	-1.91714	-1.86789	-1.91933	-1.92048	-1.84026	-1.9197	-1.91971	-1.92086	-1.92092	-1.92008
Tengl3	-2.23076	-2.23082	-2.23493	-2.23352	-2.23519	-2.23579	-1.91348	-2.23429	-2.23659	-2.23986	-1.75254	-2.23666	-2.23986	-2.23908	-2.23805	-2.23999	-2.23707	-2.24178	-2.23449	-2.236	-2.23645	-2.23576	-2.21838	-2.23289	-2.24031	-2.16886	-2.23688	-2.17932	-2.23918	-2.24042	-2.2396	-2.23958	-2.23959	-2.24082	-2.2409	-2.23999
Tengl2	-2.0905	-2.09053	-2.0938	-2.09229	-2.09407	-2.09472	-1.97781	-2.0931	-2.09556	-2.09904	-1.54762	-2.09564	-2.09905	-2.09821	-2.09712	-2.09918	-2.09608	-2.10108	-2.09333	-2.09494	-2.09541	-2.09468	-2.07777	-2.09161	-2.02059	-2.02945	-2.09587	-2.0398	-2.09832	-1.95172	-2.09877	-2.09875	-2.09876	-2.10007	-2.10014	-2.09918
Tengl1	1.3259	1.11324	1.07826	1.09457	1.38684	1.06812	1.49238	1.78346	1.55196	1.36123	1.64917	1.64082	1.11669	1.40916	1.04091	1.11304	1.0528	1.18037	1.25999	1.06564	1.20969	1.22763	1.16768	1.10186	1.45896	2.51525	1.53591	1.68973	2.12927	2.03478	1.02152	1.02173	1.12442	1.23475	1.16175	1.01657
CG4267	8.94961	8.62111	8.26356	8.8255	8.05987	8.49043	9.49961	10.5063	9.24486	9.2908	9.35644	9.2013	9.8325	9.40088	9.13985	8.96936	9.67012	9.4423	8.65431	8.5836	9.2548	8.74673	8.48637	8.98408	9.88881	10.8468	10.1135	10.1119	10.4307	9.57151	9.18921	8.88906	8.75531	8.68522	9.08771	9.25846
CR42859	-0.140765	-0.140868	0.137959	-0.147415	-0.154037	-0.156459	0.45248	0.0145794	0.0891927	-0.0103696	0.378613	-0.159894	-0.172687	-0.0730664	-0.165443	-0.0901955	-0.03613	-0.124281	0.0108001	-0.157291	-0.0246821	-0.0121317	-0.121103	-0.144874	-0.0243976	0.127492	-0.0324922	-0.0618854	-0.16996	-0.0982889	-0.0828307	-0.171564	-0.0826807	-0.176527	-0.10729	-0.0901138
Ser12	0	0	0	0	0	0	0	0	0	0	0	0	0	0	0	0	0	0	0	0	0	0	0	0	0	0	0	0	0	0	0	0	0	0	0	0
CG17239	-2.38857	-2.38864	-2.39423	-2.3928	-2.39449	-2.39512	-2.39704	-2.39357	-2.39593	-2.39935	-2.39716	-2.39601	-2.39936	-2.39853	-2.39745	-2.39949	-2.39644	-2.40139	-2.39378	-2.39533	-2.39579	-1.76967	-2.37628	-2.39129	-2.39982	-2.4004	-2.39623	-2.40107	-2.39864	-2.39995	-2.39908	-2.2111	-2.39907	-2.40037	-2.40045	-2.30716
CG17234	-1.63655	-1.63659	-1.64094	-1.63893	-1.6413	-1.64216	-1.3305	-1.64002	-1.64328	-1.56353	-1.52959	-1.64338	-1.64791	-1.55076	-1.64535	-1.64809	-1.64397	-1.6506	-1.64031	-1.64246	-1.64309	-1.25964	-1.62607	-1.63803	-1.64853	-1.64929	-1.64369	-1.65017	-1.64695	-1.64869	-1.33817	-1.559	-1.64752	-1.64926	-1.64936	-1.64808
Send1	-0.777294	-0.777383	-0.78815	-0.783123	-0.789067	-0.791276	-0.798142	-0.785826	-0.794175	-0.806575	-0.798581	-0.637953	-0.80659	-0.80355	-0.443185	-0.807088	-0.795988	-0.81416	-0.596134	-0.79204	-0.633838	0.340588	-0.456796	-0.78088	-0.808316	-0.810448	-0.79525	-0.812942	-0.803952	-0.808764	-0.6976	-0.697251	-0.697432	-0.723697	-0.647512	-0.614756
CR44787	-3.88076	-3.88078	-3.88334	-3.88212	-3.88357	-3.88413	-3.88601	-3.88277	-3.8849	-3.88872	-3.88613	-3.88497	-3.88872	-3.88768	-3.75729	-3.88874	-3.88539	-3.88901	-3.88295	-3.88433	-3.88476	-3.8841	-3.87702	-3.88159	-3.88879	-3.88887	-3.88519	-3.88897	-3.88782	-3.8888	-3.88837	-3.88835	-3.88836	-3.88887	-3.88888	-3.88874
CR44788	0	0	0	0	0	0	0	0	0	0	0	0	0	0	0	0	0	0	0	0	0	0	0	0	0	0	0	0	0	0	0	0	0	0	0	0
CG4270	-4.34138	-4.34139	-4.34216	-4.34179	-4.34223	-4.3424	-4.34297	-4.34199	-4.34263	-4.34379	-4.34301	-4.34265	-4.3438	-4.34348	-4.3431	-4.34385	-4.34278	-4.34443	-4.34204	-4.34246	-4.34259	-4.34239	-4.34025	-4.34163	-4.34399	-4.32469	-4.34272	-4.34442	-4.34352	-4.34405	-4.34368	-4.34368	-4.34368	-4.34424	-4.34428	-4.34385
CG34049	-4.34072	-4.34073	-4.34241	-4.34161	-4.34256	-4.34293	-4.34417	-4.34204	-4.34344	-4.34596	-4.34425	-4.30104	-4.34596	-4.34527	-4.34446	-4.34608	-4.34376	-4.34737	-4.34216	-4.34306	-4.34335	-4.34291	-4.33826	-4.34126	-4.34639	-4.34695	-4.34363	-4.34734	-4.34535	-4.3465	-4.34572	-4.3457	-4.34571	-4.34693	-4.34701	-4.34608
CG17242	-3.96483	-3.96484	-3.96652	-3.96572	-3.96668	-3.96705	-3.96828	-3.96615	-3.96755	-3.92753	-3.96837	-3.9676	-3.97008	-3.96939	-3.96857	-3.9702	-3.96788	-3.97038	-3.96627	-3.96718	-3.96746	-3.96702	-3.96236	-3.96537	-3.97028	-3.97031	-3.96774	-3.97036	-3.96947	-3.97028	-3.96984	-3.96982	-3.96983	-3.9354	-3.97032	-3.9702
CR43753	-3.36736	-3.24691	-3.37217	-3.36989	-3.37259	-3.37364	-3.37714	-3.3711	-3.37507	-3.37845	-3.37738	-3.37521	-3.37845	-3.28181	-3.37768	-3.3785	-3.376	-3.32397	-3.37144	-3.37401	-3.37482	-3.37358	-3.36037	-3.36891	-3.37863	-3.30931	-3.37562	-3.37913	-3.37816	-3.37868	-3.37834	-3.37833	-3.37833	-3.37885	-3.37888	-3.3785
CR43754	-3.50648	-3.50651	-3.51001	-3.50834	-3.51033	-3.5111	-3.4251	-3.50923	-3.51215	-3.51544	-3.51385	-3.42368	-3.51544	-3.51525	-3.51428	-3.51548	-3.51283	-3.51591	-3.50948	-3.51137	-3.51196	-3.51105	-3.50134	-3.50762	-3.51555	-3.45987	-3.51255	-3.51584	-3.51527	-3.51558	-3.51538	-3.51537	-3.51538	-3.51568	-3.5157	-3.51548
CG4271	0	0	0	0	0	0	0	0	0	0	0	0	0	0	0	0	0	0	0	0	0	0	0	0	0	0	0	0	0	0	0	0	0	0	0	0
CG31681	-2.72624	-2.72629	-2.73243	-2.7295	-2.73294	-2.7333	-2.73438	-2.73106	-2.73376	-2.73565	-2.73445	-2.7338	-2.73565	-2.7352	-2.63025	-2.73573	-2.73405	-2.73674	-2.73149	-2.73342	-2.73368	-2.47653	-2.71724	-2.72823	-2.59694	-2.73621	-2.73393	-2.73657	-2.73526	-2.73597	-2.65311	-2.73549	-2.7355	-2.7362	-2.73624	-2.73573
CG42658	0	0	0	0	0	0	0	0	0	0	0	0	0	0	0	0	0	0	0	0	0	0	0	0	0	0	0	0	0	0	0	0	0	0	0	0
CG17237	-4.3409	-4.34091	-4.34235	-4.34166	-4.34248	-4.3428	-4.30731	-4.34203	-4.34323	-4.34541	-4.34394	-4.34328	-4.34541	-4.34481	-4.34411	-4.34551	-4.34352	-4.34662	-4.34213	-4.34291	-4.34316	-4.34278	-4.33878	-4.34136	-4.34578	-4.34627	-4.3434	-4.3466	-4.34489	-4.34588	-4.3452	-4.34519	-4.34519	-4.34624	-4.34631	-4.34551
robl22E	-4.34139	-4.34139	-4.34216	-4.34179	-4.34223	-4.34239	-4.34296	-4.34199	-4.34262	-4.34377	-4.34299	-4.34265	-4.34377	-4.34346	-4.34309	-4.34383	-4.34277	-4.3444	-4.34204	-4.34245	-4.34258	-4.34238	-4.34026	-4.34163	-4.34397	-4.34423	-4.34271	-4.34439	-4.3435	-4.34402	-4.34366	-4.34366	-4.34366	-4.34421	-4.32491	-4.34383
CG31949	0	0	0	0	0	0	0	0	0	0	0	0	0	0	0	0	0	0	0	0	0	0	0	0	0	0	0	0	0	0	0	0	0	0	0	0
CG16995	0.833524	1.67481	1.68248	0.81506	1.48877	0.78854	1.03884	1.308	0.778871	1.31813	0.763902	0.777974	2.21219	0.746558	0.760245	0.733875	0.927971	0.707528	1.15866	1.10274	0.78057	1.24095	0.884124	0.82221	1.27921	1.3314	1.06937	1.06285	1.43594	1.26902	0.739372	0.739602	0.739483	0.721898	0.720853	0.733936
CG9967	5.4108	5.51204	5.68622	5.58969	5.84324	5.87802	5.51373	5.46101	5.52073	5.33311	5.2932	5.45482	6.32554	6.6024	6.36364	6.49525	6.22178	6.67758	5.43604	5.87059	7.03634	5.48707	5.40623	5.35331	5.224	5.73754	5.13534	5.22847	5.32489	5.68887	6.42095	6.57477	6.33941	6.74657	6.34857	6.86788
eys	4.91753	5.62035	5.68462	5.47842	5.35839	5.16641	6.95231	5.9556	6.00675	6.42365	5.88623	6.48133	6.52529	5.3557	6.19089	4.98968	5.82378	5.24144	5.36507	6.00223	5.39494	6.01838	5.17221	6.18163	6.01666	6.5116	5.44929	5.08667	6.46431	6.23046	6.38322	5.79277	5.63125	5.45613	5.43893	5.50676
Rab5	11.5812	11.4568	11.8265	11.6582	11.5342	11.5267	11.751	11.6583	11.6138	11.6434	11.499	11.7687	11.3826	11.5971	11.6363	11.3502	11.3039	11.0994	11.5538	11.4111	11.3396	11.6704	11.5985	11.3999	11.4925	11.8911	11.8159	11.6393	11.5841	11.6316	11.2462	11.2741	11.4897	11.5781	11.3987	11.3835
Axud1	8.40545	8.19678	8.15064	8.19453	8.07069	8.29729	8.39113	8.3992	8.27349	8.3113	8.29509	8.36041	8.26808	8.40126	8.40789	8.3048	8.52035	8.7238	8.35797	8.20609	8.3714	8.3988	8.21892	8.36395	8.35628	8.52068	8.50887	8.32688	8.49551	8.2155	8.472	8.32381	8.23642	8.45549	8.33365	8.30133
CG3597	9.58678	9.41915	9.56011	8.95239	9.27281	9.71138	8.59474	8.72912	9.02204	8.58359	9.13311	8.55762	9.75084	9.53976	9.93735	9.41888	9.40394	9.45314	9.77596	9.9624	9.24095	9.18354	9.46121	9.63202	9.96743	8.62366	9.0898	8.96013	9.19276	8.89693	10.055	10.2987	10.0747	9.37046	9.78193	9.54953
CG3609	10.3131	10.1375	9.71646	9.60625	10.2852	9.74904	9.88929	10.1864	9.82432	10.2109	10.3376	8.96175	10.3533	9.58716	10.3337	10.8324	10.3798	10.5051	10.0094	10.3461	10.101	9.54598	9.77407	9.96541	10.3232	9.14408	10.5552	10.3806	9.61064	9.57228	10.3088	10.3796	10.5754	9.94624	10.5584	10.0736
CG15390	5.99593	5.38575	5.22418	5.38728	5.56179	5.45406	5.42087	5.48612	6.045	5.61174	5.06362	5.56785	5.27441	5.52314	5.2658	5.45083	5.53	6.04653	5.31538	5.58711	6.45093	5.1628	5.43665	5.2292	5.54117	5.53029	5.62476	5.38987	5.42103	5.71503	5.35967	5.53322	5.55985	5.8368	5.36922	5.72653
CR44982	0.460997	0.299649	0.24448	0.413827	0.0945862	0.0920097	0.195282	0.256181	0.51021	0.296788	0.457953	0.0883699	0.0749712	0.328358	0.0825275	0.0744411	0.405955	0.168951	0.097533	0.0911261	0.0892533	0.229574	0.130395	0.281445	0.278457	0.255847	0.209354	0.229127	0.0778065	0.144581	0.236675	0.160004	0.0761015	0.0710011	0.0707075	0.224838
Atxn7	6.71978	7.12066	6.99659	6.66906	7.01072	6.94575	7.20461	7.34372	6.77669	7.0387	7.00549	6.95807	7.21965	7.21457	7.37112	7.23548	7.22968	7.8529	7.30363	6.94965	7.9978	6.8897	7.10672	6.90523	7.18145	7.34702	7.30857	7.38007	7.24655	7.03832	7.1509	7.15457	7.33659	6.96729	6.9936	7.21844
Eogt	6.50002	6.3557	6.46585	6.57359	6.60382	6.74692	6.82	7.05265	6.43099	6.83947	6.7717	6.45004	6.9681	6.94065	6.76773	6.86157	6.98991	7.19964	6.56226	6.68943	7.09262	6.67138	6.92418	6.63381	6.81469	6.81524	6.91302	7.08614	6.90615	6.97849	6.95039	6.64757	6.58429	6.6162	6.69149	6.57323
CG9870	5.71842	5.20946	4.92962	5.65079	5.03225	5.11152	5.4139	5.58691	4.77862	5.7071	5.24158	5.7201	4.58571	4.98355	4.93479	5.21837	5.01172	5.70662	5.50247	5.15379	6.46104	5.60115	5.21638	4.99627	4.8256	5.42999	5.16198	5.3097	5.15993	5.53061	4.79501	4.82306	4.82155	5.22378	4.99242	4.37558
CG3557	-2.2462	-2.24626	-2.24998	-2.07874	-2.10386	-2.25071	-2.25226	-2.24943	-2.25137	-2.25408	-2.25236	-2.25143	-2.10153	-2.25344	-2.25259	-2.25419	-2.25178	-2.20361	-2.24961	-2.11617	-2.25125	-2.25067	-2.2347	-2.24823	-2.25445	-2.25489	-2.25161	-2.19894	-2.25353	-2.25454	-2.25387	-2.25386	-2.25386	-2.25487	-2.19005	-2.17625
CG43750	-2.18549	-2.18556	-2.18881	-2.02034	-2.0453	-2.18953	-2.19108	-2.18826	-2.1902	-2.19289	-2.19118	-2.19026	-2.1929	-2.19226	-2.19141	-2.193	-2.1906	-2.19444	-2.18843	-2.18971	-2.19008	-2.1895	-2.17394	-2.18706	-2.19326	-2.12971	-2.19044	-2.13913	-2.10482	-2.12331	-2.11105	-2.19267	-2.19268	-2.12934	-2.13041	-2.11684
VGlut	7.27966	7.41295	7.50221	7.60872	7.07323	6.30927	9.23121	7.12205	8.1087	8.74612	7.34587	8.69584	8.21835	7.55162	8.02238	6.04013	7.55883	6.7705	6.65285	7.45038	7.55859	8.12494	6.85614	7.4412	7.37045	7.31278	6.74173	6.49583	7.81849	8.24251	8.38069	7.3205	6.79459	7.23169	7.13005	7.3695
CG18641	1.72964	1.72919	1.8453	1.88851	1.67076	1.65963	1.87617	2.48202	1.7931	2.43552	1.97535	2.39666	2.66634	2.52544	1.61698	1.84912	2.20349	1.73609	1.85889	1.65577	2.24517	1.6603	3.08695	2.76044	1.90233	2.3894	2.12444	2.91058	2.25321	2.44696	2.46604	1.7871	1.78668	2.09289	1.85996	1.92465
CG31948	0	0	0	0	0	0	0	0	0	0	0	0	0	0	0	0	0	0	0	0	0	0	0	0	0	0	0	0	0	0	0	0	0	0	0	0
CG34448	-4.34055	-4.34057	-4.34247	-4.34156	-4.34264	-4.34306	-4.34445	-4.34204	-4.34363	-4.34648	-4.34455	-4.34368	-4.34648	-4.3457	-4.34478	-4.34662	-4.344	-4.34809	-4.34218	-4.3432	-4.34352	-4.29498	-4.33776	-4.34117	-4.34697	-4.34761	-4.34384	-4.34806	-4.3458	-4.3471	-4.34621	-4.34619	-4.3462	-4.34758	-4.34767	-4.34662
CG34447	-2.27146	-2.27152	-2.27538	-2.10511	-2.27559	-2.13923	-2.27759	-2.27485	-2.15106	-2.20016	-2.27769	-2.27679	-2.27936	-2.27874	-2.27791	-2.27947	-2.27713	-2.28088	-2.27502	-2.27626	-2.27662	-2.27606	-2.26015	-2.27369	-2.27971	-2.15479	-2.27696	-2.17221	-2.18995	-2.27981	-2.27915	-2.27914	-2.27915	-2.28012	-2.28018	-2.27946
CG9886	8.23573	7.57046	7.72094	7.83539	8.1795	8.36994	7.44583	7.74683	7.50014	7.16999	7.30989	7.39135	8.04485	7.92391	7.92879	8.5889	8.42564	7.88557	7.81693	8.0982	7.19085	8.39642	8.34611	7.72781	7.80887	7.49091	7.60521	8.00496	8.1042	7.64728	7.98724	8.36698	8.18195	8.83889	8.58612	8.34156
CG44139	-3.25493	-3.25496	-3.25889	-3.25701	-3.25924	-3.2601	-3.26292	-3.25801	-3.26128	-3.26355	-3.26296	-3.26139	-3.19714	-3.26333	-3.26304	-3.26359	-3.16282	-3.26407	-3.25829	-3.26041	-3.26107	-3.26005	-3.24917	-3.2562	-3.26367	-3.26382	-3.26173	-3.26399	-3.18845	-3.20419	-3.26348	-3.26347	-3.26347	-3.26381	-3.26383	-3.26358
CR44912	2.9924	3.13317	2.96683	3.26675	3.53994	3.65982	3.25723	3.21636	3.14043	3.13704	3.35979	3.2105	3.41726	3.62525	3.22004	3.64379	3.2453	2.93255	3.37916	3.4039	2.7729	3.55094	3.01545	3.30853	3.28566	3.82876	2.95077	3.29219	3.10971	3.26996	3.25716	3.3422	3.45391	3.60724	3.49774	3.12236
dpp	8.05681	7.34877	7.88031	7.8976	8.01861	8.16525	7.69591	7.66309	7.64942	7.41455	7.58102	7.83551	7.79978	8.13893	7.44036	7.85511	8.15367	7.18624	8.00521	8.04838	6.54022	8.24904	8.08363	7.76213	7.96927	7.56807	7.42562	7.70204	7.64671	7.75397	7.80548	7.57984	7.3121	7.46485	7.78381	7.53086
CR45286	-4.34131	-4.34131	-4.34219	-4.34177	-4.34227	-4.34247	-4.34311	-4.342	-4.34273	-4.34405	-4.34316	-4.34276	-4.34406	-4.34369	-4.34327	-4.34412	-4.3429	-4.34478	-4.34206	-4.34254	-4.34268	-4.34246	-4.34002	-4.34159	-4.32202	-4.34458	-4.34283	-4.34477	-4.34374	-4.34434	-4.34393	-4.34392	-4.34392	-4.34456	-4.3446	-4.34412
Slh	8.63232	8.90799	8.83844	8.84539	8.99376	8.82738	8.90443	8.90865	8.93582	8.98291	9.04297	8.4785	8.8807	8.5779	8.7329	8.834	8.82987	8.79706	9.13354	8.86136	8.97502	8.52395	8.53449	8.95232	8.99773	8.56258	9.14897	9.23102	8.93126	8.91447	8.91638	8.98094	9.04099	8.62324	8.81578	8.90829
oaf	8.24419	8.26442	7.61744	8.01081	7.97905	7.94915	8.20459	8.34312	8.06337	8.13524	8.22992	8.34602	7.8956	8.18653	8.03472	8.10107	8.00502	8.88689	7.69793	7.88553	9.2837	8.09862	7.78174	7.98137	7.9355	8.3588	8.26583	7.97406	7.935	8.07527	7.80442	7.95705	7.92941	8.11375	7.94987	7.99447
CR44607	0	0	0	0	0	0	0	0	0	0	0	0	0	0	0	0	0	0	0	0	0	0	0	0	0	0	0	0	0	0	0	0	0	0	0	0
CG3528	-3.60501	-3.49722	-3.60931	-3.60727	-3.60969	-3.61063	-3.61376	-3.60836	-3.61191	-3.52888	-3.61398	-3.61203	-3.61657	-3.61626	-3.6145	-3.61662	-3.61274	-3.61731	-3.60866	-3.61096	-3.61168	-3.61057	-3.59876	-3.60639	-3.61674	-3.54469	-3.6124	-3.61719	-3.6163	-3.61678	-3.61647	-3.61646	-3.61646	-3.61694	-3.61697	-3.61662
CR44112	0	0	0	0	0	0	0	0	0	0	0	0	0	0	0	0	0	0	0	0	0	0	0	0	0	0	0	0	0	0	0	0	0	0	0	0
CG3515	-3.25945	-3.25949	-3.2635	-3.26159	-3.26386	-3.26475	-3.08514	-3.2626	-3.26595	-3.20043	-3.26765	-3.26606	-3.26827	-3.26804	-3.26773	-3.2683	-3.26673	-3.26881	-3.26289	-3.26506	-3.26573	-3.26469	-3.25357	-3.26076	-3.26839	-3.21314	-3.26641	-3.26873	-3.26807	-3.26843	-3.26819	-3.26818	-3.26819	-3.26854	-3.26856	-3.2683
CR44113	-3.1598	-3.15984	-3.16447	-3.16226	-3.16488	-3.1659	-3.1685	-3.16343	-3.16729	-3.16933	-3.16855	-3.16742	-3.16933	-3.16904	-2.982	-3.16938	-3.16819	-3.17003	-3.16376	-3.16626	-3.16704	-3.04881	-3.15301	-3.1613	-3.1695	-3.16969	-3.16782	-3.16992	-3.16908	-3.10328	-3.16923	-3.16923	-3.16923	-3.16969	-3.16971	-3.16938
Cyp309a1	8.79556	8.07567	7.85284	8.30658	8.05962	7.30906	7.50788	9.67675	8.16263	8.10097	7.33411	6.71406	9.442	9.21754	9.9491	10.1759	9.2948	8.90684	7.38402	8.41611	7.88937	8.18389	7.22981	7.17744	7.88367	8.0299	9.09403	8.65539	7.32443	6.87926	9.16625	8.81885	9.23392	10.0323	9.34264	9.3878
Cyp309a2	7.26251	7.33918	7.12473	6.99732	6.7212	6.89447	6.02936	7.1904	7.13189	6.74251	6.54384	6.47378	8.41386	8.58561	9.15972	8.67067	8.40317	7.82604	7.08074	8.03739	6.84907	7.60493	7.24761	6.74687	7.0432	7.12687	7.95378	7.29389	6.89455	6.61342	8.30578	8.34332	8.386	9.05134	8.49034	8.38308
Rad1	0	0	0	0	0	0	0	0	0	0	0	0	0	0	0	0	0	0	0	0	0	0	0	0	0	0	0	0	0	0	0	0	0	0	0	0
CG34314	0	0	0	0	0	0	0	0	0	0	0	0	0	0	0	0	0	0	0	0	0	0	0	0	0	0	0	0	0	0	0	0	0	0	0	0
insv	8.01379	7.98105	7.86836	7.30171	8.55123	8.23284	7.34719	7.75064	8.32881	7.81166	8.38619	7.8903	8.09521	8.01953	8.12769	8.1538	7.94809	8.65409	7.96892	8.29588	9.26733	7.77345	8.11936	8.31274	8.36216	7.39104	7.95129	7.17824	6.92072	7.85279	8.74098	8.44564	8.70497	8.51486	8.21375	8.67071
Elba2	3.44117	3.90668	3.04026	3.00495	3.01793	2.6643	2.65454	2.58571	2.88942	2.97377	3.61626	3.3142	3.2348	2.37678	3.23023	4.31828	3.3524	7.1037	3.44536	3.38752	8.33158	3.58994	3.47093	3.05322	3.09897	2.58104	2.40843	3.16613	3.14923	3.01726	2.56459	3.01621	2.56558	2.81419	3.69931	2.9538
CG3214	12.8071	13.1378	12.891	12.609	12.9819	12.7107	11.989	12.5875	13.0951	12.5962	12.8399	12.552	13.3482	13.42	13.4992	13.5308	13.3927	12.98	12.9962	13.1812	12.102	12.8147	12.7954	13.0454	12.3241	11.9924	12.4905	12.5185	12.3407	12.5462	13.4762	13.7789	13.8107	13.7491	13.4556	13.945
Arpc5	7.4815	7.61299	8.15076	8.05811	7.77384	7.68109	8.0858	8.42061	8.04931	8.07346	8.09057	7.71001	7.56069	7.03051	7.26173	7.68533	7.33929	7.86002	7.96088	7.61934	8.32063	8.01766	7.25924	7.72087	8.12751	7.85503	8.37275	8.44261	8.32284	7.84983	7.22807	7.23724	7.19009	7.07584	7.437	7.27205
Drp1	9.15822	9.2812	9.54603	9.47481	9.45599	9.45621	9.77728	9.71019	9.60812	9.63383	9.73791	9.13649	9.43936	9.16766	9.42711	9.49588	9.50276	9.94666	9.60318	9.45056	10.1856	9.682	9.36356	9.41762	9.60665	9.51541	10.0498	10.0274	9.90611	9.39537	9.557	9.49899	9.46821	9.27782	9.45545	9.43515
CG15394	7.61988	6.15527	7.52614	6.88188	7.07918	7.44772	8.37972	8.00564	8.0539	8.71314	8.30788	8.62525	8.31496	6.6447	6.87603	6.354	7.11948	6.34361	7.74859	6.92061	6.05424	7.05617	7.73434	7.03652	8.05587	8.41956	8.49006	8.10501	8.37782	8.71801	7.09025	6.80969	7.3146	6.67379	7.67408	6.98485
CR44790	0	0	0	0	0	0	0	0	0	0	0	0	0	0	0	0	0	0	0	0	0	0	0	0	0	0	0	0	0	0	0	0	0	0	0	0
CR44789	-3.96802	-3.96803	-3.97007	-3.9691	-3.97025	-3.9707	-3.9722	-3.96961	-3.97131	-3.97438	-3.9723	-3.97137	-3.97438	-3.97354	-3.92101	-3.97453	-3.97171	-3.97477	-3.96976	-3.97086	-3.9712	-3.97067	-3.96503	-3.96868	-3.97462	-3.93269	-3.97155	-3.97474	-3.97364	-3.97463	-3.97409	-3.97407	-3.97408	-3.97468	-3.97468	-3.97452
CG15395	-2.87899	-2.87904	-2.74266	-2.88198	-2.74599	-2.88621	-2.88711	-2.8834	-2.88659	-2.74409	-2.88717	-2.88663	-2.88817	-2.88779	-2.8873	-2.88823	-2.88683	-2.88906	-2.8838	-2.88631	-2.88653	-2.88619	-2.87076	-2.88082	-2.81899	-2.88863	-2.88673	-2.88892	-2.88784	-2.88843	-2.88804	-2.88804	-2.88804	-2.88862	-2.88865	-2.88823
CG43403	0	0	0	0	0	0	0	0	0	0	0	0	0	0	0	0	0	0	0	0	0	0	0	0	0	0	0	0	0	0	0	0	0	0	0	0
CR45705	-4.34114	-4.34115	-4.34226	-4.34173	-4.34236	-4.34261	-4.34342	-4.34201	-4.34294	-4.34461	-4.34348	-4.34297	-4.34461	-4.34415	-4.34362	-4.34469	-4.34316	-4.34553	-4.34209	-4.34269	-4.34288	-4.34259	-4.33952	-4.3415	-4.34489	-4.34527	-4.34307	-4.34552	-4.31613	-4.34497	-4.34445	-4.34444	-4.34445	-4.34525	-4.3453	-4.34469
CR43852	0	0	0	0	0	0	0	0	0	0	0	0	0	0	0	0	0	0	0	0	0	0	0	0	0	0	0	0	0	0	0	0	0	0	0	0
CG9962	0	0	0	0	0	0	0	0	0	0	0	0	0	0	0	0	0	0	0	0	0	0	0	0	0	0	0	0	0	0	0	0	0	0	0	0
CG43851	0	0	0	0	0	0	0	0	0	0	0	0	0	0	0	0	0	0	0	0	0	0	0	0	0	0	0	0	0	0	0	0	0	0	0	0
CG33125	-2.24659	-1.66029	-2.25169	-2.24992	-2.07422	-2.25279	-2.25519	-2.25087	-2.09837	-2.25811	-2.25534	-2.09963	-2.25811	-2.25706	-2.25571	-2.25829	-2.25444	-2.26071	-2.25113	-2.25305	-2.25362	-2.25274	-2.23285	-2.24913	-2.25871	-2.25944	-2.25418	-2.2603	-2.2572	-2.25886	-2.25776	-2.25774	-2.25775	-2.25941	-2.2595	-2.25828
Prosbeta4R1	-4.01579	-4.01581	-4.01825	-4.01708	-4.01847	-3.95733	-4.0208	-4.0177	-4.01974	-4.0234	-4.02092	-4.0198	-4.0234	-4.02239	-4.02122	-4.02358	-4.02021	-4.02404	-4.01788	-4.01919	-4.01961	-4.01897	-4.01221	-4.01658	-4.02382	-4.0239	-4.02001	-3.9802	-4.02252	-4.02384	-4.02305	-4.02303	-4.02304	-4.0239	-4.02391	-4.02357
Or23a	-3.13313	-3.13317	-3.13777	-3.13557	-3.13818	-3.13919	-3.03949	-3.13674	-3.14057	-3.06987	-3.1417	-3.1407	-3.14247	-3.14218	-3.1418	-3.14251	-3.14144	-3.14315	-3.13707	-3.13955	-3.14032	-3.0229	-3.12639	-3.13462	-3.14263	-3.14282	-3.1411	-3.14305	-3.06056	-3.14267	-3.14237	-3.14236	-3.14237	-3.14281	-3.14284	-3.14251
Prosbeta4R2	-3.88315	-3.88318	-3.88696	-3.88516	-3.8873	-3.88813	-3.89091	-3.88611	-3.88926	-3.8949	-3.8911	-3.88937	-3.8949	-3.89338	-3.89156	-3.89495	-3.89	-3.89556	-3.79081	-3.88842	-3.88906	-3.79251	-3.8776	-3.88437	-3.89505	-3.89524	-3.8897	-3.89546	-3.89358	-3.89509	-3.8944	-3.89437	-3.89439	-3.89523	-3.89526	-3.89495
CG9879	-3.70632	-3.70635	-3.70994	-3.61744	-3.71026	-3.71105	-3.71369	-3.70913	-3.71213	-3.71646	-3.71387	-3.71223	-3.71646	-3.71604	-3.71431	-3.7165	-3.71282	-3.717	-3.70939	-3.71133	-3.71193	-3.711	-3.70105	-3.70748	-3.71659	-3.71674	-3.71254	-3.66216	-3.71623	-3.71662	-3.71639	-3.71638	-3.71639	-3.71673	-3.65378	-3.7165
Gr23a	0	0	0	0	0	0	0	0	0	0	0	0	0	0	0	0	0	0	0	0	0	0	0	0	0	0	0	0	0	0	0	0	0	0	0	0
CG31690	5.9044	6.1086	6.02885	5.97391	6.12604	6.29707	6.14659	5.87996	6.0248	5.88967	6.19511	6.01402	6.15757	6.19244	6.53314	5.97237	6.26825	6.07509	6.35674	6.10978	4.94509	6.42628	6.17507	6.33737	6.31712	5.65472	6.06956	5.93871	5.80466	5.89692	6.36942	6.62509	6.35489	6.23822	6.14933	6.3314
CG15398	-4.03375	-4.03377	-4.03526	-4.03455	-4.0354	-4.03573	-4.03682	-4.03493	-4.03617	-4.03842	-4.0369	-4.03622	-4.03842	-4.0378	-4.03708	-4.03853	-4.03646	-4.03885	-4.03503	-4.03584	-4.03609	-4.0357	-4.03156	-4.03424	-4.03877	-3.97529	-4.03634	-4.03883	-4.03788	-4.03878	-4.03821	-4.03819	-4.0382	-4.0388	-4.0388	-4.03853
CG31689	12.0697	11.7206	12.1796	11.9331	11.9185	12.1418	12.2546	11.952	12.0583	11.974	11.9707	12.0283	11.9037	12.1528	12.2213	11.8297	12.0529	11.9309	12.1344	12.1368	11.3564	12.2579	12.2216	11.8866	11.9492	11.884	12.3262	12.1696	12.0507	11.8433	11.8931	11.8876	11.7774	12.3267	11.7521	12.3351
mir-4914	-0.856561	-0.856618	-0.863312	-0.860237	-0.863864	-0.728888	-0.489885	-0.8619	-0.741627	-0.873876	-0.869425	-0.867042	-0.794673	-0.781882	-0.586152	-0.796756	-0.867939	-0.877917	-0.862356	-0.865633	-0.866591	-0.865102	-0.845513	-0.858836	-0.874819	-0.81075	-0.867512	-0.821066	-0.783578	-0.803753	-0.790371	-0.644388	-0.71446	-0.692883	-0.811509	-0.796685
Hrs	8.82079	9.1312	9.34401	9.06848	9.16768	9.03771	9.32218	9.59079	9.52729	9.52919	9.63516	8.98866	8.80066	8.51422	9.33041	8.91055	8.8542	9.02734	9.24982	8.98067	9.33735	9.29977	9.03028	8.99047	9.26575	9.38374	10.0597	9.84229	9.84949	9.24001	8.70541	8.9738	9.07498	8.52548	8.64932	8.82774
CG9961	5.70105	5.48243	6.56603	6.26702	5.91788	5.85365	5.75973	6.20452	6.3153	6.78706	6.38372	6.15597	4.54279	3.64302	5.03766	4.16011	4.72507	4.2113	5.89718	5.68989	5.02353	6.36441	5.7939	5.69237	6.16567	5.65881	6.70405	6.38404	6.62794	6.33663	4.44112	4.52044	4.27118	4.59491	4.74897	4.70788
Cwc25	7.79569	7.86651	7.46973	7.80762	7.84664	7.92957	7.55451	8.04021	8.05609	7.61058	7.72249	7.83001	7.55141	7.53268	7.45195	7.60948	7.41185	8.52329	7.60863	7.86098	8.89039	7.73177	7.84606	7.87699	7.75557	7.75082	7.7304	7.71083	7.78098	7.76796	7.4894	7.72604	7.62545	7.61055	7.55106	7.64678
Pgk	12.2164	12.6125	12.5458	12.1578	12.5778	12.533	11.7745	12.4574	12.5339	12.1859	12.4403	12.0493	12.6274	12.3323	12.2018	12.608	12.5442	12.5096	12.7672	12.9259	12.1579	12.2036	12.349	12.7217	12.2586	11.6749	12.1672	12.3404	12.0888	12.135	12.7176	13.1246	12.9234	12.6364	12.4694	12.8538
Bacc	13.3217	13.0785	13.2773	13.0369	13.2155	13.3406	12.9606	12.8616	13.1512	13.0925	13.023	13.4086	12.9032	13.2872	13.1479	12.9255	12.8393	12.3015	13.0084	12.9977	12.1861	13.1258	12.9691	12.8924	12.9119	13.3584	13.0691	12.6923	12.9026	13.237	13.0171	12.954	13.2557	13.3546	12.941	13.225
CR44772	2.15848	1.85528	2.02424	2.08623	1.89875	2.17258	2.13461	1.93112	1.94998	1.86136	2.0561	2.19872	1.86114	2.09611	1.88243	1.65064	1.72434	1.74624	2.24528	2.07319	1.74013	1.75749	1.98251	1.82985	2.04773	2.26045	2.1098	1.9404	1.90039	2.08321	1.87644	1.94108	2.3255	1.95581	1.74543	1.85395
CG9960	0	0	0	0	0	0	0	0	0	0	0	0	0	0	0	0	0	0	0	0	0	0	0	0	0	0	0	0	0	0	0	0	0	0	0	0
Snapin	0	0	0	0	0	0	0	0	0	0	0	0	0	0	0	0	0	0	0	0	0	0	0	0	0	0	0	0	0	0	0	0	0	0	0	0
Trn-SR	7.11307	7.17892	7.2645	7.02074	7.48466	7.2195	7.49756	7.46931	7.36537	7.4589	7.34769	7.15232	7.13675	7.41805	7.44784	7.17295	7.2999	7.85048	7.51506	7.43435	7.61114	7.46446	7.38618	7.10174	7.42008	7.46439	7.27864	7.43575	7.54449	7.3267	7.26659	7.26034	7.46761	7.18631	7.17507	7.37642
CG3077	7.51035	7.50715	9.08355	8.63887	7.7035	8.1327	8.80515	8.49963	8.3959	8.79412	8.35872	8.32505	7.70055	7.83759	9.35471	8.09057	7.48418	7.95417	8.68469	7.76678	8.24206	9.07187	8.31793	7.99894	8.11934	8.50252	9.10937	9.036	8.83057	8.53623	7.38974	7.63329	7.84778	7.59519	7.7442	7.82938
aph-1	7.62262	7.87225	8.25828	7.96644	7.70527	7.83914	7.9273	7.68434	7.82824	7.97471	7.96671	7.83345	7.65969	7.68604	7.92687	7.69734	7.6334	8.11958	8.09164	7.69972	8.69976	7.94917	8.01186	7.75053	7.96975	7.77941	8.20179	8.11543	8.05221	7.87756	7.495	7.6666	7.79984	7.59632	7.76394	7.45736
Taf10b	7.21383	7.14184	7.39145	7.12433	7.5251	7.46572	7.0884	7.11993	7.51165	7.34819	7.43787	6.94378	7.63158	7.32672	7.60157	7.67456	7.64273	7.48494	7.52115	7.25982	7.70128	7.33438	7.18409	7.46017	7.26754	6.92923	7.28539	7.3041	7.14064	7.1269	7.61034	7.68275	7.92656	7.75737	7.5676	7.85234
Taf10	8.90792	9.18919	9.21449	8.93369	9.39164	9.41926	8.64921	8.68847	9.2602	8.99051	9.33882	8.77748	9.42223	9.36396	9.35991	9.4865	9.37301	9.04814	9.09011	9.25169	8.65806	8.92003	8.8873	9.19253	8.90956	8.50242	8.94526	8.98737	8.87076	8.75856	9.37188	9.72521	9.78748	9.52688	9.35157	9.80309
colt	10.4537	10.6478	10.4709	10.3842	10.7584	10.7526	10.1745	10.2758	10.7367	10.3308	10.6155	10.5395	10.6993	10.7559	10.6597	10.8429	10.8552	10.638	10.4359	10.5465	10.0515	10.3009	10.6802	10.758	10.2168	9.63124	10.3138	10.2961	10.2177	10.4256	10.8277	10.9961	10.8404	11.1354	10.8377	11.0991
CG2862	9.32962	9.45251	9.51093	9.62429	9.67823	9.69621	9.20807	9.52611	9.4411	9.3766	9.46582	9.18568	9.6013	9.32736	9.47037	9.68565	9.58779	9.5962	9.70158	9.61904	9.64279	9.39366	9.60122	9.50495	9.57716	8.97732	9.29012	9.58742	9.36175	9.36015	9.36043	9.70183	9.56331	9.52265	9.6212	9.52321
CG15399	2.38269	2.38188	2.83349	2.6089	2.72822	2.92611	2.83881	2.78451	2.63868	2.41111	2.93984	2.63396	2.72936	2.81171	2.80384	2.62189	2.52174	2.46805	2.77156	2.48473	2.10012	3.06106	2.74872	2.87024	2.80254	2.27762	2.33602	2.68284	2.64595	2.62435	2.60795	2.60948	2.55309	2.80706	2.72809	2.716
Syt1	9.43176	9.27117	9.42566	9.34551	8.86331	8.55486	11.114	9.19697	9.69561	10.627	9.45907	10.9464	10.069	9.67476	9.9467	8.3354	9.54445	8.64271	8.47605	9.58804	9.26986	10.188	9.06354	9.44806	9.37868	9.49229	8.39466	8.5359	9.7078	10.1183	10.0955	9.34844	8.66659	9.36602	9.13726	9.26186
CR43821	-4.34114	-4.34115	-4.34226	-4.34173	-4.34236	-4.34261	-4.34342	-4.34201	-4.34294	-4.34461	-4.34348	-4.34297	-4.34461	-4.34415	-4.34362	-4.34469	-4.34316	-4.34553	-4.34209	-4.34269	-4.34288	-4.34259	-4.33952	-4.3415	-4.34489	-4.34527	-4.34307	-4.34552	-4.31613	-4.34497	-4.34445	-4.34444	-4.34445	-4.34525	-4.3453	-4.34469
daw	9.56745	9.68082	9.57284	9.67168	9.49308	10.1856	9.89301	9.48211	9.86469	9.50466	9.96759	9.69169	9.32837	9.67455	9.65068	8.93823	9.13141	9.09294	9.95644	9.79894	8.24607	9.33023	9.67515	9.98542	9.81599	9.49046	9.57639	9.53709	9.69944	9.17632	9.79895	9.54136	8.90575	9.06451	9.20219	9.59397
CG2964	0.0491281	-0.151257	0.129072	-0.157821	-0.164464	-0.0224383	-0.174317	-0.16086	-0.170052	0.117687	0.221885	0.0779867	-0.0977732	0.00456485	0.0360636	-0.183702	-0.17201	0.0147886	0.00124684	-0.167729	-0.169503	-0.166747	0.139616	0.030415	-0.0339687	-0.187146	0.0714636	-0.128573	-0.0849312	-0.108328	-0.0116969	-0.0111777	-0.182095	-0.116017	-0.187332	-0.183685
G6P	1.89545	2.22002	1.64242	2.0051	1.93963	2.03383	3.14558	2.10685	2.09531	2.33803	2.02596	2.94575	2.24474	2.01988	1.8218	1.65012	1.97006	1.86046	1.64961	2.02355	2.00156	2.62181	1.76804	1.67551	1.99021	2.04684	1.74896	1.78397	2.01247	2.31522	1.91223	1.98363	1.83681	1.99929	2.08922	1.7361
Duox	6.81918	7.34612	7.28465	6.71187	6.04093	6.90807	6.71371	6.52901	6.68232	6.46397	7.04379	6.77388	7.16811	7.22317	7.62923	7.88083	6.60392	9.4396	6.78117	7.27274	10.1266	7.10839	6.89521	6.77441	7.58111	6.05579	6.47816	6.71844	6.18955	6.6194	7.48976	7.52099	7.54957	7.27152	7.20767	7.21965
CG3123	-3.4107	-3.41073	-3.41427	-3.41258	-3.41458	-3.41536	-3.41796	-3.41348	-3.41643	-3.41922	-3.41814	-3.327	-3.41922	-3.41903	-3.41858	-3.41925	-3.41712	-3.37773	-3.41373	-3.41564	-3.41624	-3.41532	-3.40551	-3.41185	-3.41933	-3.36624	-3.41683	-3.4196	-3.41906	-3.41936	-3.41916	-3.41915	-3.41916	-3.41945	-3.41947	-3.35555
CG3119	-1.22496	-1.225	-1.23019	-1.22781	-1.23062	-1.09532	-1.02612	-1.2291	-1.10771	-1.15923	-1.23493	-0.999221	-1.23838	-1.14686	-1.2354	-1.23859	-1.23378	-1.2415	-1.22945	-1.0986	-1.23274	-1.23158	-1.21638	-1.22672	-1.23911	-1.23999	-1.11227	-1.08322	-1.23726	-1.10253	-1.15511	-1.07914	-1.23794	-1.23995	-1.24006	-1.16125
Cpr23B	0	0	0	0	0	0	0	0	0	0	0	0	0	0	0	0	0	0	0	0	0	0	0	0	0	0	0	0	0	0	0	0	0	0	0	0
CR45342	-3.55746	-3.55748	-3.56027	-3.55894	-3.56052	-3.56113	-3.56318	-3.55965	-3.56197	-3.56476	-3.56332	-3.56205	-3.56476	-3.56463	-3.56367	-3.56478	-3.56251	-3.56506	-3.55984	-3.56135	-3.56182	-3.5611	-3.55337	-3.55836	-3.51353	-3.47625	-3.56229	-3.52607	-3.56465	-3.56485	-3.56472	-3.56471	-3.56471	-3.56491	-3.56492	-3.56478
CG2975	2.25984	2.62685	2.49107	2.81224	2.81346	2.45137	3.14881	3.0571	2.62687	3.06136	2.63521	3.07932	2.76283	3.20011	2.61469	2.4647	2.97906	2.25535	2.6397	2.16142	2.1504	2.67834	2.62516	2.58274	3.16408	3.4789	3.41706	3.55532	3.41778	3.11637	3.16781	2.42595	2.49701	2.45248	2.64496	2.24217
CG18558	-1.89637	-1.89639	-1.89973	-1.8982	-1.9	-1.64239	-1.90265	-1.73971	-1.77486	-1.90499	-1.90277	-1.90159	-1.90499	-1.90416	-1.90307	-1.90513	-1.90203	-1.907	-1.89925	-1.90088	-1.90136	-1.90062	-1.88516	-1.8975	-1.90546	-1.72275	-1.90182	-1.79711	-1.90427	-1.76748	-1.90471	-1.9047	-1.90471	-1.906	-1.78071	-1.90512
CG18557	2.55845	2.35285	3.28483	3.47957	2.92246	2.6666	3.69126	3.54732	2.36938	3.17698	2.89004	2.81631	2.69208	2.36349	2.62267	2.4739	2.58911	2.19001	3.16052	2.53174	2.92096	2.88185	2.48172	3.08013	3.14975	3.72472	3.9839	3.70519	4.04988	3.80916	2.50543	2.42386	2.42325	2.59053	3.09286	2.39494
CG3117	2.3847	2.1617	2.68883	3.20819	2.40671	2.2211	3.26387	4.00929	2.18565	2.61017	2.38065	3.08151	2.47386	2.18231	2.36128	2.12202	2.30297	1.90983	2.71823	2.49608	2.19189	2.74172	3.73687	2.68282	2.99745	4.54825	3.35358	3.79985	3.95764	3.69039	1.91229	2.03806	2.03759	2.22943	2.64542	2.12232
CG2983	3.15742	2.46469	2.46014	2.76149	2.90848	2.99635	2.21503	2.04881	2.47365	2.39408	2.92902	2.55987	2.18862	2.3156	2.53953	2.38289	2.68769	2.17148	2.88167	2.50859	2.26947	2.29994	3.16641	2.42274	2.51691	2.54722	2.90206	2.50732	2.04828	2.72211	2.58931	2.0335	2.35107	3.01114	2.88978	2.38326
CG3104	7.12802	6.15735	6.13238	6.65883	6.23643	6.01611	7.09739	6.77635	7.26605	7.10033	6.72269	7.28282	6.64193	6.03495	6.66303	6.12787	6.86051	6.67819	6.66865	6.14403	5.74465	6.17877	6.5553	6.94791	7.05586	7.13492	7.2948	7.21491	7.54617	7.11948	6.48634	6.26736	5.63735	6.46951	6.92755	6.76899
RpS21	10.6546	10.9518	10.7417	10.9784	10.9978	11.0277	10.8946	11.294	11.0288	10.9292	11.3693	10.6361	11.023	10.4755	10.6088	11.138	10.9068	11.0929	11.3674	11.2072	10.8679	10.7005	10.6994	11.0818	11.2718	10.5705	11.0355	11.1941	10.9654	10.7177	10.9533	11.0487	10.9403	10.6088	11.0343	10.8324
CG2991	10.4082	9.90556	10.229	10.1569	9.9728	10.2147	10.2319	10.1342	9.97058	10.2609	10.135	10.1677	10.3062	10.6376	10.4792	10.2647	10.2157	10.187	10.069	10.0513	9.81075	10.4104	10.3072	10.1731	10.0863	10.321	10.2891	10.1431	10.246	10.0166	10.3479	10.442	10.3081	10.4244	10.2113	10.4236
CG31694	11.1534	11.1361	11.5893	11.4274	11.5879	11.5864	11.379	11.2334	11.3814	11.5045	11.3018	11.5348	10.6914	10.8457	11.3061	10.6935	10.8176	10.9165	11.8481	11.2227	10.9209	11.5419	11.5781	11.2683	11.2421	11.3158	11.3855	11.5283	12.029	11.7265	10.8328	10.844	10.9779	10.9608	10.9314	10.99
CG8813	1.62786	1.79212	1.39946	1.58713	1.79316	1.76642	1.68307	1.94301	1.5115	1.8216	1.76247	1.62491	1.57855	1.69051	1.47447	1.69954	1.79947	1.52921	1.56336	2.02671	1.38177	1.959	1.4917	1.60272	1.88156	1.40114	1.61707	1.72817	1.53217	1.67077	1.89539	2.12459	1.78616	1.64314	1.86701	1.86252
CG8814	9.37234	9.11384	9.49531	9.29191	9.37478	9.39632	9.24984	9.29574	9.26617	9.48054	9.39838	9.65644	9.4038	9.47234	9.21751	9.45128	9.66911	9.23973	9.46776	9.25293	9.28704	9.38877	9.99107	9.45268	9.29206	9.04745	9.56702	9.72489	9.48033	9.38916	9.28537	9.13705	9.09675	9.40233	9.28062	9.11456
Prx6005	6.7929	6.6859	6.50564	6.72901	6.58553	6.67101	6.55957	6.50252	6.35162	6.41369	6.2968	6.2452	6.80769	6.59367	6.57533	7.007	6.64436	7.01816	6.80135	6.74162	7.07182	6.60765	6.44627	6.32592	6.84555	6.45296	6.26159	6.45296	6.31469	6.37324	6.64691	6.65762	6.751	6.539	6.70057	6.53234
CG31950	3.96778	4.90141	5.22942	4.79101	4.75746	5.02713	4.92497	5.50697	4.89298	5.0817	5.25288	4.29077	4.10734	4.09526	4.66066	4.95793	4.57434	4.9662	5.00516	5.03253	5.34259	4.92947	4.44828	5.1012	5.07986	4.20307	4.91798	5.4361	5.30205	4.46915	4.59225	4.64583	4.59362	3.87473	4.445	4.19794
betaggt-II	7.07914	7.4717	7.87651	7.66054	7.30418	7.5653	7.73881	7.97202	7.78985	7.78958	7.9649	7.09219	7.69326	7.0741	7.7749	7.52106	7.56911	7.56217	8.11658	7.80754	7.20478	7.70991	7.46728	7.50945	7.77679	7.29651	8.25987	8.37349	7.99642	7.53628	7.57216	7.74436	7.57396	7.21555	7.49975	7.50258
NTPase	12.0891	12.2838	12.201	11.9433	12.313	12.3418	11.7583	11.9383	12.2003	12.1731	12.2949	12.0684	12.2786	12.2044	12.1179	12.2819	12.3561	11.9296	12.1482	12.3904	11.4971	12.1212	12.2592	12.2928	11.7992	11.792	12.2404	12.0404	11.824	12.1423	12.446	12.487	12.5357	12.4776	12.2334	12.5955
lilli	9.93969	9.83842	10.2536	10.2292	9.94415	10.2111	9.91321	10.0045	10.2943	10.2933	10.2138	9.92879	9.94301	10.0064	10.6386	9.99181	10.2785	10.149	9.89269	10.1476	10.1693	10.3635	10.1261	10.1845	10.1839	10.004	10.4249	10.3246	10.2984	9.81901	9.95264	10.2673	10.329	10.2138	10.0745	10.376
Rbp9	12.1446	12.1557	12.8473	12.4047	12.2547	12.3276	12.0906	11.9563	12.632	12.5159	12.3364	12.407	12.3912	12.7675	13.1015	12.4711	12.4903	11.7007	12.066	12.0707	11.1712	12.8039	12.4065	12.0247	11.8479	12.3419	12.5668	12.2091	12.2902	12.317	12.4329	12.4822	12.7241	12.6396	12.2073	12.6274
Ts	3.87665	4.29715	3.5614	2.95981	2.8275	2.77637	3.32499	3.05339	2.37748	2.37088	2.95342	2.37219	2.85735	2.17599	2.26439	4.2729	2.9202	7.63046	3.0355	3.35117	8.05337	2.43618	3.42614	3.16951	3.66519	2.9624	2.8175	2.83537	3.03749	2.04447	2.6252	3.41461	3.51271	2.45135	3.92231	2.66832
Rrp1	5.58236	6.32268	5.87649	5.68476	5.47512	5.46346	6.31355	6.49073	5.47818	6.05567	5.60092	5.96295	5.52941	5.30689	5.31066	6.158	5.97126	8.29088	5.73337	5.61908	9.06164	5.90858	6.27408	5.68463	6.11868	6.65087	6.05557	6.3105	6.18086	6.21264	5.37395	5.27639	4.8731	5.26433	5.76591	5.03855
gammaTub23C	7.85787	7.69775	8.01985	7.65771	7.83096	7.71042	7.85602	7.92015	8.00698	8.23717	8.04497	7.9752	7.50097	7.7721	7.52328	7.63699	7.6381	8.02559	7.82997	7.67108	8.4014	7.82477	7.86599	7.79296	7.71591	8.08623	8.07851	8.01399	7.99896	8.01464	7.65926	7.64351	7.71392	7.70294	7.5936	7.67356
CG9641	6.2037	6.69309	6.27002	6.58681	5.938	6.19053	6.73233	6.76592	5.87136	6.35879	6.28862	6.65913	6.38458	6.30682	6.16651	6.70094	6.30055	9.03212	6.62182	6.36863	10.057	6.29575	6.2948	6.23543	6.27259	6.91662	6.7063	6.62177	6.83591	6.80228	6.49516	6.19095	6.38162	6.33413	6.86797	6.32981
CG3165	6.74565	6.34112	6.67068	6.72027	6.2722	6.27371	7.13166	7.93095	7.1113	7.28845	7.154	7.04494	6.60111	6.72935	6.16147	6.76275	6.47361	7.83543	6.73168	6.20218	8.4492	6.73291	6.72611	6.44921	6.68173	8.35122	7.93515	7.83055	8.03481	7.6018	6.48399	6.1662	6.26742	6.43654	6.83975	6.39927
CG9643	6.68401	7.01043	6.91364	6.6508	7.27665	6.90118	7.00371	6.90665	7.11497	6.93915	7.2963	6.97302	6.88574	6.66258	6.44359	7.01741	6.65466	7.13429	7.07758	6.85779	7.12819	6.60973	6.95067	7.04821	7.13151	6.97808	7.21572	7.20034	7.14916	7.09417	6.78388	6.93629	6.91606	6.71489	7.00833	6.98159
Chd1	9.7844	9.97834	9.64742	9.72066	9.88448	9.91579	9.66158	9.85893	9.83085	9.86339	9.86543	9.43082	9.90589	9.76592	9.79968	9.93855	10.0317	10.5347	9.89869	10.08	10.9379	9.7874	9.70772	9.91442	9.93565	9.77703	9.9656	9.9115	9.7077	9.58143	9.96821	10.1381	10.0778	9.9676	9.88212	10.042
Bem46	7.24184	7.10915	6.87681	6.59359	7.03586	7.07003	7.21502	7.07609	6.94781	7.04943	7.08315	6.95722	7.42551	7.20918	7.21788	7.32339	7.43025	7.7158	6.7855	6.81613	7.89541	6.77236	7.06383	6.8376	6.98595	6.84772	7.03978	7.21278	6.85207	7.05126	7.29223	7.21986	6.99641	7.23539	7.32673	7.142
okr	5.6847	6.02397	6.04614	5.72812	5.37954	5.54089	6.48114	5.79655	5.76985	6.26699	5.86024	5.86592	5.90707	5.84381	5.86343	5.94398	5.82291	7.39673	5.82842	5.68275	7.87157	5.97555	5.89041	5.43201	5.6175	6.09947	6.22425	6.10232	6.00176	6.04546	5.74098	5.61427	5.6428	5.77971	5.94485	5.64685
CG3558	10.051	10.0501	10.6696	10.4215	10.3439	10.3579	10.5928	10.5932	10.8137	10.8402	10.8465	10.3255	10.2775	10.0667	10.9178	10.2042	10.1443	10.0687	10.3629	10.331	10.0712	10.6628	10.3024	10.2683	10.4719	10.6876	11.3672	11.0394	10.9107	10.4179	10.1491	10.3963	10.6195	10.2566	10.1788	10.5274
CG17265	6.12763	6.15313	5.57195	5.60507	5.6884	5.60814	5.77732	6.285	5.69792	5.51249	5.99932	6.11697	5.57028	5.67974	5.61975	5.8309	5.55682	5.41585	5.91071	5.82548	6.06797	5.66683	6.0624	6.0043	5.93298	7.26765	6.09866	5.94196	5.99805	5.99611	5.34831	5.40506	5.61069	5.11881	5.72447	5.16108
CG17224	11.1335	10.9043	11.1085	11.3359	11.1422	11.018	11.2145	11.3485	11.1712	11.0139	11.0203	11.2176	11.2459	11.6317	11.4718	10.8227	11.0065	10.3206	11.2336	11.0292	10.2228	11.0299	10.9181	10.9844	11.3088	11.4002	11.2546	11.0902	11.1821	11.1266	11.2915	10.8211	11.1217	10.7419	11.3713	11.2025
CG17264	7.95333	7.90734	7.59861	8.19514	7.73924	7.49215	8.31481	8.88554	7.96963	8.0967	7.59847	7.95774	8.97871	8.99093	8.86397	8.11336	8.58603	7.89655	7.91927	8.09062	7.65613	8.12391	7.61956	8.4517	8.84251	8.67495	8.3888	8.26077	8.2666	8.21524	8.82091	8.32914	8.57434	7.82242	8.69399	8.76193
alpha4GT1	8.10506	8.05592	8.1796	8.21103	7.9575	8.08653	8.14854	8.18616	7.98635	7.86928	7.66268	8.15946	8.23476	8.50788	8.43373	8.00365	8.17486	8.25509	8.11828	8.15757	8.20337	8.33743	8.11116	7.85662	8.17392	8.06671	7.90596	8.00582	7.98445	8.09629	8.17181	8.21455	8.05127	8.1671	8.14706	8.17391
CG3542	7.70767	7.61639	7.8223	8.00122	7.9042	7.81787	7.90229	7.82318	7.77427	7.7933	7.75992	7.89468	7.71326	7.86616	7.86937	7.98496	7.79693	8.74069	7.80137	8.02278	9.02921	7.79008	8.02399	7.85961	7.79551	7.97761	7.85812	7.88451	7.90464	7.91005	7.91511	7.91253	7.7934	7.80247	7.81379	7.87392
CG3605	9.31289	9.79605	9.43596	9.51142	9.71814	9.62126	9.18747	9.37586	9.55722	9.3613	9.5222	9.26828	9.46174	9.36262	9.32221	9.53626	9.40921	9.87246	9.56761	9.43752	10.1599	9.40916	9.42249	9.52579	9.44306	9.42648	9.30647	9.26507	9.24134	9.3174	9.47812	9.64718	9.72654	9.45909	9.46455	9.67954
CG17219	7.43834	7.43499	7.24926	7.27642	7.36894	7.3431	7.14979	7.04919	7.23325	7.04067	7.36221	7.59729	6.48893	6.55543	6.25714	6.62469	6.5165	6.1134	7.21965	6.9642	6.75734	7.17405	7.00669	7.00928	6.99492	7.3977	6.71393	6.83242	6.80698	7.36707	6.26902	6.47961	6.5894	6.70092	6.49445	6.39225
CR44147	-3.29706	-3.29709	-3.30096	-3.29912	-3.30131	-3.30216	-3.305	-3.3001	-3.30332	-3.30575	-3.1281	-3.30343	-3.30575	-3.30553	-3.30524	-3.24069	-3.30407	-3.30626	-3.30037	-3.30246	-3.30311	-3.30211	-3.29139	-3.29832	-3.30587	-3.30601	-3.30376	-3.25946	-3.30556	-3.3059	-3.30568	-3.30567	-3.30567	-3.30601	-3.30603	-3.30578
GABPI	7.75691	7.90844	8.17045	7.98247	8.05607	8.01011	8.23597	8.25435	8.14888	8.22184	8.27662	8.00171	8.10645	7.903	7.90484	7.92862	8.0704	8.28451	8.1343	7.97734	8.48618	8.09944	7.81925	7.75848	8.19601	8.1023	8.37287	8.25655	8.26382	8.08732	8.0608	7.99024	8.05974	7.92732	7.98268	8.07688
CG17258	2.48916	2.48827	2.94989	3.22273	2.7414	2.80033	3.17331	3.65639	2.83042	3.49844	3.11072	2.74158	2.19162	2.87252	2.71854	2.55692	2.52778	2.38723	2.6687	2.47186	2.56292	2.8028	2.657	2.98961	3.02552	2.87855	3.35022	3.27981	3.17321	3.04402	2.71106	2.37842	2.81865	2.53511	2.41771	2.49387
CG17259	8.2242	8.79903	8.43071	8.44112	8.67855	8.47516	8.94016	9.54107	8.80965	8.83806	9.0177	7.96556	8.88065	8.07476	8.38704	8.73259	8.79618	9.27998	9.2009	8.62812	9.44074	8.17059	8.60093	8.84666	9.26915	8.75886	9.14538	9.31756	9.0107	8.58683	8.79697	8.87639	8.78487	7.88365	8.65661	8.51587
CG17260	7.23245	7.24615	7.76015	7.54786	7.86683	7.57733	7.57814	7.58147	7.55339	7.59426	7.83908	7.49937	7.48475	7.38618	7.67426	7.59237	7.49255	7.65189	7.57028	7.45816	7.81855	7.3842	7.45539	7.53365	7.50477	7.66718	7.77475	7.62975	7.54243	7.70753	7.46475	7.66534	7.83803	7.64902	7.53867	7.80373
cnir	6.3248	6.40042	6.48764	6.29401	6.07699	6.13779	5.99994	6.24058	6.29365	6.18407	6.25659	6.41034	5.86424	6.34644	6.14243	6.0488	5.93076	6.54395	6.19137	6.06884	7.03081	6.28818	6.36011	6.05883	5.90575	6.49975	5.94146	5.93541	6.10891	6.22665	5.93106	6.20539	6.36484	6.40168	6.17668	6.21897
CG17221	11.1478	11.4943	11.2993	11.1857	11.6269	11.4759	10.7567	11.1723	11.6141	11.4058	11.6193	11.1409	11.3918	11.4945	11.6414	11.5839	11.4512	11.097	11.3542	11.59	10.5803	11.3601	11.3168	11.5021	11.0521	10.8704	11.4269	11.1886	11.0775	11.2395	11.7055	11.7386	11.8999	11.8206	11.5363	12.0213
CG17261	2.9402	3.0544	3.11344	2.84504	2.52134	2.80582	2.95548	2.68771	3.50911	3.18791	3.25251	2.97625	2.51631	2.57661	2.65165	2.3692	2.71983	2.71488	2.98299	2.792	2.76238	2.49572	2.87692	2.62206	2.991	3.13104	3.02352	2.91696	2.63588	2.68727	2.71835	2.8728	2.39384	2.73133	2.58901	2.87276
v(2)k05816	9.0221	9.72241	8.03975	9.06456	7.262	7.58206	8.38527	8.89637	8.81265	7.67849	8.75603	7.74593	10.0045	8.6898	8.02435	7.60326	8.86523	8.02052	8.16319	8.9138	7.0432	10.6156	7.6872	8.00226	9.24069	7.66749	7.94573	7.76483	7.42011	6.76221	9.08762	9.36897	7.29973	7.18371	8.63356	8.5447
CR43708	-1.65358	-1.65362	-1.65761	-1.65577	-1.51057	-1.65872	-1.66111	-1.65676	-1.65974	-1.66392	-1.66126	-1.53339	-1.66392	-1.66292	-1.66161	-1.66408	-1.53987	-1.56421	-1.65704	-1.52325	-1.53014	-1.39782	-1.64346	-1.65494	-1.66448	-1.59886	-1.66011	-1.60881	-1.66306	-1.66462	-1.57922	-1.66356	-1.57909	-1.66513	-1.66522	-1.66408
snRNA:U5:23D	-1.60806	-1.6081	-1.61312	-1.6108	-1.61354	-1.61455	-1.61764	-1.03421	-1.61586	-1.62135	-1.61784	-1.61599	-1.62136	-1.62003	-1.61831	-1.62157	-1.48213	-1.31552	-1.6124	-1.6149	-1.47153	-1.32597	-1.5969	-1.60975	-1.62211	-1.62302	-1.61635	-1.62409	-1.62021	-1.6223	-1.62091	-1.62089	-1.6209	-1.62298	-1.54845	-1.62157
CG3523	15.099	14.9293	14.7207	14.5006	14.4129	14.7856	14.2972	14.4454	14.3531	14.1892	14.0898	13.8627	14.917	14.8396	15.1085	14.2461	14.6674	14.6179	15.4419	15.3424	13.6395	13.687	14.5895	14.5646	15.4032	14.0209	14.3259	13.7683	13.9778	14.1636	15.5201	15.0908	15.4849	14.4194	14.8388	15.5305
toc	10.3584	10.3412	10.3561	10.4087	10.2103	10.3172	10.262	10.2704	10.4018	10.456	10.3435	10.3733	10.1263	10.2382	10.4311	10.1866	10.265	10.5676	10.4295	10.4924	10.6808	10.774	10.381	10.3962	10.4312	10.5502	10.6157	10.5053	10.391	10.3497	10.3229	10.2334	10.2193	10.2109	10.1593	10.3949
PpD6	-3.32178	-3.32181	-3.32615	-3.32408	-3.32654	-3.32749	-3.33068	-3.32518	-3.32879	-3.33162	-3.33089	-3.32892	-3.33162	-3.33135	-3.23117	-3.33167	-3.32964	-3.33228	-3.32549	-3.32783	-3.21891	-3.21779	-3.31542	-3.32318	-3.33177	-3.33196	-3.32929	-3.33217	-3.33139	-3.33181	-3.33153	-3.33153	-3.33153	-3.33195	-3.33198	-3.33166
CG15403	0	0	0	0	0	0	0	0	0	0	0	0	0	0	0	0	0	0	0	0	0	0	0	0	0	0	0	0	0	0	0	0	0	0	0	0
CG12400	10.8586	11.8083	11.3223	11.149	11.6002	11.5607	10.4422	11.3619	11.6349	11.1536	11.7075	10.6815	12.0838	11.4827	11.4055	12.1054	12.014	11.782	11.8259	12.0031	10.9739	11.2965	11.3277	11.9024	11.0953	10.2562	11.1425	11.1983	10.9148	10.9495	12.215	12.506	12.5057	11.9254	12.1117	12.6294
Mad	9.30769	9.03256	9.23266	9.26336	9.14147	9.04376	9.16166	9.45728	9.34027	9.39862	9.24172	9.31972	9.1478	9.09933	9.2867	9.16507	8.90945	9.74552	9.25203	9.12864	10.0757	9.32116	9.13666	9.09832	9.23071	9.81249	9.54774	9.69494	9.61467	9.34528	9.07108	9.09136	9.16699	9.21097	9.09983	9.03945
gkt	6.20506	6.48151	6.7072	6.68396	6.65681	6.41884	6.552	6.33743	6.43399	6.79665	6.29605	6.81069	5.92603	5.85009	5.74863	6.11947	5.79395	7.2076	6.51923	6.37211	8.0363	6.5012	6.46444	6.11354	6.18851	6.49507	6.41595	6.6682	6.55245	6.63982	6.01744	6.02085	6.19541	5.99104	6.01818	5.78408
Hydr2	9.3914	9.13764	9.47879	9.39615	8.90592	8.87699	10.2025	10.1226	9.60645	9.83999	9.86714	9.67663	9.59512	9.51109	9.46706	9.42643	9.46922	9.61873	9.44595	9.15735	10.0975	9.38852	8.97654	9.19288	9.62111	10.4143	10.1965	10.1699	10.0461	9.88892	9.41071	9.32355	9.38261	9.33426	9.21196	9.52315
CG44002	3.96409	4.2325	3.52313	4.16207	4.07142	4.12832	4.15508	4.44697	3.86745	4.055	3.85676	3.98007	4.14306	3.92565	3.58591	4.32561	3.75269	5.35433	4.07201	3.9894	5.80281	4.07485	4.21658	3.67013	4.26798	4.46916	3.95644	4.09278	3.73531	4.2465	3.99863	3.9301	3.96494	4.02513	3.9043	3.71351
CG31698	-1.65005	-1.65008	-1.65373	-1.65206	-1.51351	-1.65474	-1.55032	-1.65296	-1.65566	-1.6594	-1.65702	-1.65574	-1.65941	-1.65852	-1.55626	-1.5852	-1.54173	-1.61198	-1.65321	-1.65498	-1.6555	-1.65469	-1.64046	-1.65129	-1.6599	-1.598	-1.65599	-1.60741	-1.65863	-1.66003	-1.57935	-1.50602	-1.6591	-1.48477	-1.59869	-1.58514
CG15404	-1.34233	-1.34237	-1.34695	-1.34485	-1.34733	-1.34823	-1.24337	-1.19184	-1.34939	-1.20657	-1.24515	-1.34949	-1.20667	-1.26514	-1.1579	-1.3543	-1.3501	-1.35683	-1.3463	-1.34854	-1.34919	-1.34817	-1.33418	-1.34389	-1.35475	-1.29228	-1.34981	-1.30196	-1.26673	-1.22184	-1.27313	-1.35372	-1.27301	-1.35549	-1.23485	-1.3543
CG34393	3.3113	3.1805	3.39566	3.2077	2.99225	2.95616	4.03162	3.60291	3.46629	4.16541	3.60823	4.18779	3.74659	3.16149	3.43222	2.89131	3.5869	3.00159	3.14623	3.45463	3.47916	3.40559	3.27381	3.5532	3.2535	3.09795	2.89035	2.88486	3.4818	3.57417	3.7876	3.6095	2.86165	3.0584	3.20921	3.29589
CR45336	0	0	0	0	0	0	0	0	0	0	0	0	0	0	0	0	0	0	0	0	0	0	0	0	0	0	0	0	0	0	0	0	0	0	0	0
CR45337	-4.34002	-4.34004	-4.34227	-4.34121	-4.34247	-4.34296	-4.3446	-4.34177	-4.34363	-4.34698	-4.34471	-4.3437	-4.34699	-4.34607	-4.34499	-4.34715	-4.34407	-4.34887	-4.2855	-4.34314	-4.34351	-4.34293	-4.33675	-4.34075	-4.34756	-4.34831	-4.34389	-4.34883	-4.34618	-4.34771	-4.34667	-4.34665	-4.34666	-4.34827	-4.34838	-4.34714
CR45338	-4.3409	-4.34091	-4.34235	-4.34166	-4.34248	-4.3428	-4.30731	-4.34203	-4.34323	-4.34541	-4.34394	-4.34328	-4.34541	-4.34481	-4.34411	-4.34551	-4.34352	-4.34662	-4.34213	-4.34291	-4.34316	-4.34278	-4.33878	-4.34136	-4.34578	-4.34627	-4.3434	-4.3466	-4.34489	-4.34588	-4.3452	-4.34519	-4.34519	-4.34624	-4.34631	-4.34551
CR45706	-0.391903	-0.202252	-0.253562	-0.396902	-0.401832	-0.403622	-0.201241	-0.242696	-0.171674	-0.197508	-0.301136	-0.173667	-0.336571	-0.413169	-0.305877	-0.415798	-0.407367	-0.420896	-0.399783	-0.271514	-0.405536	-0.0468824	-0.376853	-0.219204	-0.416699	-0.135625	-0.406786	-0.420033	-0.324991	-0.280293	-0.332081	-0.414625	-0.41465	-0.418175	-0.418378	-0.267678
CR44484	-3.00544	-3.00548	-3.01061	-3.00816	-3.01107	-3.0122	-3.01405	-3.00946	-3.01358	-3.01502	-3.0141	-3.01361	-3.01502	-3.01468	-3.01423	-3.01508	-3.01379	-3.01584	-3.00982	-3.01259	-3.01346	-3.01213	-2.99791	-3.0071	-3.01521	-2.65488	-3.01371	-3.01571	-3.01472	-3.01526	-3.01491	-3.0149	-2.93553	-3.01543	-3.01547	-3.01507
CG3347	-0.212224	-0.212343	-0.0532938	0.283629	-0.0582885	-0.0703122	-0.10762	-0.223535	-0.234487	-0.0661602	-0.240223	-0.234836	-0.250577	-0.246658	-0.241599	0.00740585	-0.236851	-0.260284	0.109523	-0.231697	0.669353	-0.230521	-0.190016	-0.216993	-0.252797	0.661843	-0.235889	-0.258727	-0.0427391	0.0548158	-0.249257	-0.249174	-0.249217	-0.255407	-0.255767	-0.251196
CG3332	7.68598	7.24241	6.49568	8.22593	8.26394	6.51304	7.44412	6.70236	7.38779	6.67028	6.61106	6.12419	8.75458	7.34761	7.95562	7.76469	8.26114	7.63389	6.12512	6.69864	7.33098	7.71839	5.89808	7.5264	7.07398	6.29488	7.30877	7.57616	7.97961	6.55678	8.22641	7.05514	7.61741	7.96276	7.6373	8.82288
CR44485	-2.4542	-2.45426	-2.45962	-2.27986	-2.17227	-2.31506	-2.46183	-2.45909	-2.46096	-2.46362	-2.46192	-2.46102	-2.46362	-2.36633	-2.46215	-2.46372	-2.46136	-2.46516	-2.45926	-2.46049	-2.46085	-2.46029	-2.44319	-2.45664	-2.46398	-2.3945	-2.4612	-2.46492	-2.46307	-2.46407	-2.46341	-2.46339	-2.4634	-2.46439	-2.46445	-2.46372
CG9664	9.28023	8.7335	9.34279	9.37272	9.02979	9.12179	8.83137	8.71816	8.60273	8.61504	8.55638	8.56203	8.61025	8.95971	9.36098	8.95037	8.43208	8.19224	9.36886	9.28899	8.26754	9.17045	8.67367	8.48064	9.04559	8.4953	8.87538	8.79351	8.46266	8.43129	8.85409	8.64418	9.04799	9.01499	8.25405	8.55512
CG9663	8.58006	8.39064	8.37077	8.596	8.72856	8.54991	8.35543	8.3179	8.34085	8.24508	8.17946	8.13559	8.40677	8.71573	8.8562	8.49325	8.61715	8.2539	8.42549	8.6453	7.90182	8.48749	8.62617	8.57231	8.39496	8.14355	8.48574	8.34705	8.21626	8.20233	8.55465	8.58646	8.72392	8.77912	8.4534	8.36619
CG3277	7.53337	6.44253	4.98981	7.36318	6.94175	4.95042	6.39086	7.34473	5.72588	6.50008	5.88654	5.9229	6.85518	5.80788	6.32134	7.11298	6.48762	5.8453	5.03774	4.98015	6.34481	6.19451	7.08712	6.678	6.09558	6.7078	5.73282	6.54944	6.26178	7.01014	6.31773	5.83958	5.75279	6.50641	6.42884	5.56405
CG15406	7.6092	9.13698	6.54994	8.14054	7.49528	7.47795	5.09805	7.12916	4.80756	4.96949	5.68353	5.61938	10.1323	7.91367	5.44073	9.38648	8.13667	7.48992	6.63049	9.55465	7.88353	7.62666	6.17475	7.24667	6.32882	6.50417	4.38718	5.39798	4.73087	5.12161	7.54835	7.27151	5.70419	7.57015	9.41094	7.59144
CG3326	2.33793	2.54105	2.37521	2.89567	1.98971	2.32523	2.34044	2.95293	2.27776	2.64832	2.05818	2.27333	2.77034	2.59931	2.62126	2.69362	2.613	5.09874	2.22104	2.45724	6.7022	2.72244	2.53832	2.29336	2.45611	2.90765	2.10518	2.30167	2.73315	2.01312	2.61324	2.54229	2.86488	2.51759	2.81419	2.33764
CG8837	6.69778	8.20814	7.4444	8.61857	7.96231	7.37135	6.05269	6.4581	6.1578	6.32331	6.50031	6.16756	8.9477	7.08587	6.54872	8.24993	7.68159	7.21909	6.49425	8.01096	8.38146	6.69715	5.66816	6.49616	6.57829	5.46275	6.11417	6.51411	6.56338	6.37866	7.29214	7.57536	6.95665	7.20041	7.59083	6.77143
CG33281	4.982	5.69486	5.39093	5.34075	5.38647	4.96269	4.49108	4.61925	4.93304	4.76159	4.9802	4.52234	5.67478	4.98785	5.01577	5.02852	4.76376	4.62473	5.19201	5.45377	5.10851	4.72153	4.78719	4.62549	5.13598	4.58969	4.09863	4.36711	4.3601	4.56387	5.06911	5.33959	5.03438	4.78672	5.19851	5.28599
CG33282	-0.562989	-0.0292791	-0.572919	-0.0922015	-0.573742	-0.575715	-0.58176	-0.398799	-0.578284	-0.345246	-0.582142	-0.578519	-0.419338	-0.485412	-0.583063	-0.502454	-0.448794	-0.430071	-0.571497	-0.576394	-0.314746	-0.425094	-0.547263	-0.566307	-0.590479	-0.223408	-0.57923	-0.59435	-0.586774	-0.590856	-0.588149	-0.588095	-0.588123	-0.450079	-0.519499	-0.589427
CG3285	4.95351	7.07503	3.97704	6.22536	4.57322	4.82086	3.17603	5.20565	3.13077	2.83724	2.88603	2.96766	6.8183	5.9047	3.85359	5.7583	4.89002	4.29305	4.47911	6.24685	5.91927	5.17195	3.97601	4.27072	4.14511	4.68904	2.9521	2.74946	3.02506	2.8857	5.6245	4.8038	4.04774	5.56072	5.62395	4.74344
CG15408	7.2166	8.56843	5.81836	7.73613	6.75881	6.37968	4.35876	6.56795	3.95557	4.36856	4.59129	5.12991	8.71062	7.62316	5.32634	7.99017	6.62104	6.23971	5.57738	8.34628	7.56472	6.46352	5.05182	5.69707	5.65301	5.79472	3.6826	4.52964	3.67305	4.51186	7.2472	6.62848	5.17952	7.37415	7.3833	6.42666
E23	9.01283	8.75156	8.55122	8.62886	8.74309	8.97799	8.74576	8.42195	8.94451	8.86488	8.8983	9.08368	8.79773	8.95369	8.87845	8.90139	8.61734	9.48283	8.78342	8.74249	9.79227	8.68481	9.04932	8.90459	8.68811	8.3358	9.18187	8.47255	8.6434	8.76117	8.62434	8.62813	8.94249	8.88524	8.60016	8.92152
CG8838	1.38578	1.54955	1.1638	1.17738	1.16135	1.41933	1.53363	1.33059	1.49529	1.34918	1.35201	1.27616	1.20047	1.52564	1.43139	1.578	1.14304	1.43088	1.46291	1.15344	1.5012	1.53065	1.24077	1.51627	1.55331	1.41208	1.48276	1.95799	1.30238	1.44037	1.49306	1.36205	1.60881	1.36033	1.50589	1.46841
CG34394	10.2368	9.79873	9.81806	9.9024	9.81904	9.94284	10.1829	9.99408	9.83207	10.0482	9.92891	9.99251	10.0732	10.1057	10.3278	9.6311	9.90931	9.93115	9.64807	9.84263	10.036	9.75559	10.02	9.91126	9.97365	10.0948	10.0286	9.78515	9.68362	9.86748	10.0319	9.96947	9.97605	10.0862	10.0323	9.77778
CG15412	11.3953	11.7285	11.1446	11.0509	11.6251	11.5047	10.3773	10.8643	11.47	10.9079	11.2597	11.1499	11.4332	11.6809	11.361	11.4627	11.6215	11.1041	11.3061	11.7177	10.3492	11.1669	11.3197	11.5913	10.9518	10.6923	11.3071	10.8713	10.7571	11.0874	11.7668	11.9088	11.9492	11.8336	11.5662	11.9649
CG9662	6.46788	6.38474	6.47424	6.26349	6.0975	6.4196	6.54037	6.6477	6.31823	6.5743	6.30277	6.44133	6.48535	6.62105	6.28085	6.55848	6.53213	7.38335	6.27974	6.33939	7.81915	6.42494	6.73641	6.29065	6.58414	6.46636	6.24171	6.38974	6.66167	6.47785	6.28615	6.4169	6.33492	6.5387	6.57089	6.22167
Ptpa	9.52211	9.76413	9.46309	9.28243	9.99011	9.77707	9.01522	9.3304	9.8207	9.58398	9.73991	9.40479	9.57246	9.65019	9.73227	9.80393	9.61908	9.39691	9.40797	9.57231	9.03794	9.41229	9.32152	9.59712	9.27871	8.8594	9.49745	9.32144	9.1518	9.36353	9.71794	9.76361	9.95521	9.88946	9.55687	9.92881
CR45301	0	0	0	0	0	0	0	0	0	0	0	0	0	0	0	0	0	0	0	0	0	0	0	0	0	0	0	0	0	0	0	0	0	0	0	0
Sfp23F	0	0	0	0	0	0	0	0	0	0	0	0	0	0	0	0	0	0	0	0	0	0	0	0	0	0	0	0	0	0	0	0	0	0	0	0
CG42460	-2.19686	-2.3959	-2.40103	-2.21742	-2.40126	-2.4018	-2.40345	-2.40046	-2.2657	-2.23904	-2.40355	-2.40257	-2.40541	-2.40471	-2.4038	-2.40553	-2.40294	-2.40711	-2.40064	-2.40198	-2.40238	-2.25261	-2.38429	-2.39839	-2.40581	-2.40629	-2.40276	-2.40685	-2.40481	-2.40591	-2.40518	-2.40516	-2.40517	-2.40627	-2.40633	-2.40552
CR44791	0	0	0	0	0	0	0	0	0	0	0	0	0	0	0	0	0	0	0	0	0	0	0	0	0	0	0	0	0	0	0	0	0	0	0	0
CR44792	-3.15139	-3.15143	-3.02151	-3.01896	-3.15726	-3.15844	-3.16144	-3.15559	-3.16005	-3.07674	-3.1615	-3.1602	-3.16257	-3.16217	-3.16164	-3.16263	-3.16109	-3.16354	-3.15597	-3.15886	-3.15976	-3.15837	-3.14355	-3.15313	-3.16279	-3.16307	-3.16066	-3.16338	-3.16222	-3.08559	-3.16243	-3.16242	-3.16243	-3.16305	-3.16309	-3.16263
CG34175	0	0	0	0	0	0	0	0	0	0	0	0	0	0	0	0	0	0	0	0	0	0	0	0	0	0	0	0	0	0	0	0	0	0	0	0
pgant2	7.00643	6.49615	5.96358	7.30074	6.97297	5.68695	7.19055	6.90085	5.91823	6.6845	5.83479	6.42181	6.79211	5.7939	6.06794	6.13269	6.08726	5.48919	5.88526	6.31594	6.11354	6.46021	6.15904	6.37171	6.03266	5.98407	5.99375	6.5447	5.9839	6.28504	6.22724	5.7556	5.29949	5.48715	6.2444	5.62927
CG8840	0	0	0	0	0	0	0	0	0	0	0	0	0	0	0	0	0	0	0	0	0	0	0	0	0	0	0	0	0	0	0	0	0	0	0	0
CG31952	0	0	0	0	0	0	0	0	0	0	0	0	0	0	0	0	0	0	0	0	0	0	0	0	0	0	0	0	0	0	0	0	0	0	0	0
CG2772	1.88121	2.15618	1.99699	4.40396	8.18406	3.38165	1.62411	1.78467	1.89918	1.49083	1.61775	1.67572	1.81511	2.38197	2.13005	1.80253	1.65457	3.48837	2.02141	2.83051	3.76933	4.17787	4.1463	4.82933	1.77077	1.41955	1.88084	1.64031	1.53507	1.45152	1.50821	3.58062	1.68608	1.42146	2.57011	1.80296
Snx1	8.59016	8.54663	8.83192	8.71495	8.40413	8.54501	8.96335	8.87739	8.70595	8.78599	8.57603	8.65197	8.50204	8.5441	8.5744	8.61937	8.48195	8.49267	8.8726	8.64254	8.35175	8.63347	8.54559	8.52791	9.00867	9.01784	9.23892	9.06153	8.90767	8.78974	8.54904	8.4943	8.43773	8.5183	8.56951	8.47867
CG12795	6.69986	6.8299	6.97274	6.49212	6.42078	6.58025	7.44472	7.39544	7.15401	7.30811	7.28658	6.66304	6.81164	6.47825	6.8331	6.7695	6.51687	8.1186	6.94269	6.62542	8.82057	6.82646	6.8404	6.37063	6.99228	7.14037	7.31588	7.49104	7.17756	6.74151	6.4671	6.62431	6.65396	6.44501	6.78991	6.49489
Cog3	8.30847	8.30511	8.20964	8.33817	8.49537	8.35142	8.48377	8.26793	8.38916	8.53817	8.50133	8.09493	8.47609	8.31826	8.33017	8.33264	8.39303	8.50062	8.46301	8.29527	8.30877	8.41541	8.45482	8.33367	8.49089	8.37555	8.7213	8.68028	8.4821	8.29649	8.47986	8.59359	8.67363	8.34876	8.35016	8.44017
Sec5	7.78361	8.11129	7.75765	7.88195	8.29497	8.07195	7.83373	8.0574	7.81401	7.84999	7.84696	7.37905	8.25419	8.05682	7.99785	8.12095	8.15807	8.33709	7.99989	8.06028	8.13716	7.84456	8.01933	8.11611	8.08405	7.76085	8.08827	8.22106	8.09624	7.87172	8.20874	8.23986	8.15138	7.81904	8.11012	8.12448
CG3246	9.55561	9.807	9.76827	9.70372	9.76715	10.1369	9.49439	9.9646	9.84228	9.47321	9.64259	8.89479	10.531	10.2907	10.3765	10.0619	10.2894	10.0685	10.4321	10.3814	9.11074	9.57845	9.77632	9.99695	10.5603	9.37636	9.84477	9.79377	9.64304	9.27751	10.6948	10.5651	10.4744	9.98811	10.4177	10.4098
msl-2	7.45613	7.32897	7.11504	6.78819	7.15829	7.02363	7.09444	6.87768	7.30603	7.16697	7.37548	7.31776	7.35357	7.63813	7.24101	7.38898	7.26388	6.83858	6.84936	7.42243	6.79289	7.19808	7.29625	7.06223	7.11873	7.20587	7.00323	7.11079	7.18363	7.13621	7.50773	7.4997	7.36837	7.69638	7.06042	7.62347
mir-4971	0	0	0	0	0	0	0	0	0	0	0	0	0	0	0	0	0	0	0	0	0	0	0	0	0	0	0	0	0	0	0	0	0	0	0	0
Pdsw	10.4922	11.3885	11.4435	11.124	11.3523	11.2814	10.5	10.9693	11.6118	11.0563	11.3753	10.7236	11.3593	10.9565	10.8671	11.4029	11.3615	11.1213	11.4146	11.4672	10.7137	11.0531	11.2138	11.4814	10.6662	10.1438	10.9558	11.2968	10.9387	11.0108	11.2564	11.6859	11.6466	11.187	11.1674	11.6557
CG3238	5.39444	6.10616	6.14964	5.96629	6.13496	6.00735	6.30094	5.84052	5.73667	5.99861	6.45084	6.40236	5.40061	5.35455	5.41371	5.58503	5.4865	8.10195	5.95246	5.8446	8.46567	5.58674	5.70047	5.85347	6.49306	6.61051	6.01855	6.01981	6.25355	6.34085	5.48935	5.54394	5.75475	5.19081	5.73292	5.44434
CG31776	1.20093	1.20033	1.27211	0.975655	0.958802	0.952561	2.44186	1.29475	1.42551	1.24139	1.17026	1.74432	0.909451	1.12101	1.25727	0.908051	1.07576	1.01215	1.13855	1.10209	1.21837	1.10807	1.04023	0.982045	1.49408	1.05099	1.3118	1.19275	1.20283	1.14052	1.01146	1.32717	1.32659	1.18226	0.976882	1.23373
pgant4	11.0825	8.49491	7.85034	9.49073	7.90498	7.96176	10.0874	10.6888	9.48998	10.9591	10.3493	9.7973	10.9833	9.69764	10.467	10.0146	10.3883	8.0261	7.74084	8.49487	9.76379	7.65463	11.2443	10.779	10.0662	10.979	9.04667	10.1551	10.1275	10.4757	11.692	9.45345	7.70548	10.0093	9.4561	9.08126
CR45372	-1.47425	-1.27025	-1.47931	-1.47699	-1.47973	-1.48073	-1.48377	-1.03601	-1.48202	-1.4874	-1.48397	-1.34815	-1.48741	-1.48611	-1.48443	-1.48761	-1.48283	-1.49055	-1.47859	-1.33745	-1.4818	-1.48067	-1.46426	-1.47594	-1.48813	-1.29164	-1.4825	-1.42872	-1.3899	-1.3396	-1.3969	-1.48694	-1.48696	-1.48898	-1.41878	-1.48761
CR43928	8.39458	8.87428	8.03045	8.48938	9.13374	8.86604	9.90016	9.77038	9.1002	9.84731	10.1535	10.291	8.61349	8.41968	6.97607	7.31594	7.67842	6.98714	8.45019	8.40369	6.58995	7.55358	8.23195	8.4742	8.84324	10.8459	9.08929	9.05167	8.92579	9.99154	8.06813	7.79058	8.27985	7.75629	9.10171	8.45189
Thor	14.1578	14.6613	13.996	14.1259	14.701	14.6913	14.8226	14.9742	15.2426	15.1391	15.7585	15.0496	14.3741	14.1711	13.0879	13.7564	14.2616	13.6972	14.4704	14.5201	12.5759	13.9977	14.3747	14.8128	14.8385	15.2852	15.7191	14.9951	14.7466	14.973	14.2758	14.1854	14.0625	14.0025	14.7018	14.5468
CG15414	2.8376	3.39251	3.2785	3.05548	2.96041	3.62835	3.67707	3.76959	3.0687	2.80946	3.32085	2.76303	3.86613	3.61435	3.7469	3.82141	3.44687	3.60708	3.31093	3.48818	2.50858	3.03235	3.02909	3.42705	2.94584	3.14868	3.27769	3.4123	2.62276	2.82118	3.66992	3.57829	3.67111	3.74236	3.82942	3.17935
tim	11.1178	11.6212	11.2755	11.8557	10.9922	10.1368	10.9492	11.7012	11.1973	11.357	10.5079	10.2208	11.7043	12.2622	12.2781	12.4432	11.7401	10.3141	10.6396	11.8266	10.6215	11.9608	11.1562	10.2485	10.8362	11.5976	11.5396	11.8257	10.9015	10.8625	11.7929	11.9554	12.1736	12.7588	11.8044	11.5015
CR45299	1.95948	1.95855	1.96767	1.89906	2.06205	2.20685	1.92886	2.21081	1.53337	1.98086	1.51692	1.53237	2.33913	2.42878	1.82224	1.97002	2.12237	1.89191	1.56196	2.01869	1.89816	2.0318	1.6626	1.92221	1.70881	1.89722	1.65974	2.10439	1.91061	1.63432	1.88258	1.7462	1.817	1.94652	1.67755	1.91499
CG31954	-2.33908	-2.33913	-2.34314	-2.34215	-2.34331	-2.34374	-2.24094	-2.34268	-2.34428	-2.34649	-2.34509	-2.34433	-2.20434	-2.2612	-2.24661	-2.34657	-2.34462	-2.34774	-2.34283	-2.34388	-2.34419	-2.34371	-2.32868	-2.34138	-2.34678	-2.22982	-2.34448	-2.29528	-2.34604	-2.28028	-2.34631	-2.3463	-2.26851	-2.34712	-2.34717	-2.34657
CR45300	1.17544	1.36795	1.43153	1.33066	1.29276	1.51271	1.51743	1.57641	1.26059	1.39871	1.51135	1.37335	1.62317	1.50955	1.22643	1.39133	1.62901	1.28669	1.30859	1.77137	1.57906	1.61369	1.22253	1.34514	1.24469	1.53888	1.3659	1.52111	1.3639	1.16963	1.18955	1.4141	1.18975	1.3974	1.39263	1.09685
CG33123	10.061	10.184	10.1936	10.2263	10.3082	10.2549	10.3714	10.6187	10.1282	10.3432	10.1362	10.2245	9.95398	9.81455	9.8841	9.92137	9.71376	10.5232	10.3425	9.81258	10.787	10.0046	10.2465	9.9928	10.3785	11.2935	10.2643	10.3752	10.5938	10.4762	9.82297	9.81291	9.89095	9.53453	9.71217	9.63121
CG17593	9.22047	9.39459	9.37244	9.27888	9.55355	9.50523	9.29766	9.42738	9.18671	9.45402	9.3985	9.12198	9.45309	9.34893	9.27778	9.53805	9.47112	9.74297	9.46931	9.36479	9.85034	9.14117	9.37464	9.39814	9.38628	9.17613	9.36849	9.47228	9.45956	9.35042	9.43788	9.50828	9.47295	9.35852	9.43857	9.44771
CG3213	-2.2333	-2.23336	-2.2369	-2.06809	-2.23711	-2.23761	-2.23913	-2.23636	-2.11381	-2.16256	-2.23922	-2.23832	-2.24091	-2.24028	-2.13558	-2.24101	-2.23866	-2.1434	-2.23654	-2.23778	-2.23815	-2.23758	-2.22189	-2.23519	-2.24126	-2.24169	-2.2385	-2.13497	-2.07267	-2.24135	-2.2407	-2.24069	-2.24069	-2.24167	-2.24173	-2.24101
CG8851	-0.493406	-0.493486	-0.502999	-0.498611	-0.503789	-0.505681	0.103938	-0.500981	-0.508138	0.0495571	-0.511814	-0.261769	-0.356853	-0.515881	-0.512689	-0.518725	-0.273907	-0.524286	-0.501631	-0.506331	-0.507711	-0.505566	-0.477994	-0.496623	-0.519703	-0.327278	-0.509041	-0.30473	-0.336206	-0.443832	-0.348825	-0.517455	-0.428942	-0.270052	-0.452411	-0.518712
Sr-CIV	4.17581	5.08842	5.01188	4.54868	4.37211	4.16613	4.6112	4.59855	4.0791	3.933	3.32409	4.20522	7.45995	6.10881	3.97183	6.29944	5.28574	4.81445	4.04679	4.98592	4.56034	4.24146	3.91967	4.28988	4.42545	4.96354	4.68013	4.48515	4.08705	4.6476	5.35622	5.34563	4.64332	5.721	6.41078	5.36696
CG8852	6.6876	5.73962	5.92315	6.80212	7.06729	5.24229	6.49921	6.41296	5.14249	6.55731	6.18484	6.70786	7.14054	6.99032	6.15035	6.4787	7.47977	5.70059	6.24377	5.57941	5.42278	6.11135	6.6192	5.79287	5.99453	5.9407	5.82158	6.11424	6.50272	6.2432	7.03905	5.50597	5.16481	6.57252	7.05889	6.28769
Spindly	7.16521	7.08169	6.76826	6.86824	6.80346	6.85633	6.5359	6.55412	6.5942	6.53707	6.42836	6.79291	6.65691	7.00668	6.67458	6.58421	6.46153	7.88884	6.67098	6.6694	8.97402	6.86186	7.07164	6.86714	6.60957	6.51289	6.57519	6.42916	6.68193	6.71525	6.88866	6.84818	6.73146	7.10625	6.80887	6.86071
Che-13	0.494795	0.494643	0.476664	0.484957	0.752856	0.61165	0.928807	0.480478	0.903669	0.60668	0.673276	0.707772	0.606555	0.546612	0.752441	0.528119	0.586476	0.591382	0.894476	0.470365	0.598829	0.612371	0.524008	0.668509	0.592114	0.574226	0.97149	0.497633	0.705375	0.652222	0.615117	0.615653	0.615375	0.742279	0.509658	0.528207
CR44308	-4.34076	-4.34077	-4.3424	-4.34162	-4.34254	-4.3429	-4.3441	-4.34204	-4.34339	-4.34583	-4.34418	-4.34344	-4.34584	-4.34516	-4.34438	-4.34595	-4.34371	-4.3472	-4.34215	-4.34303	-4.3433	-4.34288	-4.33837	-4.34129	-4.34625	-4.3468	-4.30246	-4.34718	-4.34525	-4.34636	-4.3456	-4.34559	-4.3456	-4.34677	-4.34685	-4.34595
drm	7.98745	6.14742	5.627	7.74785	5.78985	6.04509	6.51108	8.01654	6.10209	8.27125	6.67389	8.60277	8.44309	7.69283	7.3194	7.42249	8.13464	5.60661	5.83974	6.42979	6.72017	5.99625	8.96916	8.34649	7.76536	7.84679	6.3684	7.16307	8.09984	8.35637	8.13909	6.70491	5.58205	7.48366	6.52167	5.97433
CR44309	0	0	0	0	0	0	0	0	0	0	0	0	0	0	0	0	0	0	0	0	0	0	0	0	0	0	0	0	0	0	0	0	0	0	0	0
CR44747	0.501155	0.119284	0.10343	0.29354	0.102102	0.0989144	0.0891214	0.278744	0.0947578	0.248962	0.0885009	0.557427	0.392502	0.504996	0.308541	0.385554	0.841238	0.0669095	0.105725	0.0978164	0.0954816	0.0991075	0.144638	0.114083	0.158033	0.071982	0.0932251	0.249384	0.181315	0.229973	0.838261	0.173056	0.0787646	0.279973	0.0717308	0.0766346
CR43822	-4.34138	-4.34139	-4.34216	-4.34179	-4.34223	-4.3424	-4.34297	-4.34199	-4.34263	-4.34379	-4.34301	-4.34265	-4.3438	-4.34348	-4.3431	-4.34385	-4.34278	-4.34443	-4.34204	-4.34246	-4.34259	-4.34239	-4.34025	-4.34163	-4.34399	-4.32469	-4.34272	-4.34442	-4.34352	-4.34405	-4.34368	-4.34368	-4.34368	-4.34424	-4.34428	-4.34385
CG43815	0	0	0	0	0	0	0	0	0	0	0	0	0	0	0	0	0	0	0	0	0	0	0	0	0	0	0	0	0	0	0	0	0	0	0	0
sob	4.40497	3.44315	3.64527	3.34409	3.34954	3.08674	3.66156	4.0563	3.5049	4.39469	3.75515	4.02483	4.1883	3.92161	3.81824	3.91016	4.06486	3.47873	3.68135	3.88864	3.15967	3.30952	4.64228	4.18665	3.96672	3.8443	3.7424	3.79361	4.03558	4.17462	4.45926	3.74256	3.15674	3.79651	3.78363	3.23615
CR43823	0	0	0	0	0	0	0	0	0	0	0	0	0	0	0	0	0	0	0	0	0	0	0	0	0	0	0	0	0	0	0	0	0	0	0	0
odd	6.82592	5.17642	3.98616	5.97017	5.26123	4.52322	4.50485	6.13175	4.17294	5.4513	4.84257	5.79164	5.96316	5.24523	4.98504	5.38297	6.41687	4.46642	4.46446	4.43878	4.44803	4.40169	6.05342	5.76726	5.2002	5.14809	4.27648	4.81313	5.28045	5.66419	5.93315	5.05377	4.03726	5.2081	5.62158	4.07206
CR44310	1.11747	0.923159	0.663888	2.24173	1.71397	0.654902	0.634956	1.0312	0.646516	0.609978	0.633669	0.645741	0.71805	0.847813	0.630557	1.17754	0.927438	0.661023	0.859847	0.821916	0.951354	1.22452	1.03862	1.23881	0.953708	0.598295	0.643394	0.590685	0.843493	0.603393	0.82603	0.82673	0.613095	0.690073	1.29134	0.608491
Dot	8.18987	7.86804	8.05596	8.19898	8.19524	7.99904	8.09553	8.25525	8.00657	8.11255	7.9117	8.14693	8.18377	8.54383	8.35369	8.43516	8.51438	7.90917	7.96989	7.81439	7.28917	8.36087	8.27466	7.82203	7.81151	8.62413	8.17276	8.08568	8.36167	8.31256	8.04349	8.09404	8.2195	9.02269	8.4954	8.523
CG15418	5.21226	3.65708	3.93262	4.53445	3.30245	3.99469	4.56821	4.07095	3.97602	4.33038	4.00628	4.28696	4.89535	3.78763	4.4154	3.65922	4.23594	3.23638	3.88964	4.03826	4.98805	3.59692	4.98132	4.20005	3.70052	4.60921	3.94422	3.85602	4.96243	5.2559	6.01391	4.65272	3.3782	3.76768	3.82269	3.75004
for	11.6507	11.5255	11.215	11.3148	11.55	11.6467	11.2886	11.3689	11.3991	11.1154	11.3867	11.3769	11.4123	11.679	11.6357	11.5477	11.7487	11.8502	11.4095	11.6406	11.9835	11.385	11.6622	11.6983	11.5919	11.6198	11.5083	11.2205	11.3259	11.3163	11.6062	11.7158	11.7602	11.8499	11.8349	11.8219
mir-4972	-2.30765	-2.30771	-2.31184	-2.3107	-2.31205	-2.31254	-2.31403	-2.15215	-2.31318	-2.31578	-2.31412	-2.31323	-2.31578	-2.31516	-2.31435	-2.16676	-2.19409	-2.31728	-2.1553	-2.31271	-2.31307	-2.31251	-2.29647	-2.31012	-2.31613	-2.31655	-2.31341	-2.31704	-2.31524	-2.31622	-2.23209	-2.31556	-2.23197	-2.25065	-2.31659	-2.31588
CG34340	5.28127	5.55597	5.54073	5.20189	5.38795	5.48466	5.85501	5.07137	5.23721	5.44119	5.28153	5.76303	5.45436	5.43949	5.5291	4.88519	5.47775	4.89557	5.56646	5.6749	4.45793	5.40587	5.7843	5.44485	5.53807	5.21306	5.38817	5.05898	5.52975	5.25204	5.50726	5.46782	5.34345	5.40778	5.39071	5.77059
Sfp24Ba	-3.96694	-3.96695	-3.96868	-3.96786	-3.96884	-3.96922	-3.97049	-3.9683	-3.96974	-3.97233	-3.97057	-3.96978	-3.97233	-3.97162	-3.97079	-3.97246	-3.97007	-3.97265	-3.96842	-3.96935	-3.96964	-3.96919	-3.96441	-3.9675	-3.97254	-3.93694	-3.96993	-3.97262	-3.97171	-3.97254	-3.9284	-3.97207	-3.97208	-3.97257	-3.97258	-3.97245
CG42463	-4.15476	-4.15477	-4.15594	-4.15538	-4.15604	-4.1563	-4.15715	-4.15568	-4.15665	-4.15839	-4.15721	-4.15668	-4.1584	-4.15792	-4.15735	-4.15848	-4.15687	-4.1172	-4.15576	-4.15639	-4.15658	-4.15628	-4.15306	-4.15514	-4.15869	-4.15891	-4.15678	-4.15893	-4.15798	-4.15877	-4.15823	-4.15822	-4.15822	-4.15891	-4.15891	-4.15848
Sfp24Bb	-4.34138	-4.34139	-4.34216	-4.34179	-4.34223	-4.3424	-4.34297	-4.34199	-4.34263	-4.34379	-4.34301	-4.34265	-4.3438	-4.34348	-4.3431	-4.34385	-4.34278	-4.34443	-4.34204	-4.34246	-4.34259	-4.34239	-4.34025	-4.34163	-4.34399	-4.32469	-4.34272	-4.34442	-4.34352	-4.34405	-4.34368	-4.34368	-4.34368	-4.34424	-4.34428	-4.34385
Sfp24Bc	-2.8569	-2.85695	-2.86247	-2.85983	-2.86296	-2.86412	-2.7599	-2.86123	-2.74478	-2.79114	-2.86508	-2.86454	-2.86608	-2.86571	-2.86522	-2.86614	-2.86475	-2.86698	-2.86163	-2.86422	-2.86444	-2.73301	-2.8488	-2.85869	-2.86629	-2.86654	-2.86465	-2.86683	-2.86576	-2.79907	-2.86596	-2.86595	-2.86595	-2.86653	-2.86656	-2.86614
CG16704	8.9696	8.4305	8.70968	8.7893	8.36627	8.87729	7.72026	7.79284	8.25283	7.9544	7.87612	8.28907	9.57679	10.0078	10.0001	10.0694	9.29647	8.8637	8.53707	8.94833	7.78724	9.08426	9.02479	8.00696	9.09849	8.50916	9.22273	9.14281	9.24066	8.79916	9.31039	9.37978	10.0504	10.6678	9.41066	9.51477
CG3513	5.44713	5.05292	5.69042	5.82169	5.17889	5.85453	4.98075	5.21367	5.12928	4.87108	5.07466	5.20629	4.62959	5.03308	5.0323	5.26821	5.00122	4.49896	5.67562	5.40222	4.79514	5.20704	5.40638	4.62643	5.38784	4.36599	5.2301	5.09463	5.48433	4.52815	4.46571	4.78247	4.96322	5.65048	4.66459	5.26909
Acp24A4	1.15516	1.8272	1.43077	1.74344	1.11775	1.39956	2.05421	1.12801	1.75785	1.99323	1.51756	1.47884	1.0624	1.17936	1.08436	1.31619	1.09589	1.03836	1.44652	1.25986	1.48854	1.4009	1.48243	1.14371	1.54646	1.49919	2.0126	1.74933	1.35748	1.36085	1.06565	1.06585	1.06575	1.13085	1.20141	1.31642
CG43165	5.63976	4.67521	4.95182	4.56972	4.20922	4.69518	4.85653	4.59913	5.43167	4.83965	4.72959	4.66034	3.47334	3.75578	3.82643	3.62839	3.35643	3.28938	4.5228	4.05628	4.07339	4.73874	4.50866	3.9173	5.12697	5.57458	6.0818	5.24265	4.89456	5.10135	3.96849	3.44384	2.81118	3.5011	3.6709	3.82205
CG16713	9.87289	9.10909	9.25748	9.4923	8.8238	9.35028	9.54797	9.54932	9.82132	9.25656	9.04573	9.84686	9.70106	10.2442	10.0903	9.97322	9.48357	8.95079	9.20137	9.22955	8.46038	9.63164	9.2763	8.28444	9.94161	9.73326	10.2409	9.92496	10.4553	10.4186	9.5564	9.54761	10.1456	10.5559	9.48067	9.70344
CG16712	13.137	12.6153	12.7472	12.8816	12.6049	13.2109	12.6366	13.6734	12.8286	12.4861	12.4736	12.9609	12.7391	12.9561	12.8677	12.6947	12.4895	11.8216	12.8239	12.6709	11.8777	12.8647	12.5744	12.168	13.2784	13.8673	13.3794	13.013	13.4218	13.2193	12.8562	12.6233	12.8412	13.033	12.4949	12.7501
CG3604	3.62174	3.7706	4.04433	3.16823	3.07227	3.46498	4.52994	5.86827	4.37056	4.97846	4.7783	5.59665	4.62463	4.07138	4.07539	5.13586	4.30769	3.61237	3.43574	3.18054	3.62367	3.58381	3.50796	3.2035	4.8665	4.75911	5.62917	6.53677	6.65344	6.2467	5.04838	4.50253	5.60571	4.17452	5.38653	4.50419
CG10031	9.09668	8.60491	8.85382	8.70935	8.45103	9.08333	8.43799	8.81633	8.50774	7.97043	8.27492	8.67704	8.21401	8.99766	8.48374	7.99891	8.0569	7.69129	8.85303	8.76075	7.20325	9.03274	8.69511	8.57654	8.70754	8.73302	8.42163	8.39097	8.46793	8.53439	8.34576	8.45033	8.45284	8.88927	8.472	8.39251
CG42464	-0.329404	-0.329493	-0.340009	-0.33516	-0.340882	-0.342972	-0.233228	0.0927611	-0.345686	-0.27291	-0.349745	-0.215588	-0.356934	-0.258748	-0.0526817	-0.275303	-0.347366	-0.308176	-0.338498	-0.34369	-0.211877	-0.0746047	-0.312334	0.00826053	-0.358451	-0.226877	-0.346683	-0.302532	-0.354593	-0.21357	-0.268187	-0.046627	-0.188117	0.0389263	-0.360468	-0.275224
CG42465	-3.37693	-3.37696	-3.38133	-3.26865	-3.38173	-3.38269	-3.3859	-3.38036	-3.384	-3.38701	-3.38612	-3.38413	-3.38702	-3.38674	-3.38638	-3.38706	-3.38485	-3.38768	-3.38067	-3.38303	-3.38377	-3.38263	-3.37051	-3.37834	-3.25169	-3.32416	-3.3845	-3.38757	-3.38678	-3.38721	-3.38692	-3.38692	-3.38692	-3.38735	-3.38737	-3.38706
Sfp24C1	-2.5104	-2.51045	-2.36759	-2.51403	-2.51595	-2.38036	-2.40781	-2.51533	-2.39205	-2.5191	-2.51771	-2.51696	-2.5191	-2.51858	-2.5179	-2.51919	-2.51724	-2.52036	-2.51548	-2.51651	-2.51681	-2.51634	-2.50035	-2.51262	-2.5194	-2.45522	-2.5171	-2.41263	-2.51865	-2.51947	-2.51893	-2.51892	-2.51892	-2.51974	-2.51978	-2.51919
CG42467	-3.03332	-3.17222	-3.17772	-3.1751	-3.17821	-3.17942	-3.18266	-3.17649	-3.18107	-3.18386	-2.9534	-3.18122	-3.18386	-3.18343	-3.18287	-3.18393	-3.18214	-3.1849	-3.17688	-3.17985	-3.18077	-3.17935	-3.16413	-3.17396	-3.1841	-3.11076	-3.1817	-3.18473	-3.18349	-3.18416	-3.18371	-3.1837	-3.18371	-3.18438	-3.18442	-3.18392
CG43145	-3.17642	-3.17646	-3.18064	-3.17864	-3.18101	-3.18194	-3.18448	-3.1797	-3.18319	-3.11731	-3.18452	-3.07754	-3.18517	-3.18493	-3.1846	-3.11901	-3.184	-3.18575	-3.18	-3.18226	-3.18297	-3.18188	-3.17029	-3.17778	-3.1853	-3.18547	-3.18367	-3.09312	-3.18496	-3.18534	-3.18509	-3.18508	-3.18508	-3.18546	-3.18548	-3.18521
CR44311	0	0	0	0	0	0	0	0	0	0	0	0	0	0	0	0	0	0	0	0	0	0	0	0	0	0	0	0	0	0	0	0	0	0	0	0
CG2816	5.58566	5.8206	5.67655	5.2179	5.72439	5.80995	5.6599	6.01128	5.72004	5.88009	5.75003	5.62092	5.63681	5.40212	5.38897	5.3174	5.68957	5.11605	5.70371	6.16873	4.88579	5.67392	5.84376	5.6331	5.79227	5.83968	5.75942	6.02748	5.95387	6.0663	5.4279	5.44746	5.69223	5.86287	5.88612	5.70941
CG31778	10.2218	9.63272	10.0249	9.95153	9.84025	10.285	9.22503	9.21947	9.28153	9.1246	9.01724	9.89962	9.20312	9.81109	9.59995	9.1842	9.71794	8.88585	9.77815	9.77466	8.42941	10.048	10.1437	9.69417	9.2022	9.32101	8.58921	8.96404	9.16619	9.24127	9.44101	9.50064	9.27483	10.2041	9.78764	9.76896
CG31777	8.40688	8.16874	8.6515	8.72673	8.41207	9.04224	8.55459	8.29075	8.44616	8.1609	8.53861	8.4415	8.23729	8.3443	8.29932	8.02099	8.6932	8.12429	8.8546	8.49561	7.4517	8.22504	8.89676	8.70192	8.5046	7.99901	8.30315	8.22781	8.30298	8.25069	8.39932	8.31743	8.0123	8.40423	8.90622	8.90294
cutlet	5.46597	5.51324	5.5489	5.22903	5.08416	5.05519	7.18613	5.1916	5.52952	6.16964	6.9116	5.37761	5.75016	5.88738	5.47268	5.861	6.02718	7.5249	5.34599	5.26994	8.34274	4.86413	5.44014	4.86327	6.04009	6.08613	6.72661	5.78843	5.00767	5.36589	5.35471	5.56095	5.60469	5.52746	5.94266	5.31195
CG31955	7.28159	7.01427	7.21343	6.98877	6.52707	7.09591	7.80645	7.5728	7.73748	7.39416	7.5913	7.34359	7.11087	7.58936	7.27055	7.02397	7.05573	6.33206	6.96017	6.56567	5.88452	6.90946	6.56297	6.42175	6.98011	7.86776	7.61103	7.15009	6.93783	6.80974	6.88899	7.03356	7.08243	7.4994	7.18106	6.92486
CG2818	9.25011	8.85587	8.98641	9.07814	9.0166	8.75397	9.096	9.12634	9.11753	9.19915	9.05983	8.92312	8.90277	9.09714	9.17486	9.12715	9.08177	9.08359	8.88101	8.99686	9.43542	9.02177	8.86572	8.91972	8.89881	9.21098	9.26352	9.15539	9.0537	9.11012	8.96615	8.99501	9.14953	9.32641	9.03418	8.98833
lectin-24A	2.37049	2.36973	2.60688	3.07458	2.44189	2.6897	2.67205	2.78174	2.63962	2.31743	2.44882	2.84458	2.94521	3.64681	3.99793	2.87627	4.44189	3.14499	2.89357	2.6766	2.75974	2.692	2.50955	2.33972	2.98372	3.55596	2.36544	2.80906	3.22627	2.82222	3.17046	2.86833	3.03073	4.94773	3.63433	3.89135
Shaw	9.70575	9.6345	11.8104	11.0466	10.3818	11.2263	11.3817	10.8904	10.356	10.9804	10.5109	11.0283	8.36828	8.92305	10.016	8.76022	9.29425	9.37817	11.715	9.5697	9.79188	11.2155	11.0784	9.96974	10.6684	11.3551	10.565	11.1751	11.829	10.7941	8.6693	8.6472	9.2179	8.14351	8.99175	8.76975
CG10019	3.51442	3.99657	4.54217	3.77201	4.16299	4.04238	5.04184	3.07518	4.22303	4.50332	4.03887	4.80613	4.43982	4.23626	4.47538	4.37314	4.51372	3.70917	3.95846	3.6677	3.78197	4.53116	4.37249	4.01103	4.12293	4.19031	4.1429	4.31832	4.57863	3.93117	4.44155	4.34917	3.88586	4.12737	3.87921	4.0333
CG43707	10.2897	10.1688	10.445	10.1411	10.0725	10.1472	10.2493	9.92925	10.1942	10.2857	10.188	10.5404	10.9952	11.4726	11.7047	10.8023	10.9354	10.2502	10.3954	10.154	9.01796	10.2881	10.2823	10.0738	9.83917	10.5644	10.0174	9.83599	10.052	10.391	11.2147	11.2726	11.579	11.5591	10.9758	11.2103
CG43703	-3.42835	-3.42838	-3.43196	-3.43025	-3.43228	-3.43307	-3.4357	-3.43116	-3.43414	-3.43718	-3.43588	-3.43424	-3.43718	-3.43698	-3.3466	-3.43721	-3.43484	-3.43766	-3.43141	-3.43335	-3.43395	-3.43302	-3.42309	-3.42951	-3.43729	-3.43743	-3.344	-3.43758	-3.437	-3.43732	-3.43711	-3.36673	-3.43711	-3.43742	-3.43744	-3.43721
mir-1004	-4.34071	-4.34072	-4.34242	-4.34161	-4.34257	-4.34294	-4.34419	-4.34204	-4.30057	-4.346	-4.34427	-4.3435	-4.346	-4.3453	-4.34448	-4.34612	-4.34378	-4.34743	-4.34216	-4.34307	-4.34336	-4.34292	-4.33822	-4.34126	-4.34643	-4.34701	-4.34365	-4.3474	-4.34539	-4.34655	-4.34576	-4.34574	-4.34575	-4.34698	-4.34706	-4.34612
CR43704	0.418438	0.226248	0.361506	0.53253	0.21075	0.207926	0.411567	0.214953	0.204269	0.269693	0.198819	0.329573	0.343988	0.368317	0.303667	0.18865	0.202011	0.375656	0.213979	0.206957	0.204904	0.467667	0.723273	0.221508	0.394175	0.313057	0.434711	0.344019	0.192345	0.1867	0.274606	0.352711	0.489495	0.525364	0.564439	0.579793
bowl	8.41372	8.18055	7.73627	8.31604	8.07429	7.91944	8.2505	7.86216	7.85529	8.26791	7.85272	7.98346	8.55308	8.4577	8.20078	8.60388	8.63705	7.8196	7.92679	8.04064	7.36901	8.07376	8.2961	8.32176	8.16691	7.94777	7.88211	8.32697	8.19445	8.16232	8.39463	8.22341	8.2665	8.32025	8.43617	8.10776
CG31960	-3.43771	-3.43774	-3.4416	-3.43976	-3.44195	-3.4428	-3.44564	-3.44074	-3.24848	-3.37488	-3.44584	-3.44407	-3.44721	-3.44697	-3.44631	-3.44724	-3.44471	-3.44776	-3.44102	-3.4431	-3.44376	-3.44275	-3.43204	-3.43896	-3.44733	-3.44749	-3.44441	-3.44767	-3.44701	-3.44737	-3.44713	-3.44712	-3.44713	-3.44748	-3.4475	-3.44724
CG31958	-4.34072	-4.34073	-4.34241	-4.34161	-4.34256	-4.34293	-4.34417	-4.34204	-4.34344	-4.34596	-4.34425	-4.30104	-4.34596	-4.34527	-4.34446	-4.34608	-4.34376	-4.34737	-4.34216	-4.34306	-4.34335	-4.34291	-4.33826	-4.34126	-4.34639	-4.34695	-4.34363	-4.34734	-4.34535	-4.3465	-4.34572	-4.3457	-4.34571	-4.34693	-4.34701	-4.34608
CG3921	9.09435	8.88499	9.42271	9.23916	9.05647	8.79991	9.73907	9.77823	9.36279	9.57122	9.28875	9.45492	9.38298	9.49686	9.43651	8.95493	9.11667	8.4879	8.92111	8.81654	8.21876	9.53009	9.20875	8.98315	9.41508	10.0567	9.66342	9.66787	9.41583	9.35806	9.09829	8.71681	9.02488	9.34454	9.1178	8.9903
Reph	8.85064	8.75957	8.75158	8.62695	8.26751	8.45788	9.14873	8.62668	8.415	8.70316	8.46458	9.17996	8.63359	9.05779	8.83468	8.59151	8.45137	8.92641	8.70782	8.65879	9.36359	8.46804	8.45966	8.28612	8.84268	8.71372	8.28687	8.23353	8.41985	8.99467	8.78038	8.64414	8.74876	8.77846	8.51464	8.66704
CG3407	6.3873	6.48991	6.38288	6.44852	6.32888	6.57148	6.58336	6.50811	6.55971	6.25815	6.57371	6.53548	6.14959	6.31143	6.45963	6.23847	6.33242	7.47363	6.42331	6.56853	7.96148	6.61896	6.31298	6.4627	6.44222	6.51423	6.33433	6.45926	6.55902	6.56861	6.21594	6.26953	6.17586	6.42849	6.38388	6.53807
CR44076	-3.89565	-3.89567	-3.89813	-3.89696	-3.89835	-3.89889	-3.9007	-3.89758	-3.89963	-3.84151	-3.90082	-3.8997	-3.90333	-3.90232	-3.90113	-3.90351	-3.90011	-3.90382	-3.89776	-3.89909	-3.8995	-3.89886	-3.89204	-3.89645	-3.90359	-3.90368	-3.83769	-3.90377	-3.90244	-3.90361	-3.90298	-3.90296	-3.90297	-3.90367	-3.90368	-3.9035
CR44077	0	0	0	0	0	0	0	0	0	0	0	0	0	0	0	0	0	0	0	0	0	0	0	0	0	0	0	0	0	0	0	0	0	0	0	0
slp1	4.87538	4.87294	5.0254	4.89371	4.81865	5.20742	5.17393	5.09938	5.07369	5.43508	5.31514	5.36546	5.35464	5.27162	5.39043	4.99409	5.06873	4.69812	5.11673	5.32637	4.57789	5.04343	4.98453	5.29661	5.22146	5.16905	5.2859	5.13491	5.3365	5.42445	5.19313	5.26179	5.24414	4.94361	4.79077	5.22906
slp2	4.4414	4.28249	3.94283	4.06146	4.31766	4.01242	4.70854	4.22184	4.17072	4.74499	4.41431	4.94992	4.8123	4.57246	4.26685	4.06142	4.16746	3.82797	4.32924	4.47395	3.88179	4.3118	4.226	4.60292	4.75834	4.47897	4.23849	4.19152	4.75295	4.50906	4.70019	4.30868	4.01747	4.32883	4.33517	4.37183
CR44983	-4.34096	-4.34097	-4.34233	-4.34168	-4.34245	-4.34275	-4.34375	-4.34203	-4.34316	-4.34519	-4.34381	-4.34319	-4.3452	-4.34463	-4.3097	-4.34529	-4.34342	-4.34632	-4.34212	-4.34286	-4.34308	-4.34273	-4.33897	-4.3414	-4.34554	-4.346	-4.34331	-4.34631	-4.34471	-4.34563	-4.345	-4.34499	-4.34499	-4.34598	-4.34604	-4.34529
CR45451	-3.88076	-3.88078	-3.88334	-3.88212	-3.88357	-3.88413	-3.88601	-3.88277	-3.8849	-3.88872	-3.88613	-3.88497	-3.88872	-3.88768	-3.75729	-3.88874	-3.88539	-3.88901	-3.88295	-3.88433	-3.88476	-3.8841	-3.87702	-3.88159	-3.88879	-3.88887	-3.88519	-3.88897	-3.88782	-3.8888	-3.88837	-3.88835	-3.88836	-3.88887	-3.88888	-3.88874
CR45449	-2.34483	-2.34489	-2.20226	-2.34809	-2.34935	-2.34981	-2.24241	-2.34867	-2.3504	-2.35281	-2.24413	-2.35045	-2.35282	-2.35224	-2.35149	-2.35291	-2.35076	-2.3542	-2.34882	-2.34996	-2.3503	-2.34978	-2.33406	-2.34722	-2.28162	-2.35353	-2.23097	-2.35398	-2.26498	-2.21885	-2.35262	-2.35261	-2.35262	-2.35351	-2.35356	-2.35291
CR45450	-1.96042	-1.96045	-1.68069	-1.9622	-1.96397	-1.96461	-1.96655	-1.96301	-1.96544	-1.88791	-1.8556	-1.83854	-1.96885	-1.87578	-1.96697	-1.96898	-1.96595	-1.97082	-1.96323	-1.96483	-1.96529	-1.82474	-1.9488	-1.96152	-1.9693	-1.90331	-1.96574	-1.9705	-1.87739	-1.89663	-1.96858	-1.96856	-1.96857	-1.96984	-1.96991	-1.96898
CR44078	-1.90677	-2.09715	-2.09994	-2.09866	-2.10017	-1.9656	-2.10238	-2.09935	-1.97733	-2.10432	-2.10248	-2.10149	-2.02616	-2.10363	-2.10273	-2.10443	-2.10186	-2.10598	-2.09954	-2.10091	-2.10131	-2.10069	-2.08559	-2.09808	-2.10471	-2.10518	-1.98164	-2.05041	-1.9369	-2.10481	-2.10409	-2.10408	-2.10408	-2.10516	-2.04164	-2.10443
CG3964	6.19734	6.42017	7.15475	7.06057	6.68493	6.36057	6.52528	6.35756	7.01302	7.23768	6.76677	6.72388	7.05342	6.86637	7.30403	7.2983	7.19372	6.92421	7.44167	6.29258	6.53006	7.14276	6.92842	6.00661	6.1236	6.6819	6.44929	7.45402	7.64872	7.35186	6.72083	7.51607	7.30378	6.95197	6.91926	7.07924
Cep97	5.80699	6.09451	5.86243	5.9276	5.37398	5.87173	6.83871	6.02605	5.7107	6.31939	6.05573	6.45786	5.92996	5.64747	5.83023	6.17152	5.83747	7.77526	5.53708	5.79388	8.34843	6.3724	5.64963	5.90933	5.72585	6.45259	6.03814	6.02477	6.0601	6.18843	5.96325	5.83119	5.69028	5.67405	5.87203	5.69296
CG31957	7.68513	7.57855	7.26434	7.3249	7.48305	7.54863	7.18259	7.01045	7.44437	7.22163	7.45478	7.55488	7.09857	7.3785	7.3613	7.38161	7.09991	7.58038	7.27257	7.24357	7.89098	7.24333	7.2146	7.12076	7.19884	7.07257	7.14158	7.0459	7.0527	7.32807	7.20539	7.20387	7.17566	7.45501	7.27018	7.43845
capu	8.77443	8.41838	7.94584	8.61563	8.07155	7.66324	8.42603	8.63228	7.96182	8.05658	7.84191	7.88587	8.88378	8.4738	8.82833	8.79373	8.44244	8.84532	7.987	8.17935	8.66938	8.00991	8.1822	8.06416	8.29041	9.0417	8.42343	8.493	8.42952	8.05301	8.71735	8.55308	8.832	8.14242	8.57616	8.52295
fred	3.82815	4.17764	3.58769	4.03133	3.94322	3.0994	5.31857	3.72929	3.91755	4.45693	3.83588	4.85991	4.05006	3.80395	3.98072	3.12482	3.86398	3.19222	3.42157	4.1818	3.46148	4.59767	3.77257	4.0127	3.58702	3.9012	3.33884	3.28291	4.21553	4.23356	4.17412	3.73308	3.1671	3.88015	3.3752	3.67393
CG31773	-0.532948	-0.533024	-0.541959	-0.36479	-0.542699	-0.403528	-0.158128	-0.377768	-0.546767	-0.39812	-0.550199	-0.203598	-0.398234	-0.553987	-0.442161	-0.556631	-0.548188	-0.507441	-0.540677	-0.545078	-0.414681	-0.544363	-0.518381	-0.535975	-0.411481	-0.490901	-0.547611	-0.502024	-0.55429	-0.483372	-0.0772142	-0.555451	-0.555475	-0.490464	-0.429274	-0.47578
CG43797	0.43429	0.866443	0.900777	0.41943	1.11503	0.398072	0.530653	0.412432	0.390286	0.470298	0.378238	0.556204	0.355561	1.75949	0.520157	1.73966	1.41099	0.41249	0.609296	0.396031	0.561491	0.863686	0.474868	0.646999	0.457374	0.344227	0.387372	0.336734	0.363151	0.34921	0.358526	0.358711	0.358615	0.529295	0.439895	0.354165
CR45344	-3.63461	-3.63463	-3.63732	-3.63603	-3.63756	-3.63815	-3.64012	-3.63671	-3.63895	-3.64191	-3.64026	-3.63903	-3.64191	-3.51731	-3.64059	-3.64193	-3.63948	-3.64219	-3.63691	-3.63836	-3.63881	-3.63811	-3.63066	-3.63548	-3.64197	-3.64205	-3.63926	-3.60315	-3.6418	-3.64199	-3.64187	-3.64186	-3.64187	-3.64205	-3.64206	-3.64193
CG34176	5.74449	4.59023	3.54329	6.04149	6.14236	3.32992	5.40477	7.00709	5.50605	5.34307	5.18245	3.85733	5.29778	4.10598	4.35437	5.70335	5.65305	4.93594	3.95972	3.92243	5.27669	4.9309	4.57393	5.80414	4.40693	5.63965	6.67389	7.02493	6.09492	4.7666	4.21088	4.60342	5.04018	3.66954	5.31246	4.22565
CG15422	7.56637	6.16887	5.11678	7.61077	7.63919	4.4155	6.7345	8.02806	6.20864	5.69842	5.35472	5.42768	6.72462	5.82729	5.81305	7.27289	7.22132	6.21737	4.71353	5.03894	6.27863	6.66713	5.91214	6.27234	5.25043	7.02605	6.66343	7.60691	6.50804	5.87368	5.29054	5.27151	5.66343	5.15403	7.29137	5.51653
CG15423	4.33981	4.60902	4.12412	5.37397	7.60391	3.24233	4.58131	7.52655	4.99568	4.99287	4.00768	3.17126	6.10958	4.35161	3.83354	4.25789	5.60168	3.5221	3.16788	3.06184	5.68348	6.40108	3.61819	5.62383	3.36164	6.31542	6.04958	6.54732	6.38094	4.36175	3.00954	3.74162	4.29768	2.85427	5.34212	4.06831
CG43773	3.26358	2.48732	3.02114	3.65461	4.77414	2.12284	3.22176	4.07238	4.12325	3.04389	2.34289	2.54731	2.76812	2.1282	2.32423	2.18507	3.08496	2.03412	2.36929	2.1149	3.35656	3.49317	2.4109	3.06721	2.25951	4.47958	3.84267	4.77346	3.65051	2.75379	1.96248	1.96327	2.09669	1.90113	2.11236	2.18541
CG43774	5.87118	5.18957	4.42356	5.69365	7.6648	3.29162	5.21898	5.94059	5.13218	4.37601	3.95319	3.37542	6.63107	4.6793	4.56147	6.18601	6.2344	5.37063	3.93424	3.27685	5.92237	6.31476	4.40568	4.96786	3.97884	5.39928	5.20777	6.51561	4.74962	4.39712	4.00195	4.10265	5.01107	4.37053	6.2462	4.41941
ed	9.84616	9.80687	9.6454	9.49041	9.08796	9.54498	9.63259	9.41941	9.38431	9.60408	9.40397	9.76083	9.71985	10.1427	9.93821	9.67528	9.73135	10.2801	9.88306	10.1136	10.7968	9.68474	9.73983	9.49577	10.052	9.56413	9.45214	9.52049	9.424	9.47399	9.87059	9.6948	9.77853	10.0347	9.73544	9.74044
CR44984	-1.90787	-1.9079	-1.91145	-1.73385	-1.91174	-1.91244	-1.91458	-1.9107	-1.91335	-1.91711	-1.91471	-1.91344	-1.91711	-1.91621	-1.91504	-1.76136	-1.91392	-1.67664	-1.91094	-1.77272	-1.5582	-1.9124	-1.89619	-1.90907	-1.91761	-1.91823	-1.91369	-1.91894	-1.91633	-1.91774	-1.91681	-1.91679	-1.9168	-1.9182	-1.85026	-1.91725
snoRNA:Me28S-C437	-3.49288	-3.4929	-3.49611	-3.49458	-3.4964	-3.49711	-3.41836	-3.49539	-3.49807	-3.50097	-3.49962	-3.49816	-3.43906	-3.42967	-3.50002	-3.501	-3.49869	-3.50136	-3.49562	-3.49735	-3.4979	-3.49706	-3.48817	-3.49392	-3.50106	-3.50117	-3.49843	-3.5013	-3.50083	-3.50109	-3.50092	-3.50091	-3.50092	-3.50117	-3.50118	-3.501
Sr-CIII	-0.407029	-0.407112	-0.416962	-0.412422	-0.417779	-0.278029	-0.310408	-0.414875	-0.422271	-0.349435	-0.211338	-0.293042	0.0805635	-0.335513	-0.317398	-0.433183	-0.300321	-0.284403	-0.415547	-0.0522536	-0.42183	-0.419615	-0.391007	-0.0711327	-0.357416	-0.435922	-0.296848	-0.437929	-0.43059	-0.434554	-0.431928	-0.265109	-0.431902	-0.302868	-0.191742	-0.351709
Sr-CI	10.6591	10.1545	10.3856	10.2628	10.2915	10.5996	9.87911	9.71025	10.2135	10.067	10.0927	10.4604	9.38424	9.97278	9.82191	9.66427	9.85915	9.12498	10.2353	10.4809	9.17342	10.2478	10.1986	10.1615	10.3151	9.67862	9.75103	9.7114	10.0242	9.96012	9.66811	9.82638	9.64105	10.0254	9.98096	9.84353
CG2955	-3.05742	-3.05746	-3.06228	-3.05998	-3.06272	-3.06378	-3.06586	-3.0612	-3.06523	-2.9936	-3.06591	-3.06536	-3.06674	-3.06643	-3.06602	-3.06679	-3.06563	-3.02009	-3.06155	-3.06415	-2.84065	-3.06371	-3.05034	-3.05898	-3.06691	-3.00723	-3.06555	-3.06736	-3.06647	-3.06695	-3.06663	-3.06663	-3.06663	-3.06711	-3.06713	-3.06678
Or24a	-4.3787	-4.37871	-4.37936	-4.37905	-4.37942	-4.37956	-4.38004	-4.37921	-4.37976	-4.38074	-4.38008	-4.37978	-4.38074	-4.38047	-4.38016	-4.38079	-4.37989	-4.38128	-4.37926	-4.37961	-4.37972	-4.37955	-4.37774	-4.37891	-4.38091	-4.38113	-4.37983	-4.36627	-4.38051	-4.38095	-4.38065	-4.38064	-4.38065	-4.38112	-4.38115	-4.38079
CR44057	-1.55216	-1.33626	-1.38762	-1.55511	-1.55807	-1.55915	-1.5625	-1.55646	-1.56057	-1.56653	-1.56271	-1.5607	-1.56654	-1.5651	-1.56322	-1.56677	-1.56146	-0.991296	-1.55683	-1.55953	-0.978745	-1.55909	-1.54101	-1.55398	-1.56735	-1.56835	-1.5611	-1.56951	-1.56529	-1.56756	-1.56605	-1.56602	-1.56604	-1.49072	-1.56843	-1.56676
CG31961	8.0843	8.28896	8.93446	8.73548	8.31471	8.53748	8.61212	8.75588	8.63943	8.40685	8.46576	8.66574	8.33304	8.51726	9.10993	8.35976	8.2227	8.50987	8.28804	8.06153	8.82995	8.89138	8.41095	8.21241	8.29087	9.13562	8.77069	8.66826	9.04076	8.61085	8.41553	8.20618	8.5834	8.48675	8.49739	8.5405
lectin-24Db	9.60362	9.48384	9.89495	9.32402	9.65659	9.97285	8.92374	8.85324	8.62899	8.46823	9.01063	9.45246	9.5645	10.2709	10.0582	9.71559	9.77295	9.20935	9.71104	9.72443	8.56265	9.51773	9.72826	9.60361	9.49227	8.85519	8.24393	8.56277	8.98265	8.90624	9.865	9.79533	9.75943	9.93408	10.0472	9.71586
CG3714	11.7057	11.7774	11.1504	11.1325	11.3391	11.3309	10.9332	11.4392	11.6215	11.119	11.166	11.5842	11.5404	11.9111	11.3918	11.175	11.4135	11.0738	11.4226	11.702	10.4223	11.124	11.426	11.5866	11.3087	11.487	11.3555	10.9491	10.9596	11.4295	11.8061	11.8836	11.6924	11.5803	11.6119	11.8607
ft	5.39973	5.29649	5.30095	5.67323	5.07366	5.98099	5.66576	5.22145	5.28325	4.98967	5.7154	5.14966	5.96033	5.55198	6.37119	5.41698	5.27167	5.22848	5.425	5.73759	4.18875	5.63543	5.74637	5.78039	6.15007	5.17142	4.82419	4.79731	5.09072	4.98099	5.65719	5.49967	5.73128	5.54571	5.33523	5.82003
CG3702	10.2753	10.2261	10.3151	10.4676	10.4031	10.2256	10.3973	10.0948	10.0973	10.2783	10.2443	10.0987	10.3284	10.0912	10.203	10.2658	10.2306	10.3866	10.1639	10.2042	10.7089	9.96074	10.2361	10.0521	10.157	9.95552	10.3055	10.3903	10.158	10.1838	10.2125	10.1396	10.1212	9.99972	10.0627	10.0405
RpL40	12.6993	12.8824	12.8459	13.0477	12.9891	13.0291	12.9322	13.1094	12.8655	12.6604	12.9438	12.2992	12.7677	12.2972	12.4677	12.9625	12.6831	12.807	13.1406	12.9165	12.9692	12.708	12.8079	12.855	13.0789	12.5864	12.8094	13.0156	12.8291	12.696	12.6864	12.6737	12.6621	12.4706	12.7356	12.492
CR44608	0.116913	0.308838	0.103322	0.109527	0.248696	0.237647	0.551755	0.106173	0.223271	0.237349	0.20167	0.0957594	0.163001	0.1776	0.292113	0.0812111	0.321046	0.311668	0.105254	0.0986209	0.0966771	0.359689	0.138965	0.290501	0.0798418	0.369576	0.217976	0.237698	0.467197	0.152611	0.245331	0.245839	0.0829538	0.207481	0.262587	0.300508
CR45720	0	0	0	0	0	0	0	0	0	0	0	0	0	0	0	0	0	0	0	0	0	0	0	0	0	0	0	0	0	0	0	0	0	0	0	0
CR44058	-4.39951	-4.39951	-4.40011	-4.39983	-4.40016	-4.4003	-4.40073	-4.39998	-4.40047	-4.40137	-4.40076	-4.40049	-4.40137	-4.40113	-4.40084	-4.40142	-4.40059	-4.38888	-4.40002	-4.40034	-4.40044	-4.40029	-4.39863	-4.3997	-4.40153	-4.40173	-4.40054	-4.40192	-4.40116	-4.40157	-4.40129	-4.40128	-4.40129	-4.40172	-4.40175	-4.40141
CR44059	0	0	0	0	0	0	0	0	0	0	0	0	0	0	0	0	0	0	0	0	0	0	0	0	0	0	0	0	0	0	0	0	0	0	0	0
CR45294	0	0	0	0	0	0	0	0	0	0	0	0	0	0	0	0	0	0	0	0	0	0	0	0	0	0	0	0	0	0	0	0	0	0	0	0
CR45295	0	0	0	0	0	0	0	0	0	0	0	0	0	0	0	0	0	0	0	0	0	0	0	0	0	0	0	0	0	0	0	0	0	0	0	0
CR45296	-4.34138	-4.34138	-4.34216	-4.34179	-4.34223	-4.3424	-4.34298	-4.34199	-4.34264	-4.34381	-4.34301	-4.34266	-4.34381	-4.34349	-4.34311	-4.34386	-4.34279	-4.34445	-4.34204	-4.34246	-4.3426	-4.34239	-4.34024	-4.34163	-4.34401	-4.34427	-4.34273	-4.34444	-4.34353	-4.34406	-4.3437	-4.34369	-4.34369	-4.32457	-4.34429	-4.34386
CG15425	-3.5514	-3.55143	-3.555	-3.5533	-3.46511	-3.55611	-3.55873	-3.5542	-3.55717	-3.49078	-3.5589	-3.55728	-3.5606	-3.5604	-3.55934	-3.56063	-3.55787	-3.56108	-3.55446	-3.55638	-3.55698	-3.55606	-3.54617	-3.55256	-3.56071	-3.56085	-3.55758	-3.56101	-3.56043	-3.56074	-3.56053	-3.56053	-3.56053	-3.56084	-3.56086	-3.49244
CR44080	-4.34138	-4.34139	-4.34216	-4.34179	-4.34223	-4.3424	-4.34297	-4.34199	-4.34263	-4.34379	-4.34301	-4.34265	-4.3438	-4.34348	-4.3431	-4.34385	-4.34278	-4.34443	-4.34204	-4.34246	-4.34259	-4.34239	-4.34025	-4.34163	-4.34399	-4.32469	-4.34272	-4.34442	-4.34352	-4.34405	-4.34368	-4.34368	-4.34368	-4.34424	-4.34428	-4.34385
Art2	-0.998484	-0.998535	-0.858035	-0.835708	-1.00494	-1.0061	-1.00962	-1.00321	-1.0076	-1.01374	-1.00984	-0.77698	-0.864478	-0.923372	-0.907161	-0.937859	-1.00853	-0.966372	-1.00361	-1.0065	-1.00734	-1.00603	-0.988675	-1.0005	-0.876803	-1.01557	-1.00815	-0.909809	-1.01248	-0.819963	-0.931643	-0.856691	-1.01325	-0.951079	-0.838336	-0.93779
tutl	8.22724	8.26357	7.85474	7.81164	7.56793	7.54048	9.56324	7.72472	8.20173	9.03414	8.05354	9.14978	8.69835	8.31697	8.49278	7.28482	8.21852	7.38775	7.38292	8.38253	7.72189	8.60474	7.64759	8.19612	8.13647	7.86265	7.18576	7.42897	8.45585	8.49597	8.60531	8.20674	7.68191	8.06574	7.80516	8.09321
CG16857	7.27329	7.58454	7.45761	7.23399	7.40083	7.67653	8.12522	7.34201	7.48454	7.95968	7.60554	7.89722	8.10685	7.85124	8.0355	7.78444	8.21409	7.92362	8.10506	7.99876	6.85522	7.79346	7.51478	7.97107	7.85564	7.29752	7.71997	7.67567	7.97552	7.6064	8.28761	8.35077	8.19328	7.88588	8.12991	8.4167
Atet	10.3352	10.3338	10.2958	10.1921	10.4491	10.5843	10.4588	10.5427	10.8352	10.6098	10.7789	10.817	10.4092	10.7916	10.721	9.93183	10.4222	9.78341	10.1442	10.0952	9.03342	10.2634	10.2673	10.4122	10.352	10.587	10.7602	10.4232	10.4875	10.5772	10.2603	10.4011	10.5848	10.2303	10.3681	10.6042
mir-1005	0	0	0	0	0	0	0	0	0	0	0	0	0	0	0	0	0	0	0	0	0	0	0	0	0	0	0	0	0	0	0	0	0	0	0	0
CR44697	1.83047	1.65494	2.14906	2.2397	2.21645	2.00436	2.03736	1.74077	1.5284	1.91614	1.70678	2.57754	1.52007	1.45719	1.48706	1.33633	1.37905	1.49097	1.73295	1.79212	1.6586	1.91013	1.51533	1.93597	1.42028	2.20974	1.75044	1.44858	1.85416	1.86429	1.44167	1.53204	1.53168	1.72403	1.40209	1.51476
CR44698	1.89553	1.5715	1.86943	1.82167	2.20199	2.08476	1.88116	1.51027	1.57304	1.77888	1.87308	1.77726	1.36062	1.38273	1.41099	1.26645	1.43727	1.30476	2.17347	1.90614	1.31256	1.82575	1.69645	1.54602	1.26224	1.69409	1.76534	1.68097	1.70565	1.61987	1.36809	1.45622	1.67787	1.40467	1.40164	1.35711
CR44699	1.1586	1.53041	1.65764	1.60902	1.83035	1.87034	1.42676	1.57623	1.2465	1.67697	1.32472	1.47187	1.16406	1.18432	1.31442	1.07234	1.23448	1.22314	1.56719	1.11534	1.24986	1.61536	1.47606	1.14795	1.36504	1.66696	1.46205	1.52004	1.4307	1.71255	1.07665	1.07683	1.25671	1.27338	1.06234	1.16085
CR44700	-4.3393	-4.33932	-4.34183	-4.27734	-4.34205	-4.3426	-4.34444	-4.34127	-4.34335	-4.34711	-4.34457	-4.34342	-4.34712	-4.34608	-4.34487	-4.3473	-4.34384	-4.34921	-4.34145	-4.3428	-4.34322	-4.34257	-4.33563	-4.34012	-4.34775	-4.3486	-4.34364	-4.34915	-4.34621	-4.34793	-4.34676	-4.34673	-4.34675	-4.34856	-4.34868	-4.34729
CG15429	-4.34124	-4.34125	-4.34222	-4.34176	-4.34231	-4.34252	-4.34324	-4.34201	-4.34281	-4.31975	-4.34328	-4.34284	-4.34427	-4.34387	-4.3434	-4.34434	-4.343	-4.34507	-4.34207	-4.3426	-4.34276	-4.34251	-4.33982	-4.34156	-4.34452	-4.34485	-4.34292	-4.34506	-4.34392	-4.34459	-4.34413	-4.34412	-4.34413	-4.34483	-4.34488	-4.34434
Traf4	6.75044	6.70369	6.79325	6.69734	6.4188	7.13976	7.01931	6.74912	6.33953	6.30793	6.91088	6.29528	6.90874	7.08057	7.13734	6.9544	6.58818	6.57669	6.84071	7.13467	5.92524	6.75429	6.53407	6.79809	6.80409	6.40992	6.34317	6.33374	6.13032	6.49639	7.24971	7.30905	7.27322	6.64502	6.94556	6.83485
CR45363	-3.32676	-3.32679	-3.33029	-3.32862	-3.3306	-3.33137	-3.33394	-3.3295	-3.33242	-3.33472	-3.33411	-3.33252	-3.33472	-3.33455	-3.33431	-3.33475	-3.3331	-3.29588	-3.32975	-3.33164	-3.33223	-3.33132	-3.32163	-3.3279	-3.33482	-3.33494	-3.33282	-3.29236	-3.33457	-3.33485	-3.33467	-3.33466	-3.27028	-3.28477	-3.33495	-3.27496
CG17612	5.88513	6.69573	6.33515	6.32215	6.40376	6.30015	5.96538	6.03452	5.86268	5.98623	5.85907	6.51017	5.98541	6.31165	5.9799	6.08148	5.81138	7.06536	6.08195	6.30232	7.65829	6.37021	6.24703	5.46247	5.9909	6.11967	5.98081	5.82028	6.20091	6.07651	6.01891	6.11909	5.86427	6.24308	5.87791	6.16705
CG3338	8.2117	8.1482	8.32102	8.13496	7.99292	8.00674	8.21819	8.44272	8.18593	8.14935	7.98504	8.05944	8.08982	8.34401	8.61207	8.25708	8.08949	8.35724	8.07474	8.24367	8.86305	8.37811	8.10903	7.97072	8.12733	8.27954	8.33657	8.39682	8.39399	8.27512	8.17555	8.23701	8.21179	8.26798	8.04218	8.16722
Psf2	7.15293	7.42309	7.04683	7.26732	7.03395	7.10697	6.79762	7.19755	7.00386	6.82513	7.21088	6.48019	7.46897	6.96036	7.06771	7.17737	6.8744	7.14418	6.94033	7.30345	7.69654	6.86503	6.83234	6.50591	7.13716	6.59834	6.95701	6.79067	6.63474	6.56657	7.20131	7.06505	7.17843	7.18134	7.04381	6.96244
Tps1	12.9868	12.9507	12.8382	12.7991	12.947	13.2378	12.6133	13.038	12.7477	12.5552	12.7022	11.8337	13.5351	13.5468	13.6319	13.6998	13.5532	13.2302	12.8694	13.1934	11.839	12.8098	12.8937	12.7736	13.1297	12.1053	12.7723	12.7771	12.3541	12.0218	13.8703	13.6661	13.7451	13.7747	13.6931	13.5668
CG3652	7.93045	8.01728	8.33323	8.26894	8.07058	8.0243	8.00805	8.04819	7.98567	8.05107	8.16825	7.87462	8.23176	7.84674	8.28181	8.1502	7.90361	8.18026	8.04548	7.95059	8.54953	8.4014	7.95931	7.96778	8.12967	8.1595	8.21682	8.36217	8.48873	8.10497	7.97617	8.107	8.09379	8.0356	7.99772	8.1463
l(2)k05819	8.84191	9.07736	9.15232	9.07993	9.0208	8.90348	9.04348	8.92429	8.86868	8.97132	8.85973	8.88602	9.38579	9.40128	9.29875	9.2572	9.36353	9.79032	8.99923	9.00806	10.0696	9.01217	8.85294	8.94606	8.98363	9.01456	9.05823	9.2772	9.14485	9.06099	9.2742	9.26443	9.09498	9.14294	9.18031	9.21971
CG33003	1.68619	1.51869	1.44539	1.30592	1.28759	1.28084	2.11869	1.83918	1.52228	1.8683	1.81016	1.51971	1.47503	1.34262	1.64398	1.65496	1.69605	1.77241	1.45601	1.27852	1.40845	1.55145	1.3777	1.31291	1.68401	1.84919	1.94092	1.62673	1.50788	1.30773	1.412	1.84626	1.68407	1.54075	1.53581	1.3972
Dim1	7.37534	7.41192	7.22302	7.10264	7.40476	7.16656	7.05262	6.91388	7.23167	7.0699	7.11062	7.32972	7.11563	7.22421	7.01381	7.14525	6.92586	7.18452	7.06465	6.65095	7.67063	7.14227	6.97225	7.0357	6.89557	7.11007	6.94799	6.98419	6.94239	7.11987	7.06289	7.13211	7.03046	7.4038	7.15265	7.198
CG15431	7.10225	6.01896	5.44791	6.62661	6.28437	5.10299	6.71706	6.33851	5.08621	5.69242	5.13482	5.7006	5.35882	6.03359	5.9665	6.40231	6.74168	5.7788	5.16438	5.34663	5.75379	5.89646	5.84901	5.86787	5.8489	5.13036	4.67875	6.61734	5.68783	5.75905	5.9613	5.97559	6.11536	5.29685	6.5115	5.46616
CG43055	11.0238	9.70538	6.94636	10.3414	9.92949	6.35661	10.0944	9.72318	6.90733	7.25292	5.5654	7.36655	7.50669	7.46139	8.37088	9.81342	10.5187	8.27803	6.52543	7.17535	8.9181	8.33595	8.10333	8.06862	7.60811	7.05132	6.04908	9.36335	6.88299	8.34276	8.01996	7.05115	8.12563	8.55111	11.0055	7.25199
CG34177	0	0	0	0	0	0	0	0	0	0	0	0	0	0	0	0	0	0	0	0	0	0	0	0	0	0	0	0	0	0	0	0	0	0	0	0
CG34178	0	0	0	0	0	0	0	0	0	0	0	0	0	0	0	0	0	0	0	0	0	0	0	0	0	0	0	0	0	0	0	0	0	0	0	0
CG43056	0	0	0	0	0	0	0	0	0	0	0	0	0	0	0	0	0	0	0	0	0	0	0	0	0	0	0	0	0	0	0	0	0	0	0	0
Sfp24F	-3.96818	-3.96819	-3.96984	-3.96905	-3.96999	-3.97035	-3.97156	-3.96947	-3.97084	-3.97332	-3.97164	-3.97089	-3.97332	-3.97264	-3.97184	-3.97344	-3.97116	-3.97367	-3.96959	-3.97048	-3.97076	-3.97033	-3.96577	-3.96871	-3.97357	-3.97361	-3.97103	-3.97365	-3.97272	-3.97358	-3.97308	-3.97307	-3.97307	-3.97361	-3.93937	-3.93182
CG15432	6.55767	6.86121	6.82689	6.82738	7.07572	6.68846	6.21269	6.34899	6.84099	6.46745	6.84392	6.3852	7.04727	6.90328	6.66535	6.95205	6.77228	6.69388	6.64797	6.48315	6.76357	6.74674	6.56944	7.02012	6.4736	6.24155	6.32028	6.54978	6.38319	6.4536	6.80546	6.85917	6.99014	6.97422	6.81809	7.14772
morgue	7.4599	8.05107	7.98819	7.73829	8.0244	8.07625	7.71165	7.8248	8.07207	7.99647	8.33017	7.44368	7.75918	7.44504	7.76133	7.85751	7.75684	8.13595	8.15775	8.03243	8.00704	7.80389	8.00082	8.0593	7.82761	7.78406	7.98004	8.09773	7.87727	7.82151	7.81657	7.85745	8.09754	7.64773	7.58874	7.97699
Elp3	8.3245	8.81069	8.51378	8.59008	8.89879	8.75322	8.4627	8.42816	8.53703	8.54923	8.75017	8.37615	8.37278	8.12311	8.34623	8.50959	8.50928	8.84361	8.87088	8.66466	8.94519	8.42804	8.55573	8.89977	8.79598	8.49666	8.64475	8.62239	8.68055	8.63399	8.46367	8.55981	8.48763	8.20518	8.33112	8.48874
MFS18	6.88945	6.82227	6.8211	7.20906	6.73971	6.71252	7.12225	7.26016	6.91839	7.49759	6.9189	6.62557	7.54331	7.12065	7.32801	7.11459	7.28949	8.00446	6.80426	6.81868	8.37161	6.52802	7.00306	7.08148	7.12893	6.91929	7.0973	7.29398	7.14554	7.06817	7.38832	7.56921	7.04594	6.95433	7.20052	6.97902
CG15439	5.87912	6.4536	5.94477	6.09923	6.07605	6.0957	5.95997	6.30298	5.81244	5.84104	6.05285	5.68262	6.16197	5.66209	6.12051	6.17033	6.10215	7.36744	6.23387	6.32956	7.89545	5.88293	5.83352	6.30562	5.95563	6.06749	6.21235	6.31419	6.28625	5.87735	6.26488	6.3126	6.09153	5.7048	6.04746	6.0376
CG15440	7.47834	7.83532	7.80569	7.69887	8.03232	7.89039	7.53319	7.66902	7.81722	7.84176	7.95329	7.48749	7.90815	7.86086	7.95481	8.01982	8.02473	7.686	8.04313	7.97374	7.55864	7.66663	7.64644	7.95058	7.99272	7.69197	7.92042	7.86222	7.74785	7.6533	7.9271	8.02878	8.20841	8.05931	7.84273	8.19391
CG15434	9.69936	10.0851	9.78908	8.97527	9.61238	9.5493	8.16003	9.28604	9.92419	9.27258	9.50951	9.68605	10.2788	10.581	10.2806	10.4019	10.3374	9.88775	9.81004	10.359	9.12997	10.015	9.74829	9.85289	9.17948	8.72493	9.21758	9.0632	8.75806	8.91584	10.6329	10.7055	10.7889	11.0392	10.5953	11.187
Gs1l	8.80014	9.24741	9.05648	8.99708	9.25596	9.21959	8.87291	9.20433	9.26989	9.26913	9.45776	8.99207	9.44499	8.91896	9.07613	9.31696	9.2969	9.33244	9.45412	9.41751	9.04054	8.98315	9.01275	9.28465	9.19803	8.51752	9.31823	9.40624	8.95692	9.02704	9.35818	9.6457	9.52762	9.20872	9.30984	9.46825
RpL27A	12.1546	12.8861	12.5735	12.7989	12.8792	13.0218	12.5738	13.2324	12.7009	12.6961	13.1519	11.7064	12.817	11.8188	11.9991	12.9209	12.6818	12.986	13.3354	13.092	12.9842	12.4873	12.4857	13.0009	13.2346	12.1325	12.9808	13.2426	12.901	12.3921	12.652	12.7474	12.716	11.9935	12.6555	12.5124
snoRNA:Me18S-C1831	2.27753	2.58794	2.81948	2.91896	2.71939	2.89898	2.20219	2.77988	2.35575	2.54048	2.89713	2.44859	2.31465	2.30028	2.51725	2.62166	2.22738	2.33555	2.6737	2.48669	2.25436	2.39789	2.64273	2.77186	2.62961	2.29326	2.23598	2.76717	2.75396	2.69525	2.33424	2.56754	2.51381	2.12124	2.28921	2.36613
mRpL27	7.99096	8.69347	8.39429	8.18315	8.56457	8.57853	7.81881	8.32541	8.75666	8.31656	8.68824	8.26061	8.78522	8.77657	8.49306	8.82301	8.78604	8.54683	8.53355	8.7901	8.24524	8.21142	8.30347	8.7634	8.01876	7.52556	7.93374	8.25194	8.04826	8.18316	8.95905	9.15739	9.24403	8.98591	8.86655	9.16174
CG15435	5.37802	5.1636	5.31554	5.40925	5.09349	4.57539	5.49491	5.73299	4.99774	5.18478	5.12167	4.91128	5.45219	5.5018	5.32581	5.46678	5.07113	6.64466	5.53481	5.5328	6.97433	5.27945	5.45095	5.05997	5.27234	5.31412	5.22207	5.60389	5.34938	4.92011	5.23537	5.66661	5.47866	5.54754	4.98297	5.4266
CG15443	7.04679	7.52903	7.34349	7.38651	7.50267	7.41939	7.3485	7.48621	7.50217	7.38582	7.35437	7.36454	7.41471	7.16803	7.11853	7.50406	7.58934	7.76635	7.4857	7.39554	7.67595	7.45018	7.51025	7.57452	7.55193	7.49026	7.38949	7.52939	7.5708	7.57563	7.23707	7.50382	7.49361	7.36162	7.42324	7.68014
CG15436	5.0673	5.16837	4.5733	4.78127	4.21487	4.63566	4.97152	4.95151	4.87021	4.819	4.9813	4.92966	4.75269	4.94031	4.48185	5.05522	5.02712	6.38405	4.67779	5.01599	7.02672	4.97706	4.49629	4.65853	4.62152	5.33569	4.50515	4.82264	5.19514	4.91518	4.17219	4.49042	4.21344	4.53773	4.70419	4.44921
CG17840	7.12113	7.15229	7.103	7.14076	7.24415	7.23275	7.16062	7.35258	7.28489	7.28217	7.22088	6.97042	7.33865	7.06047	7.17007	7.18643	7.45034	7.16713	7.53407	7.26562	7.2226	7.15931	7.43183	7.22477	7.42111	7.12212	7.45748	7.42992	7.36662	7.19557	7.15969	7.43234	7.49148	7.22352	7.2632	7.27925
ine	9.75454	9.59594	9.04799	9.41732	9.25585	9.43723	9.33591	9.13647	9.2918	8.82748	9.20247	9.02631	10.7263	9.52697	9.27491	9.31886	10.4988	9.50684	9.60615	9.63536	8.61405	9.18332	8.9713	9.71786	9.80321	9.10676	9.30603	9.27195	9.57952	9.04073	10.004	9.68029	9.40519	9.03707	9.84839	9.71036
dp	10.4436	10.3812	10.703	10.9674	10.7027	11.3684	10.9717	10.9059	11.3844	10.9386	11.3258	11.291	11.0831	11.0683	11.3444	10.4009	11.0027	10.2214	10.6201	10.9331	9.51336	11.1349	11.1847	10.9885	11.6632	10.6931	11.5016	11.3706	11.0558	10.8987	10.8116	10.5951	10.8281	10.7217	10.5371	10.8804
HP6	-1.10809	-1.10813	-1.11386	-0.941801	-1.11433	-1.11545	-0.908453	-1.11265	-0.879309	-1.04294	-1.00943	-1.11705	-1.12291	-1.12148	-1.1196	-1.04506	-1.11781	-1.07406	-1.11304	-1.11584	-1.11666	-0.977427	-1.09867	-1.11003	-1.12371	-1.0589	-1.11745	-0.919464	-0.808271	-1.12391	-1.03874	-1.03848	-1.12241	-1.12464	-1.12477	-1.04499
CR43716	-1.39023	-1.39028	-1.3957	-1.3932	-1.39615	-1.24911	-1.40053	-1.22419	-1.39864	-1.40447	-1.40074	-1.14475	-1.40448	-1.30396	-1.40124	-1.40471	-1.39951	-1.35053	-1.39492	-1.3976	-1.39839	-1.2485	-1.10238	-1.39206	-1.32494	-1.33429	-1.39915	-1.40735	-1.40326	-1.32691	-1.23029	-1.40398	-1.40399	-1.33386	-1.33509	-1.4047
CR44609	-3.88313	-3.88316	-3.88677	-3.88505	-3.79569	-3.79648	-3.89055	-3.88596	-3.88898	-3.89438	-3.89073	-3.88908	-3.89438	-3.89292	-3.89117	-3.89442	-3.88968	-3.89498	-3.88622	-3.88817	-3.88878	-3.88784	-3.87783	-3.8843	-3.89452	-3.89469	-3.88939	-3.89489	-3.89311	-3.89455	-3.89389	-3.89386	-3.89388	-3.89468	-3.8947	-3.89442
CR45452	0	0	0	0	0	0	0	0	0	0	0	0	0	0	0	0	0	0	0	0	0	0	0	0	0	0	0	0	0	0	0	0	0	0	0	0
BG642163	-2.93036	-2.9304	-2.93551	-2.93308	-2.93597	-2.81168	-2.83728	-2.93437	-2.93789	-2.93927	-2.9384	-2.93792	-2.93927	-2.93894	-2.93851	-2.93932	-2.9381	-2.94004	-2.93474	-2.9375	-2.93783	-2.93703	-2.92287	-2.93202	-2.93945	-2.88088	-2.93802	-2.84195	-2.93899	-2.87507	-2.93916	-2.93915	-2.93916	-2.93966	-2.93969	-2.93932
CG15635	-4.34071	-4.34072	-4.34242	-4.34161	-4.34257	-4.34294	-4.34419	-4.34204	-4.30057	-4.346	-4.34427	-4.3435	-4.346	-4.3453	-4.34448	-4.34612	-4.34378	-4.34743	-4.34216	-4.34307	-4.34336	-4.34292	-4.33822	-4.34126	-4.34643	-4.34701	-4.34365	-4.3474	-4.34539	-4.34655	-4.34576	-4.34574	-4.34575	-4.34698	-4.34706	-4.34612
CG43798	-2.86305	-2.86309	-2.8684	-2.86587	-2.86888	-2.87003	-2.87087	-2.86722	-2.87039	-2.7998	-2.77113	-2.87042	-2.87184	-2.78908	-2.87104	-2.87189	-2.87061	-2.82601	-2.86759	-2.87013	-2.75291	-2.86998	-2.85525	-2.86477	-2.87203	-2.87226	-2.87052	-2.87253	-2.87154	-2.87208	-2.87172	-2.87172	-2.87172	-2.87225	-2.81392	-2.87189
CG3355	-4.0155	-4.01551	-4.01708	-4.01633	-4.01722	-4.01757	-4.01872	-4.01673	-4.01804	-4.02039	-4.0188	-4.01808	-3.98075	-4.01975	-4.01899	-4.02051	-4.01834	-4.02066	-4.01684	-4.01769	-4.01795	-4.01754	-4.0132	-4.01601	-4.02057	-4.02061	-4.01822	-3.99317	-4.01983	-4.02058	-4.02017	-4.02015	-4.02016	-4.0206	-4.02061	-4.0205
CG11929	-2.93931	-3.0792	-3.08473	-3.08209	-3.08522	-3.08644	-3.08901	-3.08349	-3.0881	-2.92658	-3.08907	-3.08826	-3.09019	-3.08977	-3.08922	-3.09025	-3.08871	-3.0912	-3.08388	-3.08687	-3.0878	-3.08637	-3.07104	-3.08095	-3.09042	-3.02029	-3.0886	-3.09104	-3.08982	-3.09048	-3.00056	-3.09004	-3.09004	-3.09069	-3.09073	-3.09025
Bsg25A	-3.88298	-3.88301	-3.88649	-3.88483	-3.79881	-3.88757	-3.89013	-3.88571	-3.88861	-3.89382	-3.8903	-3.88871	-3.89382	-3.89241	-3.89073	-3.89386	-3.88929	-3.89438	-3.88596	-3.88784	-3.80044	-3.88752	-3.87788	-3.88411	-3.89395	-3.89411	-3.88901	-3.89429	-3.89259	-3.89398	-3.89335	-3.89332	-3.89333	-3.8941	-3.89412	-3.89385
Elba3	-2.96459	-2.81306	-2.97063	-2.96777	-2.81959	-2.97249	-2.97438	-2.96929	-2.97374	-2.97571	-2.97445	-2.97379	-2.97571	-2.97524	-2.97462	-2.97579	-2.97404	-2.97686	-2.96972	-2.97296	-2.97366	-2.97241	-2.9558	-2.96654	-2.89552	-2.90429	-2.97392	-2.97668	-2.9753	-2.97605	-2.97555	-2.97554	-2.97555	-2.97629	-2.90504	-2.97579
CG3251	-3.1011	-3.10113	-3.10588	-3.10361	-3.1063	-3.10735	-3.10951	-3.10482	-3.10877	-3.11034	-3.10955	-2.99407	-3.11034	-3.11005	-3.10966	-3.11039	-3.10928	-3.11104	-3.10515	-3.10771	-3.10851	-2.98739	-3.09414	-3.10263	-3.1105	-3.1107	-3.10921	-3.11093	-3.11009	-3.11055	-3.0345	-3.11024	-3.03439	-3.11069	-3.11072	-3.11039
CG34351	6.04555	5.31057	5.39823	5.52559	4.64572	5.08482	6.37198	5.65686	5.50805	5.98075	5.36193	6.50247	6.40399	6.78848	6.59164	6.30951	6.23507	5.32976	5.84319	5.61622	5.20659	5.50211	6.15605	4.9471	6.27984	6.14448	5.49418	5.8149	6.30455	6.48952	6.81511	6.15758	6.61107	6.27143	6.06704	6.15868
Taf12L	3.08113	4.88328	5.32894	5.44649	5.27164	4.9104	3.78887	3.10614	4.71264	4.47152	4.34772	4.64069	2.41452	2.47081	2.69024	2.53348	2.59847	2.61525	4.89496	4.96323	4.79083	4.33875	5.31539	3.73407	2.97459	5.13149	5.246	4.32476	4.36183	4.17644	2.56739	2.43509	2.56806	2.33958	2.64981	2.40529
CG15631	-2.46585	-2.46591	-2.47135	-2.14121	-2.47155	-2.47203	-2.47349	-2.47083	-2.47265	-2.47522	-2.47359	-2.34148	-2.47523	-2.47461	-2.47381	-2.47533	-2.47304	-2.42181	-2.471	-2.4722	-2.47255	-2.472	-2.45506	-2.46824	-2.39837	-2.476	-2.47288	-2.47648	-2.38069	-2.40018	-2.47502	-2.47501	-2.47502	-2.47598	-2.47603	-2.47532
CG15630	6.68894	6.34693	6.75483	6.17961	6.36552	6.33768	7.51225	6.78485	6.68272	7.09398	7.01812	7.37318	6.75187	7.12922	7.08188	6.50486	6.75253	6.0736	6.49854	6.6958	5.80073	6.9268	6.17972	6.51594	6.51376	6.86091	7.06834	6.5508	7.1018	7.0877	7.02193	6.9985	6.80602	6.79114	6.77198	7.04496
CG42523	-4.34002	-4.34004	-4.34227	-4.34121	-4.34247	-4.34296	-4.3446	-4.34177	-4.34363	-4.34698	-4.34471	-4.3437	-4.34699	-4.34607	-4.34499	-4.34715	-4.34407	-4.34887	-4.2855	-4.34314	-4.34351	-4.34293	-4.33675	-4.34075	-4.34756	-4.34831	-4.34389	-4.34883	-4.34618	-4.34771	-4.34667	-4.34665	-4.34666	-4.34827	-4.34838	-4.34714
CG3294	5.02308	4.74959	5.1983	5.15984	5.39391	5.05753	5.39292	5.44432	5.12321	5.10962	5.41482	5.22972	5.16031	4.79001	5.00395	5.2155	4.85891	5.10251	5.17522	5.63256	5.04502	5.45684	5.27845	5.43485	5.26712	5.06283	5.1435	5.31993	5.40183	4.99754	5.0473	5.27972	4.98819	5.15269	5.10896	4.95502
Clect27	7.20535	7.00597	7.2836	7.53564	6.9786	7.60338	7.85093	7.63245	8.09707	7.94754	8.3927	8.25964	7.82142	7.80548	7.35569	7.70616	8.56624	7.1912	7.47616	7.53186	6.78165	7.27161	8.6262	7.9502	8.39628	7.3861	8.26743	8.67425	7.83807	7.97522	8.14503	7.63746	7.51161	7.43918	8.11056	7.55575
CR45297	-0.142546	0.0274999	-0.354125	-0.34919	0.0493364	-0.212533	-0.363648	-0.351855	-0.359912	-0.0706306	-0.247896	-0.360165	-0.371412	-0.368648	-0.365044	-0.371861	-0.361627	-0.378153	-0.352587	-0.0923865	-0.359431	-0.357016	-0.326065	-0.346956	0.0698347	-0.0691364	-0.231849	-0.2593	-0.273552	-0.225725	-0.370483	-0.28091	-0.281067	-0.238434	-0.375035	-0.288354
CG15629	8.74526	8.77526	8.67919	8.04936	7.86424	8.61523	9.0261	8.64342	8.583	8.73452	8.02439	8.63764	8.39192	8.93976	8.54676	7.89617	8.33781	7.97189	9.57699	9.24317	7.26204	8.14933	8.19749	7.841	9.27932	8.70154	8.65104	8.6885	8.72516	8.91652	8.80814	8.85126	8.87785	8.50526	8.70983	8.55958
CG3225	5.67156	5.74767	5.85803	5.88137	5.72542	5.50906	5.69843	5.75941	5.5609	5.55842	5.50074	5.42071	5.48604	5.45801	5.59707	5.545	5.51478	6.03404	5.48232	5.78192	6.55781	5.88044	5.95942	5.51608	5.65262	5.52701	5.49482	5.70653	5.87374	5.87327	5.50847	5.64173	5.73154	5.78537	5.50439	5.5042
mir-4910	-4.34125	-4.34125	-4.34222	-4.34176	-4.34231	-4.34252	-4.34323	-4.34201	-4.34281	-4.34427	-4.34328	-4.34284	-4.31977	-4.34387	-4.3434	-4.34434	-4.343	-4.34507	-4.34207	-4.3426	-4.34276	-4.34251	-4.33982	-4.34156	-4.34452	-4.34484	-4.34292	-4.34506	-4.34392	-4.34458	-4.34413	-4.34412	-4.34413	-4.34483	-4.34487	-4.34434
CG15628	9.85061	9.08914	8.77214	9.35653	8.45803	8.58593	10.2747	8.93708	8.80044	9.67696	9.68067	10.1549	9.56427	9.51324	9.52141	8.91788	8.25263	9.08177	9.40042	10.0798	8.00604	9.11863	9.38235	9.37272	10.0517	9.9559	9.54908	9.22443	9.85735	9.48909	10.1511	8.76624	8.60587	8.88429	9.41286	8.86377
CG2976	9.05085	9.2777	9.32803	9.63956	9.51938	9.4324	9.09441	9.22853	9.21755	9.44699	9.57478	8.73419	9.17791	8.19764	8.70785	8.83239	8.61338	8.76215	9.38466	9.32578	9.53955	9.13322	9.48743	9.51018	9.27141	8.98865	9.38385	9.54268	9.39556	9.14042	8.85499	8.72269	8.5345	8.489	8.69146	8.58451
mir-4912	0	0	0	0	0	0	0	0	0	0	0	0	0	0	0	0	0	0	0	0	0	0	0	0	0	0	0	0	0	0	0	0	0	0	0	0
Ir25a	7.23216	7.51619	7.63515	7.49342	7.64752	7.56692	7.46681	7.81118	7.642	7.73616	7.82678	7.80802	5.87731	5.82951	6.15063	5.70625	5.90377	5.50228	7.66278	7.29458	6.35266	7.23475	7.8668	7.69759	7.30988	8.45207	7.80006	7.78252	7.60076	8.10242	6.07368	5.90326	6.45822	6.11725	6.12814	6.33372
tank	9.23669	9.29087	9.28699	9.11204	9.47671	9.35776	9.07494	9.48138	9.31409	9.13666	9.20868	9.21284	9.20748	9.43648	9.22482	9.08995	9.3079	8.95693	9.22963	9.47644	8.67879	9.2888	9.26651	9.39147	9.35793	9.42367	9.33694	9.28906	9.21531	9.33497	9.30256	9.51414	9.38666	9.3417	9.32309	9.45605
CG12194	5.54502	5.75153	5.28235	5.16969	5.25184	4.91715	6.37801	5.92211	5.65844	5.8747	5.38918	5.91006	6.57685	5.87368	5.89819	5.51983	6.17066	5.83946	4.95814	5.36224	5.36519	6.02281	5.13592	5.96324	5.76595	6.27931	5.47193	5.22595	5.88989	5.85876	6.02089	5.81	5.61537	5.54684	5.80684	5.82609
mxt	11.5358	11.6895	12.1584	11.7805	11.8895	12.0364	11.7866	11.8285	11.9664	12.1	11.9991	11.9095	11.4387	11.5614	12.1696	11.4227	11.4204	11.1399	11.9487	11.8053	11.1423	12.0567	11.9433	11.9303	11.7041	11.925	12.2643	12.0215	11.868	11.8348	11.4961	11.6665	11.8923	11.5261	11.43	11.6734
CG11927	6.8283	7.62547	7.31762	7.39565	7.4945	7.59627	7.47538	7.57364	7.56516	7.24252	7.71399	7.24087	7.04916	7.11097	6.70975	7.11734	7.07501	7.67833	7.20316	7.3784	8.18402	7.14374	7.412	7.45804	7.34052	7.58427	7.54252	7.43416	7.46271	7.38489	7.20104	7.25605	7.43927	7.23365	7.07124	7.20334
mRpS2	8.2556	9.03224	8.67567	8.62814	8.91471	8.85525	7.99336	8.42114	8.88409	8.71178	8.94027	8.14957	9.2104	8.72293	8.87566	9.27191	9.26799	9.11413	9.02336	9.04883	8.51191	8.63046	8.73373	8.70019	8.55637	7.89741	8.60434	8.91957	8.5958	8.57416	9.17886	9.58242	9.58217	9.07382	9.13408	9.53516
Mon1	8.76855	8.84222	8.87289	8.73279	9.01129	8.91005	8.61667	8.55103	8.86931	8.84019	8.70545	8.67804	8.41139	8.61713	8.73841	8.56513	8.52397	8.7209	8.8362	8.62633	8.91157	8.83843	8.85634	8.72699	8.66322	8.6956	8.82515	8.67034	8.59914	8.79666	8.57094	8.59128	8.73453	8.78676	8.57522	8.68871
pog	4.95507	5.68104	5.61249	5.45445	5.49167	5.17963	6.96689	5.66594	5.92617	6.31493	5.53959	6.69972	5.66335	5.15175	5.72609	4.31284	5.62721	4.64491	5.13205	5.69654	5.2636	5.5316	4.93274	5.83712	5.5907	5.7725	5.42843	5.17071	5.64386	5.78573	5.68121	5.47816	4.96712	5.16752	4.95268	5.33475
Cf2	10.8958	10.5041	10.7215	10.5434	10.5884	10.7071	10.5176	10.5021	10.6208	10.6482	10.5594	10.7497	10.5264	10.9794	10.9375	10.5154	10.6401	10.23	10.5635	10.6475	9.91285	10.7963	10.7521	10.5473	10.4357	10.7627	10.6444	10.4263	10.3087	10.5039	10.5565	10.7071	10.9984	10.9565	10.6692	10.7422
CG3008	10.6521	10.8378	11.109	11.0056	11.2119	11.1117	10.7141	11.0885	11.0697	10.9057	11.0825	11.0942	10.4705	10.5082	10.6583	10.4808	10.4362	10.2729	11.3042	10.8494	10.3696	11.0113	11.0949	10.9586	10.939	11.0849	10.9552	11.105	11.2055	11.2396	10.4386	10.463	10.9432	10.5009	10.535	10.7895
CG15625	2.63002	2.62886	2.73344	2.55353	2.47502	3.46296	3.35465	2.65302	3.33079	3.42668	3.423	2.80514	2.31652	2.27523	2.33098	2.1301	2.49392	2.29152	3.05661	2.85506	2.41327	3.30298	3.04281	3.08081	3.30043	3.06621	3.84298	3.45214	2.84404	2.88278	2.41578	2.41704	2.41639	2.00048	2.1687	2.2233
CG3036	12.3883	12.0905	12.2208	12.1101	12.6619	12.7782	12.4245	12.7483	12.8604	12.3582	12.6092	12.721	12.1222	12.2099	11.7544	11.8502	12.4356	11.5734	12.3564	12.1699	11.0376	12.1933	12.711	12.5124	12.638	12.8418	12.6258	12.4855	12.4542	12.2955	11.9896	12.0687	11.6118	12.208	12.397	12.267
CG2837	2.78551	2.96029	2.93125	3.25927	2.91538	3.35296	2.85373	2.67921	2.70588	3.16684	3.01954	3.19799	3.49691	3.40942	3.58432	4.11313	4.58536	3.56541	2.82298	2.59974	2.83447	2.75318	3.84842	3.30448	2.89818	2.58222	2.68889	2.69807	2.88867	3.18097	3.7322	3.42536	3.84614	4.70661	4.43566	4.25667
hoe1	9.35697	9.67702	9.52656	9.61151	9.21626	9.5822	10.1291	9.43658	9.25702	9.71268	9.38338	9.75928	9.57073	9.37609	9.38761	9.24176	9.55155	9.98849	9.71606	9.88453	10.3583	9.95441	9.3622	9.53944	10.0835	9.75726	9.54528	9.64598	10.1979	9.87611	9.88457	9.62145	9.34747	9.18541	9.57458	9.57934
hoe2	4.67026	4.86949	4.66866	5.05918	5.12991	4.07922	5.51253	5.09541	4.77966	5.41847	4.47012	5.77411	5.16771	4.80638	4.43285	5.01721	5.23458	4.13803	4.2768	4.73244	4.44826	4.80343	5.11985	4.57428	5.04733	5.48008	4.97482	4.7043	5.28331	5.0953	4.91142	4.21491	4.17515	4.28829	5.00277	4.38393
Sgs1	1.20376	1.04211	0.832633	1.00837	1.21236	1.18843	1.3927	1.12902	0.821193	1.02014	0.921229	1.15402	1.01997	1.18909	0.915418	1.0144	1.0417	1.0628	0.835693	1.27252	0.948408	0.826906	0.889635	1.17212	0.868541	1.08235	0.819192	1.042	1.04943	0.795005	0.96014	1.2682	1.09792	0.792283	0.856226	1.01459
CG14044	1.74288	2.05708	1.50524	1.69959	1.79025	1.98362	2.4901	1.94999	1.61862	1.98889	1.58642	1.48192	1.87867	1.64137	1.93817	1.67793	1.99912	1.76674	1.81574	1.49081	1.74327	1.98558	2.09004	2.01249	1.84464	1.69263	1.47894	1.59819	1.8646	1.88861	2.20368	1.89984	1.95748	1.90125	1.84754	2.07467
mRpL24	9.72369	9.53766	9.58559	9.37692	9.59602	9.6769	9.06153	9.13059	9.80392	9.41265	9.49733	9.40067	9.63828	9.87023	9.72321	9.81342	9.65923	9.44945	9.38514	9.73299	9.33747	9.52045	9.52385	9.53448	9.20872	8.83431	9.2586	9.24924	9.12625	9.46393	9.72965	9.92671	9.779	10.0449	9.68085	10.0922
betaggt-I	9.16914	8.71951	8.57036	9.45364	8.62334	8.54736	8.91484	9.04782	8.6051	8.98083	8.73323	8.5712	9.33836	8.80992	9.17385	9.15657	9.28123	8.85567	8.53041	8.92107	9.52138	8.65934	9.38237	9.19192	8.71576	8.89286	8.72724	8.86145	8.78339	9.01116	9.48992	8.95411	8.75532	8.98114	9.24421	8.77856
jet	6.80095	7.43333	7.08846	7.10588	7.48232	7.39871	6.71846	7.55192	7.21411	7.26257	7.58516	6.93646	7.66879	7.25512	7.049	7.45281	7.61421	7.20981	7.75242	7.50882	6.91234	7.10767	7.13409	7.65021	7.49989	7.14363	7.35295	7.45201	7.15302	7.07572	7.43815	7.83872	7.93819	7.27156	7.55359	7.64253
Jon25Biii	4.68034	6.80873	6.44717	6.57205	11.5039	6.68674	3.02934	4.13197	2.81229	2.59891	3.27653	2.80547	6.59979	3.70886	2.83184	2.57977	7.17768	4.88563	4.00772	7.20946	8.89047	7.65674	6.34536	8.499	2.38569	2.4453	2.7846	2.56581	2.69227	2.36909	2.63575	4.9905	2.90033	3.30037	6.16228	2.43052
Jon25Bii	4.51889	3.97014	3.03108	5.17847	4.9644	2.9699	3.65512	7.36177	2.74286	3.21114	2.81735	3.18664	4.73845	3.92183	3.52937	4.63133	4.44237	5.31477	5.76513	2.78099	5.82802	2.79672	3.52064	4.54773	5.81623	2.90837	3.66927	3.47446	2.69314	3.1988	4.95643	5.16129	4.00659	4.40475	6.20175	3.62468
Jon25Bi	6.11595	5.1638	3.85411	6.39949	6.08485	3.77437	5.12869	9.04511	4.11026	4.38789	3.68607	4.01117	6.21011	5.29442	5.4828	6.89045	7.20932	7.7787	6.00831	3.87392	7.23228	5.11329	4.32115	5.64587	6.63402	3.27849	6.32073	5.81937	3.69731	5.05322	6.30415	6.48205	5.36905	6.16423	8.71704	5.12959
Marcal1	7.14114	7.2035	6.92997	6.95909	7.07095	7.00416	6.67443	6.74019	7.15299	6.81543	7.12508	7.0865	7.25235	7.36993	7.29338	6.98628	7.08157	8.05683	6.93501	7.04957	8.5731	7.1594	7.04473	7.10557	6.87773	6.85337	6.92293	6.74418	6.86294	6.98906	7.25178	7.3917	7.35056	7.52699	7.31468	7.5289
CG34124	1.19813	1.36324	1.13077	1.16166	1.25582	1.34619	1.50221	1.145	1.31292	1.35447	1.34628	1.2073	1.09759	1.20464	0.950709	1.3452	1.08335	0.974726	1.27847	1.10715	0.964558	1.11259	1.30686	1.1756	1.4225	1.23306	1.20002	1.09279	1.12155	1.26104	1.02608	1.25043	1.02627	1.1812	1.0606	1.28879
CR43824	1.04081	1.2427	1.43464	1.7234	1.16599	1.00246	1.40353	1.3337	1.25425	1.2805	1.3092	1.25171	1.05241	0.96951	1.09754	1.04917	1.23699	1.00262	1.76195	1.27456	1.25907	1.3988	1.08767	1.03087	1.31535	1.70434	1.44468	1.52281	1.72667	1.60256	0.964145	0.964316	0.964227	1.09793	1.02595	0.96014
CG34125	7.0017	7.57525	8.10868	7.81388	7.94933	7.99866	7.50391	8.03712	7.88766	7.81258	8.23581	7.23475	8.22225	7.27249	8.04001	8.06398	7.9143	7.97925	8.31046	7.89644	7.58316	8.02114	7.62694	7.74766	7.85197	7.19378	8.20208	8.3501	8.30628	7.48746	7.67085	8.1811	8.32493	7.63118	7.82061	7.99988
Trip1	10.5096	10.8133	10.6572	10.6559	10.8313	10.8872	10.6874	10.9225	10.6798	10.662	10.8867	10.1813	10.6133	10.2171	10.2348	10.6635	10.5401	10.8903	10.9055	10.7317	11.1508	10.3863	10.4864	10.8156	10.8596	10.4134	10.6969	10.8357	10.6756	10.58	10.5587	10.533	10.4918	10.2163	10.5435	10.485
Scox	10.0211	10.1825	10.0834	9.90817	10.2449	10.0931	9.26698	9.73375	10.3859	10.0075	10.1889	9.83598	9.83896	9.86778	9.9926	10.062	9.8897	9.81134	9.71432	10.0189	9.88629	10.0029	9.92724	9.94955	9.65831	9.54718	10.0167	9.73741	9.56069	9.84449	10.0385	10.1736	10.2195	10.2677	9.90916	10.3322
CG3756	7.10162	7.4536	7.39606	7.44159	7.80244	7.57181	7.42289	7.35791	7.44562	7.19341	7.54654	7.29697	6.97477	6.65933	6.731	7.21605	7.0738	7.56863	7.81838	7.66875	7.3784	7.21524	7.32516	7.51671	7.66655	7.38808	7.24498	7.36887	7.49302	7.44363	7.18033	7.25594	7.14436	6.88572	7.07405	7.06583
l(2)05714	7.18272	7.33102	6.96255	7.11583	7.09781	6.99637	6.83642	7.2382	6.85202	6.82767	6.87375	6.95025	6.94496	7.25606	6.79564	6.96184	6.76231	7.84866	7.2424	7.32393	8.50126	7.21983	7.29406	7.22828	7.27878	7.43563	6.78274	6.76934	6.73921	7.02599	7.00995	7.08792	7.17648	7.12813	7.14035	7.2021
CG14043	7.5153	7.66437	7.81807	7.78273	7.63738	7.7357	7.62859	7.91945	7.62318	7.56369	7.40404	7.38858	7.62649	7.32192	7.3737	7.67733	7.67223	8.22789	8.05225	7.7296	8.67929	7.80059	7.76322	7.47369	7.58009	7.71605	7.6517	7.9384	7.92721	7.5885	7.59956	7.46559	7.31005	7.37448	7.5459	7.41794
mRpL28	9.77014	10.106	9.90724	9.72455	10.1777	10.0484	9.39276	9.94887	10.089	9.81247	10.0399	9.60983	10.297	10.0258	9.77798	10.2098	10.1538	10.0894	10.0476	10.2547	9.61723	9.78577	9.9006	10.0831	9.83294	9.40287	9.80083	9.92621	9.76761	9.79709	10.3605	10.6767	10.4155	10.2506	10.1856	10.6372
Gmd	7.14218	7.13898	7.46286	7.38936	7.10953	7.23873	7.83235	7.9146	7.56679	7.69743	7.59521	7.19902	7.28854	7.15793	7.4826	7.67907	7.29047	8.0483	7.14514	7.1247	8.6146	7.5564	7.13862	7.25205	7.38014	7.84575	7.89084	8.20663	7.64771	7.40513	7.09576	7.289	7.10338	7.16112	7.28351	7.1464
CG3792	8.68195	8.58794	8.80591	8.46915	8.64843	8.72391	8.96744	8.77011	8.80644	8.80067	8.84792	8.77326	8.99684	8.98293	8.89626	9.05923	8.90284	8.97759	8.59045	8.3579	9.20128	8.58082	8.75924	8.51914	8.62423	8.76527	8.68365	8.69294	8.48295	8.73355	8.98624	9.02246	9.01755	9.1829	8.93937	9.1242
CG8891	7.27246	7.87216	8.0558	7.90041	8.14872	8.07905	7.98906	8.02265	7.9145	7.75201	8.13441	7.72446	7.16334	7.1461	7.15592	7.5588	7.24219	7.38889	8.07991	7.61166	7.7285	7.49349	7.82018	7.85231	7.79617	7.75559	7.65763	7.95265	7.75676	8.06088	7.3323	7.33595	7.50578	7.13201	7.31407	7.4695
CG8892	6.35883	6.92082	7.01181	6.55426	6.97491	6.82493	6.55314	6.86865	6.60236	6.77408	7.13557	6.48018	6.60973	6.14921	6.46078	6.56615	6.26021	7.74828	6.98885	6.81755	8.15009	6.67317	7.13539	6.79335	6.94255	6.52054	7.069	7.2227	6.91525	6.74951	6.48459	6.73594	6.77508	6.14078	6.45693	6.32917
CG34126	10.1539	9.98864	10.2189	10.1481	10.0856	10.1842	10.2071	10.3356	10.2529	10.1926	10.1628	10.3018	10.2438	10.4012	10.6042	10.0439	10.2045	10.1756	9.91826	10.153	10.3428	10.5081	10.3129	10.1771	10.1032	10.3578	10.6394	10.4077	10.3253	10.1634	10.1871	10.0975	10.1828	10.439	10.4023	10.2287
Rtnl1	12.6171	12.4684	12.7775	12.6037	12.583	12.6971	12.7035	12.4002	12.5124	12.5771	12.5882	12.6821	12.2417	12.5638	12.2575	12.1166	12.259	12.0658	12.7971	12.3874	12.1115	12.477	12.4955	12.3417	12.4686	12.3978	12.5568	12.5638	12.2833	12.5387	12.4195	12.4182	12.3586	12.47	12.1103	12.3998
Tfb5	0	0	0	0	0	0	0	0	0	0	0	0	0	0	0	0	0	0	0	0	0	0	0	0	0	0	0	0	0	0	0	0	0	0	0	0
CG31917	0	0	0	0	0	0	0	0	0	0	0	0	0	0	0	0	0	0	0	0	0	0	0	0	0	0	0	0	0	0	0	0	0	0	0	0
CG3887	10.2478	10.1933	10.3157	10.1738	10.4488	10.3215	9.99104	10.0008	10.3664	10.3081	10.3651	10.2237	10.1786	10.2814	10.1389	10.2663	10.1835	10.0918	10.2289	10.1469	10.3171	10.0669	10.0443	10.2031	9.97638	9.89318	10.0461	10.005	9.81312	10.1745	10.2686	10.2424	10.4231	10.3303	10.2237	10.4325
vkg	9.94155	10.4485	10.4476	10.1253	10.3189	10.6454	10.235	10.2433	10.0316	10.1561	10.4471	9.74453	10.4061	10.0947	10.365	10.4679	10.7171	10.3504	10.8699	10.9495	9.72432	10.2594	10.2067	10.732	11.2539	9.5796	9.90796	10.2522	10.48	9.94706	10.8634	11.0013	10.7774	9.99328	10.6821	10.4854
Cg25C	10.4904	10.8947	10.9541	10.7197	10.6789	11.0738	10.7316	10.8377	10.4031	10.5775	10.7272	10.2726	10.865	10.7198	10.8478	10.9943	11.2567	10.9294	11.3213	11.383	10.0357	10.6824	10.5321	11.1943	11.8135	10.0964	10.3918	10.7101	10.8434	10.5219	11.2531	11.4964	11.28	10.4182	11.2457	11.0337
SP555	0	0	0	0	0	0	0	0	0	0	0	0	0	0	0	0	0	0	0	0	0	0	0	0	0	0	0	0	0	0	0	0	0	0	0	0
CG14042	0	0	0	0	0	0	0	0	0	0	0	0	0	0	0	0	0	0	0	0	0	0	0	0	0	0	0	0	0	0	0	0	0	0	0	0
CG31650	9.06659	8.82102	8.98636	8.74643	8.99476	8.75414	8.81986	8.90832	9.50092	9.21832	9.07457	9.02034	9.23921	9.52959	9.22149	9.20068	8.94348	9.46398	8.77786	9.1365	9.53493	8.99104	8.74707	8.72712	8.85051	8.73303	9.11729	8.93333	8.94208	9.01959	9.42459	9.77522	9.54027	9.90676	9.2334	9.82659
CG33995	0	0	0	0	0	0	0	0	0	0	0	0	0	0	0	0	0	0	0	0	0	0	0	0	0	0	0	0	0	0	0	0	0	0	0	0
CG44001	0	0	0	0	0	0	0	0	0	0	0	0	0	0	0	0	0	0	0	0	0	0	0	0	0	0	0	0	0	0	0	0	0	0	0	0
CG44000	0	0	0	0	0	0	0	0	0	0	0	0	0	0	0	0	0	0	0	0	0	0	0	0	0	0	0	0	0	0	0	0	0	0	0	0
CG9121	4.10055	4.09843	3.67664	4.03954	3.95964	3.20505	4.84493	4.3427	4.09908	4.81276	4.49666	4.61622	4.25222	3.55836	4.13585	3.34233	4.17798	3.58257	3.71175	4.11207	4.01208	4.18927	3.49694	3.73655	4.30644	4.49667	3.85523	3.90017	4.05071	4.43765	4.32095	4.11405	3.59759	3.75887	3.42077	3.49888
eIF-3p40	10.4098	10.9312	10.9364	10.9145	11.0254	11.0488	10.8769	11.0517	10.8273	10.8371	11.1575	10.4076	10.8603	10.3575	10.5387	10.785	10.6943	10.8535	11.1408	10.9437	10.9735	10.6936	10.6854	10.9757	11.1132	10.6184	11.0137	11.0642	10.9222	10.6803	10.6701	10.777	10.8147	10.2991	10.7028	10.5763
CG14040	8.36584	8.33999	8.59473	8.38923	8.38364	8.2749	8.31305	8.00423	8.21181	8.25388	8.1282	8.36657	8.18383	8.50611	8.193	8.15835	8.09738	8.38356	8.06014	8.09445	8.86644	8.25164	8.46868	8.07074	8.21146	8.35066	8.17193	8.06325	8.13423	8.32351	8.18509	8.16989	8.31899	8.48179	8.22401	8.31974
CG14036	2.48266	3.40041	2.40617	1.31167	2.00908	1.2007	1.35342	1.58357	1.15609	0.917381	1.08155	1.42909	1.5271	0.984885	1.06218	3.94337	1.12649	8.68445	1.57115	1.18925	6.85699	1.96068	1.54602	1.33917	1.09853	1.21938	1.41314	0.743473	1.42881	1.86307	1.38125	0.94225	1.17705	0.820648	3.26743	0.905555
His3.3A	9.56818	10.1172	10.0268	9.9542	10.2875	10.1632	9.56569	10.1781	10.2016	9.98157	10.4299	9.53296	10.2673	9.8339	9.95675	10.1984	10.1942	10.0312	10.2638	10.2611	9.62873	9.95809	9.80959	10.3864	10.0103	9.31083	9.97502	10.0609	9.75225	9.74564	10.0562	10.4964	10.4718	10.0807	10.2122	10.3566
CG31918	4.70731	5.1111	4.94961	4.83836	4.79647	4.92041	4.77543	5.27383	4.29163	4.63954	4.20762	4.9428	4.77141	4.43714	4.35856	4.90126	4.4382	5.69521	4.31565	4.78207	5.99917	4.59368	4.69333	5.05205	4.64476	5.53701	4.41496	4.90743	5.17443	5.02296	4.41751	4.18137	3.92128	4.11074	4.85875	4.49236
Rpn11	9.22065	9.4796	9.79508	9.48601	9.57969	9.4404	9.63945	9.87351	9.29308	9.8521	9.39495	9.272	9.42681	9.0342	9.12123	9.39569	9.26747	10.0262	10.0081	9.44343	10.6071	9.41055	9.25754	9.39122	9.6457	9.85241	9.51475	9.94931	9.8764	9.521	9.09104	9.25727	9.48031	9.14417	9.31482	9.14176
CR45291	2.1622	1.70867	1.62809	2.1841	2.08643	1.73545	1.66402	1.64539	1.58333	1.57444	1.42778	1.7026	2.15199	1.97152	2.05164	2.13812	2.12447	1.69182	1.47325	1.72753	1.44635	1.73684	1.57336	1.49495	1.47704	1.71712	1.57534	1.56295	1.40747	1.55064	2.03763	2.30642	2.38032	2.39916	1.91145	1.77934
qtc	7.98381	7.79324	7.162	7.91777	7.56457	7.17655	8.33929	7.907	7.67462	7.93654	7.64976	7.52927	8.04995	7.35381	7.7331	7.71108	7.79381	7.16947	7.5861	7.77481	7.15047	7.53618	7.67604	7.92444	8.01337	7.41427	7.51423	8.06221	7.61445	7.51995	7.96352	7.77641	7.16079	7.25698	7.52012	7.38708
CR43820	-2.45689	-2.45694	-2.46177	-2.46051	-2.46194	-2.46234	-2.46356	-2.30878	-2.46286	-2.38931	-2.3592	-2.46291	-2.46498	-2.46448	-2.46382	-2.46506	-2.46318	-2.46619	-2.46148	-2.46248	-2.46277	-2.46232	-2.4469	-2.4591	-2.39573	-2.3459	-2.46305	-2.41261	-2.46455	-2.46533	-2.46481	-2.4648	-2.46481	-2.46559	-2.34712	-2.46506
mir-2495	0	0	0	0	0	0	0	0	0	0	0	0	0	0	0	0	0	0	0	0	0	0	0	0	0	0	0	0	0	0	0	0	0	0	0	0
CR45305	0.758866	0.758681	1.42953	0.746895	1.13001	0.871712	0.717212	1.04305	1.07285	0.862471	0.931907	0.967783	0.933049	1.04016	1.01167	1.05167	0.954372	0.687127	0.898732	0.729084	1.07851	0.872478	0.794282	0.75147	0.913249	1.22237	0.849129	1.00084	0.88532	0.697098	0.871282	0.871842	0.871552	0.946131	0.994493	0.92755
RpL37A	12.6708	12.3943	12.4448	12.765	12.5617	12.5293	12.5426	12.5436	12.5405	12.2785	12.4247	12.6159	12.1872	12.271	12.3264	12.4977	12.1794	12.2327	12.6111	12.4519	12.2773	12.4008	12.419	12.386	12.5043	12.492	12.2953	12.4825	12.3044	12.4849	12.1643	12.1011	12.2279	12.3808	12.2828	12.0738
pgant5	10.2661	9.28996	9.34494	9.78345	9.01657	9.12725	10.131	9.67251	9.36909	9.81027	9.6974	9.9008	9.93209	9.52254	9.57671	9.73758	9.63019	9.41616	9.40754	9.32605	9.89731	9.26414	10.5153	10.0792	9.74502	10.0174	9.86802	9.67721	9.85703	10.0561	10.0104	9.47325	8.99782	9.70483	9.51845	9.30223
CG5828	7.13657	8.14619	7.85245	7.81511	8.09068	7.80102	7.46061	7.75855	7.80672	7.622	7.96515	7.17032	7.87868	7.22826	7.20826	7.64502	7.35437	8.22747	7.99805	8.02596	8.59013	7.66332	7.32836	7.6941	7.75235	7.41977	7.93645	7.87047	7.66845	7.43702	7.52715	7.6967	7.67248	7.44728	7.55722	7.55446
CG4230	10.9282	11.0248	10.8221	10.6267	10.9566	10.8601	10.1785	10.4756	11.192	10.6269	10.8088	10.74	10.9157	11.1846	11.1281	11.0491	10.9912	10.4737	10.4546	10.9431	10.1202	10.7456	10.75	10.8574	10.4702	10.3281	10.7371	10.3299	10.4001	10.7143	11.1255	11.1786	11.2373	11.2669	10.9155	11.4023
CG8680	11.1458	11.802	11.5406	11.2892	11.6063	11.6053	10.6825	11.3175	11.7435	11.1325	11.6144	11.0951	12.0296	11.7401	11.5744	12.0685	11.9114	11.5884	11.5825	11.8569	10.8983	11.396	11.4607	11.8635	11.0954	10.5091	11.1076	11.1699	10.9878	11.1217	12.0926	12.3518	12.3433	11.9965	12.0048	12.5042
Msp300	13.1134	13.2377	14.2418	13.783	13.7599	14.1452	13.3975	13.3427	13.6693	13.7564	13.5965	13.8833	13.5278	13.5187	13.9952	13.0979	13.4009	13.21	14.0001	13.5668	12.6699	14.2574	14.1805	13.725	13.6121	13.8232	13.7412	13.9837	14.0939	13.6254	13.316	13.4805	13.7487	13.4018	13.2547	13.6901
snoRNA:Psi28S-2263	-3.30721	-3.30724	-3.31098	-3.3092	-3.31132	-3.31214	-3.31489	-3.31015	-3.31327	-3.31566	-3.31508	-3.31337	-3.31566	-3.31546	-3.22805	-3.3157	-3.31399	-3.31614	-3.31041	-3.31243	-3.31307	-3.31209	-3.30173	-3.30843	-3.25625	-3.31591	-3.31369	-3.31607	-3.31549	-3.3158	-3.18445	-3.31559	-3.31559	-3.31591	-3.31592	-3.31569
snmRNA:765	0	0	0	0	0	0	0	0	0	0	0	0	0	0	0	0	0	0	0	0	0	0	0	0	0	0	0	0	0	0	0	0	0	0	0	0
snmRNA:128	0	0	0	0	0	0	0	0	0	0	0	0	0	0	0	0	0	0	0	0	0	0	0	0	0	0	0	0	0	0	0	0	0	0	0	0
snoRNA:Psi18S-525k	-0.755301	-0.755363	-0.613975	-0.759261	-0.76317	-0.628018	-0.768899	-0.761054	-0.76643	-0.621698	-0.769169	-0.532118	-0.621807	-0.681567	-0.769818	-0.696612	-0.648856	-0.726293	-0.60681	-0.631422	-0.76611	-0.507394	-0.743412	-0.757752	-0.701804	-0.776226	-0.767104	-0.668444	-0.683283	-0.637758	-0.773378	-0.77334	-0.614053	-0.77617	-0.711541	-0.696541
snmRNA:158	0	0	0	0	0	0	0	0	0	0	0	0	0	0	0	0	0	0	0	0	0	0	0	0	0	0	0	0	0	0	0	0	0	0	0	0
Cyp28d2	5.7268	5.58996	6.44771	6.27092	6.1529	6.45461	6.65263	5.85301	6.07803	6.38433	6.24488	6.57709	5.51184	5.71134	5.89349	5.35305	5.62839	5.56619	6.32287	5.73311	5.10769	6.52653	6.26272	5.61163	5.68049	6.43783	6.32901	6.1826	6.12061	6.10107	5.51598	5.46844	5.72799	5.57263	5.50681	5.77452
Cyp28d1	11.8654	11.2267	11.0659	11.7591	10.8736	10.7873	10.7202	10.9282	10.2611	10.6474	10.4215	10.5675	12.0656	12.2051	12.5383	12.1737	11.8029	11.5894	10.8367	11.6616	10.7984	11.3649	11.1889	10.5539	10.6788	11.1243	10.7827	10.9159	10.5544	10.4409	11.9141	11.5029	11.7265	12.5559	11.9627	11.8976
CG7742	1.11513	0.757941	0.887696	0.746409	0.734752	0.730488	0.933311	0.900974	0.853704	1.11245	1.1786	0.96503	0.995412	0.96486	1.08873	0.925067	0.951764	0.688284	0.739612	0.865691	0.856541	1.20061	0.792884	0.750883	1.08174	1.0435	1.1467	0.953608	0.799472	1.17001	0.869667	0.870219	0.869933	0.828354	0.825914	0.856703
CG14034	1.37051	1.20113	1.38909	1.16452	1.12724	0.968755	1.07107	0.982322	1.09555	1.36127	1.1729	1.41016	1.30219	1.12698	1.06184	1.09401	1.08435	0.913579	1.51846	1.10877	1.09868	1.35414	1.31206	1.17875	1.47774	1.28862	1.20355	1.19402	1.72138	1.42089	1.10824	1.10884	1.10853	1.12586	0.994086	1.01609
TpnC25D	8.05244	6.64305	7.40799	8.11922	7.13591	5.75894	7.39653	8.75328	6.59048	8.1093	7.66209	7.80564	8.23834	7.43962	7.22947	7.36281	8.1644	6.45388	8.42626	7.45637	6.75718	6.81836	8.19187	7.39313	7.92297	6.76886	7.21641	7.81558	8.51642	7.89805	7.99022	6.54533	5.61362	7.32428	7.37848	7.15792
tkv	11.0696	10.7762	10.8893	11.0563	10.8978	10.7819	10.9337	10.7539	10.8709	11.1011	10.9333	10.9039	10.7069	10.8853	11.0512	10.9518	10.8941	10.4609	10.8349	10.9311	10.113	10.9493	11.0188	10.7235	11.0536	11.0941	10.8913	10.9072	10.98	11.1046	10.7165	10.7238	11.0128	10.9299	10.8666	10.8796
CR44744	0.234008	0.233549	0.032079	0.346484	0.0310681	0.282696	0.395137	0.0346672	0.0255272	0.231597	0.226186	0.148833	0.0916244	0.015764	0.124089	0.160585	0.14143	0.056949	0.0338324	0.160416	0.0260695	0.164771	0.06476	0.215663	0.0836573	0.19139	0.144961	0.0624824	0.258509	0.147644	0.0137324	0.242651	0.096518	0.0743195	0.189473	0.0122288
Cyp4ac1	9.79744	9.50609	9.92625	9.78281	9.85064	10.2215	8.95149	8.87309	8.77199	8.53591	8.98182	9.14539	9.25569	10.2044	10.1747	9.5111	9.66144	9.1849	9.25001	9.47302	8.21591	9.46617	9.77852	9.24101	8.86151	8.90443	7.91037	8.01582	8.32847	8.42118	9.32333	9.69698	9.90915	10.1499	9.42191	9.68057
Cyp4ac2	9.70203	9.42625	9.73897	9.67635	9.63604	9.86469	8.58091	8.81519	8.92255	8.55369	8.7179	9.0909	8.89515	9.70612	9.63593	9.27537	9.25225	8.51709	9.42467	9.73268	8.27348	9.40808	9.84812	9.02557	8.91408	8.30939	7.95234	8.33865	8.3785	8.4109	9.26011	9.08166	8.9445	9.9497	8.94096	9.09283
Cyp4ac3	6.66006	6.37563	6.63598	6.8906	6.92702	6.64505	6.40629	6.8888	6.24673	6.43448	5.74733	7.07794	6.89775	7.49269	7.00671	7.31152	7.08169	6.37689	6.45013	6.73233	5.42095	7.26294	6.78561	6.55454	6.24738	6.08019	5.83546	6.2657	6.69049	6.6373	6.79685	6.65779	6.59651	7.28868	7.09638	6.77723
Bsg25D	9.5521	9.86212	9.59901	9.61588	9.82511	9.91973	9.52442	9.8205	9.7359	9.69755	9.77119	9.75627	9.61649	9.69047	9.4726	9.74466	9.75061	9.76298	9.74788	9.80244	9.76707	9.75253	9.91279	9.80612	9.76162	10.0219	9.82962	9.79952	9.73701	9.73317	9.65344	9.75969	9.85853	9.91218	9.72586	9.81759
Bub1	8.21642	8.24606	8.18945	8.27017	8.28726	8.25767	8.04164	7.9735	8.21308	8.21223	8.19388	8.02324	7.97647	8.18807	8.03585	8.15824	8.0941	9.00879	8.14492	8.32593	9.47176	8.2489	8.23637	8.08764	8.07797	8.2276	8.27843	8.3426	8.20357	8.22507	8.0464	8.30385	8.34706	8.43458	7.9539	8.27873
CR44743	0.531508	0.531025	0.715287	0.766733	0.324185	0.578017	0.312039	0.622244	0.442936	0.586275	0.519182	0.650592	0.301255	0.305079	0.415391	0.450838	0.433747	0.393849	0.482096	0.320141	0.317951	0.458435	0.366058	0.512172	0.372549	0.586191	0.315845	0.590085	0.68236	0.370365	0.463079	0.302618	0.302577	0.482619	0.29627	0.37864
CR44742	-4.34138	-4.34139	-4.34216	-4.34179	-4.34223	-4.3424	-4.34297	-4.34199	-4.34263	-4.34379	-4.34301	-4.34265	-4.3438	-4.34348	-4.3431	-4.34385	-4.34278	-4.34443	-4.34204	-4.34246	-4.34259	-4.34239	-4.34025	-4.34163	-4.34399	-4.32469	-4.34272	-4.34442	-4.34352	-4.34405	-4.34368	-4.34368	-4.34368	-4.34424	-4.34428	-4.34385
vri	12.0396	12.3444	11.8626	12.0629	12.2635	12.2764	12.3714	12.5996	13.1159	12.7293	12.82	12.5152	12.3357	12.7777	12.5031	12.6815	12.4737	12.0564	12.1694	12.5646	11.0812	12.4068	12.0541	12.3156	12.1814	12.7371	13.252	12.4204	12.1731	12.556	12.3989	12.6162	12.9964	12.9816	12.4497	12.6911
CR45730	1.14206	0.974888	0.911169	0.940618	0.755609	0.893069	0.957242	0.762264	0.745266	0.720835	0.736482	0.989568	0.954375	1.19257	1.11521	1.13016	0.741636	0.912478	0.760725	1.0106	0.746284	1.12924	0.816421	1.10954	1.05388	1.01912	0.743112	1.10575	0.820725	0.716613	1.09792	0.966905	1.03488	1.42795	1.01611	0.878972
CG14024	2.82134	3.37432	3.49737	2.90612	3.15222	3.48927	4.03887	3.21417	3.2141	3.95794	3.24474	3.81279	3.08397	3.3628	3.21786	2.84905	3.24363	3.18101	3.0975	2.78288	3.14731	3.77232	3.21838	3.58712	3.3562	3.39901	3.19011	3.00535	3.58234	3.77529	3.21057	3.49295	2.74786	2.924	3.04796	3.3658
Ncoa6	9.91217	9.75007	9.92144	9.74813	9.63373	9.9454	9.84567	9.9978	9.9068	9.89446	10.0017	9.85439	9.84622	9.9479	10.1277	9.7215	9.89521	10.2601	9.83081	9.95349	10.4617	9.97561	9.97694	9.82266	9.97874	9.8568	10.2115	9.94818	9.93196	9.65287	9.82306	9.98307	10.0406	9.95228	9.7755	10.0561
CR44985	-1.51135	-1.51139	-1.51564	-1.34546	-1.51599	-1.51683	-1.51936	-1.51475	-1.39277	-1.44335	-1.51952	-1.39388	-1.44341	-1.43121	-1.41534	-1.52251	-1.40031	-1.52489	-1.51504	-1.51712	-1.51772	-1.51678	-1.50212	-1.5128	-1.52293	-1.52365	-1.51831	-1.52449	-1.43283	-1.38663	-1.43931	-1.29405	-1.52198	-1.52362	-1.52372	-1.52251
cype	12.1412	12.8798	12.6101	12.1878	12.5987	12.5966	11.6335	12.6638	12.9246	12.4135	12.8589	12.0285	13.3181	12.904	12.8908	13.3235	13.1848	13.0056	12.9361	13.1587	11.9465	12.414	12.4618	12.931	12.2543	11.4456	12.2939	12.4839	12.2064	12.1888	13.1865	13.5999	13.551	13.0784	13.1951	13.5844
CG14022	11.0557	11.3677	10.6625	10.5895	11.0046	10.8585	10.1973	10.719	11.2346	10.5669	10.8676	11.1171	11.2595	11.5533	11.1517	11.2114	11.1871	10.8844	10.9984	11.3384	9.86885	10.8259	10.9585	11.3545	10.7925	10.9561	10.6403	10.2357	10.181	10.8861	11.571	11.5864	11.7017	11.7972	11.4488	11.9324
TotM	9.97268	8.00674	8.41713	8.3792	7.52722	8.90483	8.89843	11.1583	8.94342	8.12703	7.97892	8.51265	7.75854	8.06424	8.65866	8.65488	12.2629	7.88211	7.86235	8.53722	8.35016	9.37966	8.32897	8.21363	9.91011	11.3869	8.62669	9.53467	9.23721	9.40405	9.37283	8.28745	8.59074	11.6165	9.84783	9.23855
fusl	8.94665	9.01483	8.77745	9.25088	8.97333	9.50671	8.02549	7.84333	7.97242	7.89363	8.37813	8.04217	9.01522	9.12715	9.05125	9.09385	9.36132	8.79074	8.8663	9.51495	8.05321	9.16677	9.28942	9.17611	8.58197	7.62006	7.93733	8.10611	7.60545	7.72503	9.35366	9.2701	9.14292	9.43929	9.2677	9.24678
CG12512	9.28994	9.55007	8.32863	8.67076	9.39834	9.29449	7.83903	8.93033	8.38435	8.1945	8.43251	8.39061	9.74076	9.69583	9.14853	9.59414	9.7827	9.62455	9.03307	9.33934	8.39738	8.72388	9.16117	9.37863	9.23541	8.48045	8.57301	8.12424	8.54821	8.76964	9.96388	10.2568	10.1046	9.86345	10.1252	10.1469
nompC	6.86772	4.95787	5.43016	5.81166	4.832	4.98132	6.02461	5.89432	5.38457	6.19455	5.77308	5.82919	6.77732	6.14105	6.65098	6.71075	5.95598	5.09578	4.62775	5.33022	5.83915	5.12543	6.77349	6.91014	5.97634	6.69928	4.89505	5.31318	5.35365	6.25151	6.35818	6.60768	6.05658	6.59625	6.23261	6.36866
CR42850	0	0	0	0	0	0	0	0	0	0	0	0	0	0	0	0	0	0	0	0	0	0	0	0	0	0	0	0	0	0	0	0	0	0	0	0
CR44745	0	0	0	0	0	0	0	0	0	0	0	0	0	0	0	0	0	0	0	0	0	0	0	0	0	0	0	0	0	0	0	0	0	0	0	0
H15	2.18363	2.18287	2.22739	1.9622	2.78185	2.4073	2.52564	2.49097	2.16008	2.45162	2.37364	2.66968	2.34659	2.673	2.09846	2.76596	2.33423	2.42652	2.10524	2.64823	2.27317	2.87022	2.07622	2.30868	2.4979	2.35249	2.14803	2.05462	2.1315	2.48536	2.77847	2.70352	2.24842	2.10003	2.7664	2.43925
CR43713	-4.01557	-4.01559	-4.0172	-4.01643	-4.01735	-4.01771	-4.0189	-4.01684	-4.01819	-4.02062	-4.01898	-4.01824	-4.02063	-4.01996	-4.01918	-4.02074	-4.01851	-4.0209	-4.01696	-4.01783	-4.01811	-4.01768	-4.0132	-4.0161	-4.02081	-4.02085	-4.01838	-3.99252	-4.02004	-4.02082	-3.97946	-4.02038	-4.02039	-4.02085	-4.02085	-4.02074
CR43714	-3.28486	-3.2849	-3.28982	-3.163	-3.29026	-3.29135	-3.29496	-3.28872	-3.29282	-3.296	-3.29505	-3.16849	-3.296	-3.29565	-3.29518	-3.29606	-3.16931	-3.29687	-3.28907	-3.29173	-3.29256	-3.29128	-3.27764	-3.28646	-3.2962	-3.29645	-3.29339	-3.29673	-3.29569	-3.29625	-3.29588	-3.29588	-3.29588	-3.29644	-3.29647	-3.29606
CR43715	-3.96537	-3.96538	-3.96722	-3.96634	-3.96738	-3.96779	-3.96913	-3.96681	-3.96834	-3.97109	-3.96923	-3.96839	-3.9711	-3.92396	-3.96945	-3.97123	-3.96869	-3.97143	-3.96694	-3.96793	-3.96824	-3.96776	-3.96268	-3.96596	-3.97131	-3.97136	-3.96855	-3.97141	-3.97043	-3.97132	-3.97083	-3.97081	-3.97082	-3.93331	-3.97136	-3.97122
CR31647	-1.60366	-1.4076	-1.6079	-1.60597	-1.45958	-1.60908	-1.61159	-1.44544	-1.61015	-1.45871	-1.61175	-1.48261	-1.61457	-1.61351	-1.61213	-1.61474	-1.61081	-1.61712	-1.6073	-1.60936	-1.60996	-1.60903	-1.59369	-1.60509	-1.61516	-1.48681	-1.61054	-1.45434	-1.52232	-1.41218	-1.61422	-1.61419	-1.61421	-1.61585	-1.61595	-1.61474
snoRNA:Me28S-A2486	0	0	0	0	0	0	0	0	0	0	0	0	0	0	0	0	0	0	0	0	0	0	0	0	0	0	0	0	0	0	0	0	0	0	0	0
mid	3.42956	3.01755	2.83668	2.51425	2.45329	3.12343	3.25065	2.48658	2.40036	3.04559	3.01973	2.7294	3.29787	2.94886	2.93187	4.07426	2.87174	3.36928	2.96634	3.03194	2.64199	3.12642	2.95972	2.9588	2.4772	2.83801	2.8047	2.63219	2.82743	3.01247	2.98999	3.12086	2.60148	2.66077	3.0168	2.98804
CR45287	-1.04669	-0.65101	-0.885287	-1.05082	-0.889743	-1.05651	-0.933531	-0.873944	-1.0585	-0.973924	-1.0615	-1.05868	-1.06687	-1.06485	-0.940723	-1.0672	-0.923186	-1.07185	-0.877593	-1.05703	-1.05815	-1.05641	-0.746478	-0.849606	-0.982259	-0.992469	-1.05924	-1.07106	-1.06512	-0.984402	-1.06619	-1.06615	-1.06617	-1.06936	-1.06954	-1.06719
CG14020	-0.082318	-0.082779	-0.294496	-0.289337	-0.141931	-0.15285	-0.18639	-0.292123	-0.167082	-0.31257	-0.304886	-0.168387	-0.149174	-0.124818	-0.0935633	-0.313055	-0.175929	-0.26317	-0.12951	-0.15661	-0.300045	-0.152189	0.00687028	-0.100763	-0.314213	-0.245479	-0.17233	-0.25737	-0.128032	-0.314633	-0.311612	-0.221836	-0.140703	-0.316117	-0.246352	-0.229352
CG7382	10.5101	11.0124	10.5596	10.4192	11.1565	10.7758	10.0526	10.4958	10.8681	10.7971	10.9842	10.509	10.5335	10.2657	10.3174	10.4754	10.4299	10.1594	10.8245	10.8223	9.92126	10.6245	10.5813	10.841	10.6165	10.2187	10.8144	10.5601	10.3154	10.5297	10.7436	10.8437	11.0651	10.8594	10.6848	10.9676
cl	10.221	10.7272	11.3514	11.0847	11.1082	11.1392	10.8233	11.0364	11.0792	11.1092	11.2674	10.6888	10.1306	9.76761	9.8969	10.2169	10.029	10.0169	11.3922	10.7094	10.4062	11.0274	10.8814	10.8208	10.7858	10.9	11.0372	11.3268	11.1302	10.9325	9.92409	10.0758	10.2398	9.93426	9.99441	10.1104
CG7371	10.2058	10.0684	10.2089	10.1667	10.3275	10.2783	10.1115	9.93102	10.2795	10.1997	10.1732	10.4382	9.45572	9.8123	9.77632	9.62981	9.58959	9.37914	10.0595	9.79673	9.60469	10.0444	10.0855	9.95952	9.82266	10.2787	10.273	10.0397	10.0175	10.2703	9.52862	9.56731	9.73625	9.91456	9.48181	9.84953
CG6907	7.55546	8.04254	7.88332	8.08583	8.10367	7.8789	7.58972	7.89695	7.78342	7.57314	7.88863	7.50724	7.82822	7.50537	7.50582	7.94044	7.99815	8.61399	8.25222	8.16259	8.92908	7.94585	7.94259	8.09219	7.90459	7.55685	7.81131	8.18079	7.91114	7.72681	7.74789	8.06758	8.09049	7.73223	7.84956	8.10123
CR44793	1.89181	1.56856	1.32928	1.52699	1.95097	1.7158	1.80145	1.89958	1.94962	1.881	1.71249	1.44594	1.44246	1.27617	1.40869	1.51273	1.30221	1.41581	1.64717	1.59187	2.35146	1.60096	1.42627	1.84634	1.97139	2.20799	1.76189	1.79779	1.55411	1.67427	1.36589	1.4539	1.36612	1.25273	1.46489	1.35492
Cap-D3	7.14245	6.99812	7.16109	6.86084	7.04421	6.91888	7.21147	7.20778	7.13807	7.28299	7.22535	7.21224	6.85885	7.11424	6.94896	7.02095	6.96578	7.50409	7.11906	7.15575	7.72265	6.82309	6.99609	6.71336	7.14504	7.35571	7.30145	7.13224	7.05021	7.0619	6.96715	6.86235	6.99893	7.11307	6.85707	7.3043
CG31648	8.29594	8.74192	8.4615	8.05637	8.69824	8.45263	7.64277	7.80687	8.65277	8.01276	8.43644	8.21647	8.78124	8.89891	8.55713	8.80164	8.5806	8.41161	8.19597	8.61572	8.42364	8.2571	8.35982	8.53719	7.89338	7.7412	7.69386	7.81934	7.95765	8.10174	8.7449	9.00519	8.92227	8.87102	8.55172	9.04102
CG31915	7.09188	6.79944	7.1146	7.10742	7.11406	6.88859	7.65979	7.58935	7.54995	6.94709	7.33339	7.39048	7.16011	7.73964	7.64029	7.36594	7.54417	7.58941	7.20088	7.11475	8.20552	6.9454	7.13575	6.96224	7.63195	7.6976	7.56563	7.56468	7.65332	7.455	7.3511	7.44763	7.16323	7.23147	7.16499	7.33738
CG7277	10.5858	11.4402	11.2445	11.0065	11.4717	11.3141	10.5355	11.2054	11.3741	11.2137	11.529	10.5044	11.2646	10.9461	11.1834	11.4392	11.4216	11.1369	11.5792	11.5226	10.5348	11.1238	11.0701	11.5052	10.8465	10.2687	11.3593	11.4429	11.009	10.8904	11.3298	11.6114	11.6989	11.2016	11.1908	11.6954
tomb	-0.396034	-0.396117	0.102478	-0.0802871	-0.4067	-0.268028	-0.414533	-0.403822	-0.281708	-0.338978	-0.414904	-0.41138	-0.263745	-0.419048	-0.30717	-0.34131	-0.412704	-0.373317	-0.404489	-0.409303	-0.410714	-0.267391	-0.380091	-0.399345	-0.422933	-0.424644	-0.286745	-0.312961	-0.327	-0.28055	-0.334372	-0.25533	-0.255587	-0.292829	-0.182523	-0.199449
CG14015	3.7284	3.82511	3.49215	3.78042	3.16405	3.33184	5.12887	3.54326	4.02196	4.41917	3.92425	4.64499	3.98669	3.38301	3.60962	3.16311	3.31492	3.0693	2.93297	4.04044	3.72402	4.43504	3.48222	3.54737	3.61023	3.58729	3.24648	3.1589	3.88364	3.94135	4.24907	3.75564	3.14663	3.25739	3.57926	3.46347
Hel25E	9.73707	9.96235	10.1558	10.0783	10.0795	10.1023	10.0671	10.0676	9.84685	10.1128	10.0779	9.81526	9.68069	9.59201	9.71316	10.0397	9.88891	10.7198	10.1946	9.97421	10.9002	9.89574	9.91559	9.91511	10.0023	9.84733	10.0246	10.1943	10.1	9.96119	9.72346	9.77772	9.87551	9.67822	9.74306	9.81336
Lam	9.34413	9.20048	9.36088	9.22017	9.16402	9.30006	9.02416	8.8665	9.18318	9.26831	9.2196	9.03509	8.83453	8.7413	9.21433	9.09361	8.89758	9.93569	9.19517	9.21855	10.4064	9.15151	8.98485	8.92499	9.1123	8.92554	9.22561	9.23256	9.23	9.0291	9.01959	9.01568	8.87019	9.2941	8.8323	9.19399
Oscillin	8.5541	8.25441	8.66659	8.30788	8.1383	8.40665	8.39235	8.19421	8.43108	8.51554	8.3194	8.32259	8.70655	8.8861	9.17914	8.61662	8.54502	8.28091	8.49258	8.39533	7.76944	8.32505	8.33859	7.9893	8.3318	7.90864	8.46724	8.2333	8.31578	8.37963	8.75242	8.93138	8.91597	9.0149	8.6542	9.02486
CG14014	-4.0201	-4.02011	-4.02161	-4.02089	-4.02174	-4.02207	-4.02318	-4.02127	-4.02252	-4.02478	-4.02325	-4.02257	-4.02478	-4.02416	-4.02344	-4.02489	-4.02282	-4.02518	-4.02138	-4.02219	-4.02244	-4.02205	-4.0179	-4.02058	-4.0251	-3.99282	-4.0227	-4.02517	-4.02424	-4.02511	-4.02456	-4.02455	-4.02456	-3.99263	-4.02514	-4.02488
CG18269	-3.33336	-3.33339	-3.33704	-3.3353	-3.33736	-3.33817	-3.25001	-3.33622	-3.33926	-3.21782	-3.34103	-3.33937	-3.34173	-3.34153	-3.34127	-3.34176	-3.33998	-3.34219	-3.33648	-3.33845	-3.33907	-3.33812	-3.328	-3.33454	-3.34183	-3.28957	-3.33968	-3.34212	-3.34156	-3.34186	-3.34166	-3.34166	-3.34166	-3.34196	-3.34198	-3.34176
CG14013	-4.34076	-4.34077	-4.3424	-4.34162	-4.34254	-4.3429	-4.3441	-4.34204	-4.34339	-4.34583	-4.34418	-4.34344	-4.34584	-4.34516	-4.34438	-4.34595	-4.34371	-4.3472	-4.34215	-4.34303	-4.3433	-4.34288	-4.33837	-4.34129	-4.34625	-4.3468	-4.30246	-4.34718	-4.34525	-4.34636	-4.3456	-4.34559	-4.3456	-4.34677	-4.34685	-4.34595
CG14017	-2.45486	-2.45492	-2.30698	-2.45872	-2.46029	-2.46075	-2.34827	-2.4596	-2.33206	-2.46382	-2.35005	-2.22043	-2.46382	-2.46323	-2.46246	-2.46392	-2.46172	-2.46525	-2.45976	-2.46091	-2.46125	-2.46072	-2.44419	-2.45722	-2.46415	-2.46456	-2.46157	-2.46502	-2.46331	-2.46424	-2.46362	-2.46361	-2.46362	-2.46454	-2.46459	-2.46391
GluRIIA	5.36449	5.21879	4.62524	5.09196	4.81172	4.4123	5.39511	5.09606	4.44553	5.73943	4.66593	5.43592	5.96791	5.56305	5.27027	5.50722	6.16515	4.42187	4.93769	4.76415	4.83806	5.30147	5.54789	4.46835	5.3913	4.79365	4.74352	5.06125	5.19765	5.09079	5.56423	4.98805	4.67856	5.23655	5.40172	5.04576
GluRIIB	1.08676	1.08653	1.05922	1.07185	1.20571	1.05148	1.03471	1.22577	1.17441	1.48587	1.34091	1.48093	1.24735	1.70157	1.32863	1.30602	1.75151	1.36838	1.35828	1.30847	1.1775	1.05181	1.13083	1.07755	1.34611	1.25774	1.16786	1.06073	1.27842	1.53509	1.3909	1.32848	1.45065	1.498	1.49134	1.52628
CR44794	0	0	0	0	0	0	0	0	0	0	0	0	0	0	0	0	0	0	0	0	0	0	0	0	0	0	0	0	0	0	0	0	0	0	0	0
snRNA:U4:25F	-3.80074	-3.80077	-3.80349	-3.80219	-3.80373	-3.80433	-3.80633	-3.80288	-3.80515	-3.80858	-3.80647	-3.80522	-3.80858	-3.80811	-3.8068	-3.8086	-3.80568	-3.73422	-3.80307	-3.80454	-3.7362	-3.80429	-3.79675	-3.80163	-3.80865	-3.80874	-3.80546	-3.80884	-3.80826	-3.80867	-3.80854	-3.80854	-3.80854	-3.80874	-3.80875	-3.8086
CG14011	-3.88293	-3.88295	-3.88598	-3.88453	-3.88625	-3.88692	-3.88914	-3.8853	-3.88783	-3.89237	-3.88929	-3.88791	-3.89237	-3.89113	-3.88967	-3.8924	-3.88842	-3.89279	-3.88552	-3.88715	-3.88766	-3.88688	-3.87848	-3.88391	-3.89247	-3.89259	-3.73502	-3.89273	-3.89129	-3.8925	-3.89194	-3.89192	-3.89193	-3.89258	-3.8926	-3.8924
CG7251	-3.2768	-3.27683	-3.28065	-3.27883	-3.28099	-3.28183	-3.28456	-3.27979	-3.28297	-3.22076	-3.19475	-3.28308	-3.28515	-3.28494	-3.28467	-3.28518	-3.28372	-3.28563	-3.28006	-3.28213	-3.28277	-3.28178	-3.2712	-3.27804	-3.22625	-3.2854	-3.28341	-3.28555	-3.21238	-3.28529	-3.28508	-3.28507	-3.28508	-3.28539	-3.28541	-3.28518
CG18266	-3.88325	-3.88327	-3.8859	-3.88465	-3.88614	-3.88672	-3.88865	-3.88531	-3.8875	-3.89145	-3.88878	-3.82109	-3.89146	-3.89037	-3.8891	-3.8915	-3.88802	-3.89179	-3.8855	-3.88692	-3.88736	-3.88668	-3.87939	-3.8841	-3.89155	-3.89164	-3.88781	-3.89174	-3.82402	-3.89157	-3.89108	-3.89106	-3.89107	-3.89163	-3.89165	-3.8915
CG14010	3.10071	3.09929	3.14116	3.42775	3.02353	2.98399	3.9276	2.69057	3.45205	3.82683	3.48838	4.1745	3.64718	3.3376	3.74232	2.81784	3.06952	2.89352	3.06783	3.37949	3.03357	3.69917	2.97659	2.90457	3.49162	3.31413	2.81298	2.81313	3.40919	3.68492	3.65893	2.7883	2.45807	3.2535	2.97704	3.22351
CR44795	0	0	0	0	0	0	0	0	0	0	0	0	0	0	0	0	0	0	0	0	0	0	0	0	0	0	0	0	0	0	0	0	0	0	0	0
CR44796	-4.34121	-4.34121	-4.34224	-4.34175	-4.34233	-4.34256	-4.34331	-4.34201	-4.34286	-4.3444	-4.34336	-4.34289	-4.3444	-4.34398	-4.34349	-4.34448	-4.34306	-4.34525	-4.34208	-4.34264	-4.34281	-4.34254	-4.3397	-4.34154	-4.34467	-4.34501	-4.34298	-4.34524	-4.34403	-4.34474	-4.34426	-4.34425	-4.31834	-4.345	-4.34504	-4.34448
Cyp6a16	2.77077	3.14585	2.97212	3.72849	3.31195	3.26383	3.01592	3.27029	3.65811	2.97385	3.88058	3.28414	5.40996	4.98469	4.74109	4.16753	3.82681	4.33301	2.998	3.58222	2.87973	3.36163	3.41223	3.23681	2.98973	3.08873	3.84993	3.31776	2.96843	2.76778	4.17001	3.55002	3.70616	3.79773	3.96942	4.6367
CG31646	3.9027	3.49257	3.57067	3.59272	3.37407	3.23232	4.55157	3.43972	4.20646	4.26548	3.7325	4.4855	4.24488	3.483	4.02372	2.90997	3.70575	3.29118	3.51918	3.81505	3.71259	3.89585	3.03051	3.53886	3.60175	3.69553	3.47888	3.20211	3.80089	4.10327	3.84013	3.93274	2.94412	3.48654	3.32975	3.45846
CR44822	-2.32726	-2.32731	-2.33137	-2.33035	-2.33155	-2.33198	-2.33327	-2.3309	-2.21295	-2.26	-2.33336	-2.33258	-2.33479	-2.24877	-2.33355	-2.33487	-2.22001	-2.24169	-2.33105	-2.33212	-2.33244	-2.33195	-2.31681	-2.32957	-2.33509	-2.33545	-2.33274	-2.33587	-2.33432	-2.26804	-2.33461	-2.3346	-2.25615	-2.27381	-2.27483	-2.33487
mir-959	0	0	0	0	0	0	0	0	0	0	0	0	0	0	0	0	0	0	0	0	0	0	0	0	0	0	0	0	0	0	0	0	0	0	0	0
mir-960	0	0	0	0	0	0	0	0	0	0	0	0	0	0	0	0	0	0	0	0	0	0	0	0	0	0	0	0	0	0	0	0	0	0	0	0
mir-961	0	0	0	0	0	0	0	0	0	0	0	0	0	0	0	0	0	0	0	0	0	0	0	0	0	0	0	0	0	0	0	0	0	0	0	0
mir-962	0	0	0	0	0	0	0	0	0	0	0	0	0	0	0	0	0	0	0	0	0	0	0	0	0	0	0	0	0	0	0	0	0	0	0	0
mir-963	0	0	0	0	0	0	0	0	0	0	0	0	0	0	0	0	0	0	0	0	0	0	0	0	0	0	0	0	0	0	0	0	0	0	0	0
mir-964	0	0	0	0	0	0	0	0	0	0	0	0	0	0	0	0	0	0	0	0	0	0	0	0	0	0	0	0	0	0	0	0	0	0	0	0
CR44821	0	0	0	0	0	0	0	0	0	0	0	0	0	0	0	0	0	0	0	0	0	0	0	0	0	0	0	0	0	0	0	0	0	0	0	0
Hsp60C	-2.52538	-2.52543	-2.53125	-2.52919	-2.37805	-2.53191	-2.53332	-2.53075	-2.53251	-2.45072	-2.53341	-2.53257	-2.535	-2.53441	-2.53363	-2.5351	-2.53288	-2.53645	-2.22612	-2.53207	-2.53241	-2.53188	-2.51484	-2.52771	-2.53534	-2.53575	-2.40415	-2.47638	-2.53449	-2.53542	-2.5348	-2.53479	-2.5348	-2.53573	-2.53578	-2.5351
CG12511	0	0	0	0	0	0	0	0	0	0	0	0	0	0	0	0	0	0	0	0	0	0	0	0	0	0	0	0	0	0	0	0	0	0	0	0
CR44819	-4.3393	-4.33932	-4.34183	-4.27734	-4.34205	-4.3426	-4.34444	-4.34127	-4.34335	-4.34711	-4.34457	-4.34342	-4.34712	-4.34608	-4.34487	-4.3473	-4.34384	-4.34921	-4.34145	-4.3428	-4.34322	-4.34257	-4.33563	-4.34012	-4.34775	-4.3486	-4.34364	-4.34915	-4.34621	-4.34793	-4.34676	-4.34673	-4.34675	-4.34856	-4.34868	-4.34729
CR44820	0	0	0	0	0	0	0	0	0	0	0	0	0	0	0	0	0	0	0	0	0	0	0	0	0	0	0	0	0	0	0	0	0	0	0	0
CG7236	2.29033	2.28955	2.55683	2.06912	2.43716	2.90348	2.55533	2.48128	2.46297	2.59731	2.54687	2.25868	2.68652	2.72404	2.8241	2.79141	2.51873	2.4565	2.34827	2.16242	2.14836	2.8386	2.43974	2.41314	2.91859	2.40395	2.75174	2.29645	2.44119	2.49348	2.62361	2.52362	2.52284	2.75317	2.52868	2.96196
CG14007	-1.99185	-1.99188	-1.99518	-1.66889	-1.8445	-1.99611	-1.9981	-1.99448	-1.86624	-2.00045	-1.99823	-1.99704	-1.91764	-1.99962	-1.99853	-1.91967	-1.99749	-2.00248	-1.99471	-1.99634	-1.99681	-1.99607	-1.97988	-1.99297	-2.00093	-2.0015	-1.99727	-1.94334	-1.90686	-1.92647	-2.00018	-2.00016	-2.00017	-1.93289	-2.00155	-2.00059
CR44818	0	0	0	0	0	0	0	0	0	0	0	0	0	0	0	0	0	0	0	0	0	0	0	0	0	0	0	0	0	0	0	0	0	0	0	0
CG34011	-4.34121	-4.34121	-4.34224	-4.34175	-4.34233	-4.34256	-4.34331	-4.34201	-4.34286	-4.3444	-4.34336	-4.34289	-4.3444	-4.34398	-4.34348	-4.34447	-4.34306	-4.34524	-4.34208	-4.34263	-4.34281	-4.34254	-4.33971	-4.34154	-4.34466	-4.34501	-4.34298	-4.34523	-4.34403	-4.34473	-4.31838	-4.34424	-4.34425	-4.34499	-4.34504	-4.34447
CG11149	8.08935	6.73929	4.9748	7.99472	8.3641	4.62187	6.76173	7.39292	5.57392	4.79632	4.50415	4.29826	5.16238	5.08808	5.70926	7.38476	7.43285	6.0029	4.76718	5.22434	6.49287	6.66424	6.69298	6.40392	5.35949	5.70421	5.7081	7.49053	5.20049	5.71819	4.71251	5.32591	5.91738	5.13333	7.10701	5.28305
sip1	5.08474	5.73232	5.44669	5.50691	5.83384	5.81864	5.45885	5.77269	5.68476	5.61098	5.99867	5.04888	5.7574	5.13496	4.93071	5.64694	5.82871	6.53521	5.74634	5.69916	6.76468	5.4685	5.94411	5.9158	5.67238	5.03398	5.57515	6.01574	5.81095	5.2775	5.5819	5.70642	5.56917	5.38468	5.54522	5.44525
CG11030	9.31794	9.55675	9.55309	9.36065	9.71522	9.59385	9.4954	9.29316	9.56879	9.43816	9.59511	9.47991	9.07974	9.11561	9.3119	9.00273	9.09409	9.16385	9.32313	9.2118	9.36536	9.29068	9.26378	9.34629	9.45808	9.37519	9.44399	9.2615	9.26118	9.41408	9.19366	9.14187	9.20093	9.16089	9.06326	9.25657
CG14006	-1.95407	-1.57061	-1.95783	-1.95611	-1.95814	-1.95888	-1.8396	-1.95704	-1.95985	-1.87603	-1.73529	-1.82343	-1.96387	-1.9629	-1.96164	-1.96402	-1.96045	-1.96622	-1.95729	-1.95914	-1.95968	-1.95884	-1.94168	-1.95533	-1.96441	-1.76396	-1.9602	-1.96584	-1.96303	-1.96455	-1.96354	-1.96352	-1.96353	-1.96504	-1.96513	-1.96402
CG11147	11.7207	11.1125	11.4687	11.4752	10.9435	11.5084	11.7329	11.4604	11.3468	12.0678	11.3758	12.0709	11.7809	12.0922	11.7421	11.62	11.7442	10.8392	11.6544	11.6275	10.2268	11.5276	12.3264	11.6562	11.9457	11.5121	11.7666	11.7875	11.8373	12.0448	11.9369	11.5649	11.7268	12.0337	11.7561	11.4754
CG11029	6.9972	4.16084	3.90751	6.36152	4.33784	4.59844	3.96775	7.75982	3.75547	7.85308	4.41266	7.9195	8.74932	7.17228	5.16476	7.17904	7.66227	3.81607	4.41013	4.42206	5.11424	3.95935	8.54908	8.25534	7.19997	5.91509	5.21096	7.45799	7.8763	7.85281	8.94662	5.53202	3.94625	6.21278	5.8445	4.84116
obst-E	5.69955	4.8538	4.96406	4.89777	4.83347	5.22873	5.04139	5.80847	4.85805	5.93887	5.61394	5.80532	6.10166	5.29671	4.9514	5.46056	6.12631	4.9193	5.4606	5.01453	4.95851	5.36458	6.91641	6.23987	6.14217	4.74453	5.21325	6.12609	5.47177	5.86548	5.85592	5.1445	5.10202	5.06805	5.62103	5.10542
CG9171	10.5442	9.80351	9.23741	10.3542	9.59782	9.26681	10.0189	9.67028	9.54666	10.1363	9.62882	10.0066	10.2021	9.76544	9.55666	9.75421	10.1008	9.47459	9.24467	9.57725	10.2485	9.23182	10.3661	10.0479	9.77074	10.17	9.43221	9.73257	9.87627	10.0455	9.91738	9.43715	9.1004	9.75695	9.78615	9.40374
CR31912	-1.14999	-1.15004	-1.15633	-0.973513	-1.15686	-1.15811	-1.16194	-1.155	-1.15974	-1.0016	-1.16218	-1.15989	-1.1665	-1.16488	-1.16276	-1.16677	-1.03277	-1.17046	-0.989638	-1.01482	-1.15946	-1.01072	-0.862876	-1.15211	-0.947958	-1.03158	-1.02943	-1.10828	-1.06848	-1.16765	-1.16596	-1.16592	-1.16594	-1.09684	-1.09808	-1.16676
CG31913	-3.5624	-3.56242	-3.56526	-3.56391	-3.56552	-3.56614	-3.56823	-3.56463	-3.56699	-3.51303	-3.56837	-3.56707	-3.5698	-3.56967	-3.56872	-3.56982	-3.56755	-3.5701	-3.56483	-3.56636	-3.56684	-3.5661	-3.55823	-3.56332	-3.56987	-3.56996	-3.56732	-3.57005	-3.50552	-3.56989	-3.56975	-3.50998	-3.56975	-3.56995	-3.56996	-3.56982
CG14005	7.62914	7.69643	7.71931	7.52267	7.83054	7.93176	7.29104	7.45982	7.72296	7.80345	8.0847	7.51693	7.36094	7.51059	7.38208	7.50269	7.33739	8.09862	7.33359	7.73018	8.35185	7.46739	7.29271	7.73254	7.49382	7.28184	7.84033	7.43107	7.26268	7.50087	7.3213	7.54518	7.77927	7.20492	7.2499	7.44799
CG7239	6.48029	6.74461	6.39528	6.83716	7.14253	6.77985	6.42319	6.92979	6.73268	6.62326	7.0973	6.44184	6.86336	6.6238	6.28861	6.62921	6.82843	7.12399	6.99319	7.22174	7.52826	6.59134	6.79501	7.15943	6.74176	6.39349	6.96726	6.86701	6.78309	6.57608	6.73732	7.01696	7.00959	6.61722	6.66601	6.71787
CG11034	4.63935	4.88302	4.67678	4.06442	5.01554	4.29975	4.71346	4.54779	3.52987	3.6788	4.05352	3.95091	7.02081	6.80961	6.68485	7.50999	7.98656	7.43595	4.36621	4.60374	4.36212	4.37789	4.63355	4.84614	3.79038	4.10026	4.01227	4.24749	3.85269	4.22855	7.468	6.57079	6.29526	6.20833	7.93484	6.60869
CR44575	0	0	0	0	0	0	0	0	0	0	0	0	0	0	0	0	0	0	0	0	0	0	0	0	0	0	0	0	0	0	0	0	0	0	0	0
CR44576	0	0	0	0	0	0	0	0	0	0	0	0	0	0	0	0	0	0	0	0	0	0	0	0	0	0	0	0	0	0	0	0	0	0	0	0
CG43307	0	0	0	0	0	0	0	0	0	0	0	0	0	0	0	0	0	0	0	0	0	0	0	0	0	0	0	0	0	0	0	0	0	0	0	0
CG31644	-3.59881	-3.59883	-3.60155	-3.60025	-3.60179	-3.60239	-3.60438	-3.60094	-3.6032	-3.55055	-3.60452	-3.60328	-3.60603	-3.54204	-3.60486	-3.60605	-3.60373	-3.60631	-3.60113	-3.6026	-3.60306	-3.60235	-3.59482	-3.59969	-3.6061	-3.60618	-3.60351	-3.60627	-3.60592	-3.55656	-3.60599	-3.60599	-3.60599	-3.60617	-3.60618	-3.60605
TrissinR	4.48374	4.26565	3.92357	4.19563	4.51733	4.04597	4.64662	4.47532	4.22642	4.56571	4.13073	4.63501	4.28009	4.35523	4.00836	4.35372	4.58094	3.50172	3.36674	4.13957	3.7125	4.04963	4.85716	4.09983	4.27418	4.00209	3.67357	4.14386	4.60324	4.23004	4.12899	4.16186	3.40386	3.9244	4.06926	4.00525
rau	6.12523	6.22354	6.34261	6.08858	5.65501	6.05225	7.24223	7.70367	6.61665	7.0966	7.48886	7.00254	6.53332	6.54794	6.01804	6.78127	6.53812	5.86114	6.34018	6.06755	5.61968	6.1241	6.28145	6.38578	6.9132	7.82491	7.49128	7.45287	7.28113	7.03879	6.21161	6.24617	6.27461	6.00141	6.5199	6.08577
CG44574	-2.71367	-2.71372	-2.71977	-2.56281	-2.71991	-2.72025	-2.72127	-2.71845	-2.72069	-2.72246	-2.72133	-2.6012	-2.72246	-2.72204	-2.72149	-2.72253	-2.72095	-2.67426	-2.71889	-2.72037	-2.72061	-2.72023	-2.70473	-2.71565	-2.7227	-2.66089	-2.72085	-2.66989	-2.7221	-2.65478	-2.72232	-2.72231	-2.72232	-2.66054	-2.72301	-2.72253
Sfp26Ac	0	0	0	0	0	0	0	0	0	0	0	0	0	0	0	0	0	0	0	0	0	0	0	0	0	0	0	0	0	0	0	0	0	0	0	0
CG43185	-1.31314	-1.31318	-1.31806	-1.31582	-1.31847	-1.31943	-1.11393	-1.31704	-1.32067	-1.32576	-1.32252	-1.08715	-1.04632	-1.23439	-1.32296	-1.24875	-1.32144	-1.32869	-1.16286	-1.31976	-1.32045	-1.31937	-1.30489	-1.3148	-1.2537	-1.09338	-1.32113	-1.27221	-1.32471	-1.32662	-1.24259	-1.24233	-1.32534	-1.26186	-1.32734	-1.32595
CG9029	-4.33987	-4.33988	-4.34217	-4.34108	-4.34238	-4.34288	-4.34456	-4.28378	-4.34357	-4.34701	-4.34468	-4.34363	-4.34701	-4.34607	-4.34496	-4.34718	-4.34402	-4.34894	-4.34183	-4.34306	-4.34345	-4.34285	-4.33651	-4.34061	-4.34759	-4.34837	-4.34383	-4.34889	-4.34619	-4.34775	-4.34668	-4.34666	-4.34667	-4.34833	-4.34844	-4.34717
CR44577	-4.03375	-4.03377	-4.03526	-4.03455	-4.0354	-4.03573	-4.03682	-4.03493	-4.03617	-4.03842	-4.0369	-4.03622	-4.03842	-4.0378	-4.03708	-4.03853	-4.03646	-4.03885	-4.03503	-4.03584	-4.03609	-4.0357	-4.03156	-4.03424	-4.03877	-3.97529	-4.03634	-4.03883	-4.03788	-4.03878	-4.03821	-4.03819	-4.0382	-4.0388	-4.0388	-4.03853
CR44578	0	0	0	0	0	0	0	0	0	0	0	0	0	0	0	0	0	0	0	0	0	0	0	0	0	0	0	0	0	0	0	0	0	0	0	0
Acp26Ab	-3.29997	-3.30001	-3.30454	-3.18765	-3.30495	-3.30595	-3.30924	-3.30353	-3.30731	-3.31006	-3.30928	-3.30744	-3.23285	-3.30977	-3.30939	-3.31011	-3.30819	-3.31077	-3.30385	-3.3063	-3.30707	-3.30589	-3.29331	-3.30144	-3.31023	-3.24701	-3.30783	-3.31066	-3.30981	-3.31027	-3.30997	-3.22881	-3.30997	-3.31042	-3.31045	-3.31011
Acp26Aa	-3.96694	-3.96695	-3.96868	-3.96786	-3.96884	-3.96922	-3.97049	-3.9683	-3.96974	-3.97233	-3.97057	-3.96978	-3.97233	-3.97162	-3.97079	-3.97246	-3.97007	-3.97265	-3.96842	-3.96935	-3.96964	-3.96919	-3.96441	-3.9675	-3.97254	-3.93694	-3.96993	-3.97262	-3.97171	-3.97254	-3.9284	-3.97207	-3.97208	-3.97257	-3.97258	-3.97245
CR44579	0	0	0	0	0	0	0	0	0	0	0	0	0	0	0	0	0	0	0	0	0	0	0	0	0	0	0	0	0	0	0	0	0	0	0	0
CG9021	0.136673	0.136556	0.122707	0.299531	0.12156	0.118814	0.415559	0.423958	0.356351	0.182519	0.109924	0.114925	0.257288	0.19722	0.31266	0.383538	0.234374	0.145934	0.124694	0.117871	0.245915	0.258582	0.159279	0.464828	0.17409	0.28478	0.113942	0.151787	0.488921	0.302917	0.187421	0.33779	0.522856	0.164273	0.282801	0.180118
CR43808	0.313649	0.113139	0.255541	0.282166	0.384141	0.239187	0.0852127	0.844138	0.0903912	0.160591	0.0846438	0.339451	0.0744134	0.0782638	0.195986	0.234727	0.0880152	0.175363	0.100521	0.0932092	0.0910576	0.0944003	0.137005	0.108287	0.151736	0.476249	0.332763	0.382757	0.260773	0.22075	0.24739	0.32287	0.165892	0.0697054	0.205123	0.370857
bchs	9.79156	9.64944	10.0132	9.71986	9.77663	9.83951	10.0293	10.1504	10.1626	10.089	9.94866	10.0536	10.1612	10.1993	10.7179	9.85992	10.055	9.42212	9.60075	9.88128	9.01698	10.2531	9.91062	9.83701	9.96164	10.3043	10.3475	10.1101	10.2235	9.78528	10.0063	10.1814	10.2506	10.2964	10.0039	10.3759
CG14000	-3.50293	-3.50295	-3.50589	-3.50449	-3.50615	-3.5068	-3.50895	-3.50523	-3.50768	-3.51036	-3.5091	-3.50776	-3.51036	-3.51023	-3.50946	-3.51039	-3.50825	-3.51068	-3.50544	-3.50703	-3.50752	-3.50676	-3.49862	-3.50388	-3.51044	-3.46418	-3.50802	-3.51063	-3.51025	-3.51046	-3.51032	-3.51032	-3.51032	-3.46391	-3.46469	-3.45474
CG9016	0.128228	0.127756	-0.0846588	0.0976575	0.0671663	0.0559779	0.126138	-0.0819296	-0.0916195	-0.105455	0.0194193	0.156137	0.0576433	-0.102139	-0.0977978	-0.0225473	-0.0936831	-0.113607	0.0798911	0.0521254	0.0439331	0.183003	0.219573	-0.0760413	0.17202	-0.0390163	-0.0928443	0.00566999	0.0790712	0.326123	-0.104352	-0.104281	-0.0149156	-0.0385365	0.0246651	-0.0224643
CR43926	-3.89396	-3.89398	-3.89619	-3.89513	-3.89639	-3.89687	-3.8985	-3.89569	-3.89754	-3.84493	-3.89861	-3.8976	-3.90086	-3.89995	-3.84295	-3.90102	-3.89797	-3.90131	-3.89585	-3.89705	-3.89742	-3.89684	-3.89071	-3.89468	-3.90112	-3.90119	-3.89779	-3.90127	-3.90006	-3.90113	-3.90055	-3.90053	-3.90054	-3.90119	-3.9012	-3.90102
dsf	-1.71865	-1.71869	-1.72255	-1.72077	-1.72287	-1.72363	-1.72595	-1.72174	-1.59622	-1.72868	-1.51541	-1.48524	-1.64748	-1.72771	-1.72644	-1.72884	-1.60384	-1.73103	-1.722	-1.7239	-1.72445	-1.72359	-1.70814	-1.53863	-1.72923	-1.66304	-1.72498	-1.73066	-1.72784	-1.72937	-1.72836	-1.64305	-1.64319	-1.72986	-1.66377	-1.72883
CR45288	0	0	0	0	0	0	0	0	0	0	0	0	0	0	0	0	0	0	0	0	0	0	0	0	0	0	0	0	0	0	0	0	0	0	0	0
CR45289	0	0	0	0	0	0	0	0	0	0	0	0	0	0	0	0	0	0	0	0	0	0	0	0	0	0	0	0	0	0	0	0	0	0	0	0
Sfp26Ad	-0.521725	-0.521797	-0.53026	-0.35838	-0.386086	-0.396199	-0.537687	-0.528474	-0.409337	-0.391287	-0.538004	-0.410539	-0.464134	-0.450906	-0.176914	-0.466289	-0.417479	-0.447697	-0.52905	-0.533198	-0.407053	-0.532525	-0.507782	-0.5246	-0.544851	-0.546303	-0.535578	-0.342185	-0.45266	-0.545157	-0.383781	-0.459405	-0.542931	-0.546237	-0.26336	-0.329218
Gpdh	12.8586	12.8537	12.7389	12.4677	12.5799	12.9383	11.9667	12.4359	12.9473	12.2055	12.213	12.4521	13.1949	13.3529	12.9594	12.5904	12.8335	13.1267	12.9865	13.1583	12.1178	12.3025	12.3576	12.8425	12.4599	11.8915	12.1537	12.1162	11.9838	12.31	13.1857	13.5499	13.3237	12.8685	12.7978	13.1364
CR44986	1.39526	1.39501	1.85255	1.80979	1.62863	1.60809	1.92416	1.52363	1.85321	1.86399	1.78644	1.46894	1.71598	1.87896	1.53095	1.39172	1.56452	1.3499	1.65194	1.35438	1.47378	1.89812	1.44543	1.5559	1.51517	1.77719	1.46391	1.63957	1.87105	1.93162	1.67639	1.54859	1.78899	1.59769	1.64165	1.59288
CG9044	11.3318	11.3411	11.3762	11.1808	11.3463	11.1796	11.5016	11.3348	11.6206	11.5912	11.3153	11.4559	11.2491	11.4696	11.7918	11.113	11.1422	10.6466	11.109	11.1708	10.256	11.5362	11.1995	11.1452	11.2406	11.8283	11.7208	11.3943	11.4406	11.2817	11.2232	11.268	11.4247	11.4791	11.1148	11.471
CG13999	2.83292	2.5516	2.544	2.61677	2.40827	2.09814	3.82039	2.79839	2.64726	3.21581	2.39017	3.22498	2.98833	2.6036	2.69112	2.33084	2.69496	2.24613	2.56688	2.8535	2.56445	2.79084	2.7615	2.1631	2.73482	2.62637	2.21043	2.4206	2.95399	2.9132	2.94556	2.49676	2.67041	2.49178	2.57738	2.52138
CG13998	-3.15276	-3.15279	-3.15713	-3.15506	-3.15751	-3.15847	-3.06349	-3.15616	-3.15977	-3.16163	-3.06504	-3.15989	-3.16163	-3.16137	-3.06878	-3.16167	-3.16061	-3.16224	-3.15647	-3.15881	-3.15954	-3.15841	-3.14639	-3.15416	-3.16177	-3.16194	-3.16027	-3.16214	-3.16141	-3.09997	-3.16154	-3.16154	-3.16154	-3.16193	-3.16196	-3.16167
Vm26Ab	0.202464	0.696287	0.139651	-0.0308207	0.13437	0.121642	-0.0548489	-0.0351495	-0.0485083	0.0327564	0.0794447	-0.0489351	0.0326688	-0.0634939	-0.0572453	0.920565	-0.0514068	-0.012478	0.777548	-0.0450933	0.653603	0.122415	0.00510077	-0.0272234	0.0224714	-0.074526	-0.0502263	-0.00513365	-0.064136	0.178783	-0.0667151	-0.0666124	-0.0666656	0.0103917	-0.0748191	-0.0691234
Vm26Ac	-1.67294	-1.87287	-1.87648	-1.69919	-1.87678	-1.8775	-1.66122	-1.87572	-1.87843	-1.79897	-1.66445	-1.87851	-1.88226	-1.88134	-1.88014	-1.88241	-1.879	-1.88448	-1.87596	-1.87775	-1.87827	-1.87746	-1.86136	-1.87406	-1.88277	-1.8834	-1.87877	-1.82499	-1.88147	-1.73914	-1.88195	-1.88193	-1.88194	-1.88337	-1.81558	-1.8824
Vm26Aa	1.48506	0.704631	0.26998	0.0905802	0.0788705	0.0744894	0.643198	0.08527	0.0687128	0.0436276	0.330995	0.0681794	0.152964	0.172753	0.0577365	0.332456	0.0650848	0.102337	0.939343	0.0729707	0.37883	0.25137	0.133715	0.0949735	0.0400493	0.210584	0.0665641	0.0304658	0.0489915	0.635107	0.0456974	0.0458289	0.0457608	0.0358511	0.208649	0.0426108
psd	2.18395	2.59756	2.18713	2.38344	1.73485	2.14303	3.21845	2.72194	2.10174	2.94756	2.95461	2.09792	1.83376	1.77051	2.70086	2.34402	1.69793	2.092	1.92372	1.71907	2.21401	2.14493	2.3818	1.97387	2.03028	2.33485	2.44424	2.3269	2.48123	2.19588	1.64558	1.64593	1.64575	1.70561	1.61702	2.23917
CG13992	3.4426	3.44056	2.87494	2.97277	2.85685	2.69101	5.00888	4.03345	3.46533	3.76011	4.52335	3.45736	2.64054	2.22579	3.29714	4.88902	2.47768	3.16826	2.46323	2.67703	2.87062	2.40274	3.02185	2.53645	2.51737	2.82003	3.54275	3.289	2.9252	2.64693	2.19452	2.30956	2.30893	2.21433	2.20854	2.27961
Ucp4C	-1.39681	-1.39686	-1.24377	-1.06741	-1.24791	-1.40356	-1.40673	-1.40098	-1.40491	-1.32501	-1.40693	-1.40503	-1.4105	-1.40916	-1.29486	-1.25107	-1.40575	-1.41377	-1.40133	-1.40392	-1.04254	-1.4035	-1.38725	-1.39858	-1.33253	-1.41218	-1.40541	-1.19272	-1.40934	-1.41145	-1.41005	-1.41003	-1.41004	-1.41214	-1.41226	-1.41071
Ucp4B	-1.3944	-1.39444	-1.39934	-1.224	-1.25046	-1.40071	-1.40365	-1.3983	-1.40197	-1.40713	-1.29154	-1.40208	-1.3252	-1.4059	-1.40428	-1.40733	-1.40274	-1.41012	-1.23943	-1.40104	-1.40175	-1.13641	-1.38537	-1.39606	-1.40783	-1.16647	-1.27731	-1.40965	-1.40606	-1.26641	-1.40672	-1.40669	-1.3208	-1.40863	-1.34193	-1.40733
CR43465	2.53328	2.53217	3.05212	2.92872	2.68664	2.64684	5.36713	3.78636	3.16244	3.49501	4.67521	3.52847	2.52172	2.41063	2.94036	2.33535	2.55968	2.36979	2.41616	2.75411	2.152	3.16288	2.45932	2.97163	2.8582	3.75455	3.73808	3.13597	3.75657	3.33481	2.70141	2.15146	2.15095	2.07295	2.60896	2.23656
chic	12.9608	12.9444	14.288	13.9827	13.2777	13.8672	13.5052	13.3699	13.4727	13.7452	13.402	13.7262	12.3155	12.5425	14.2062	12.7475	12.3085	12.2502	13.6305	13.2184	12.9816	14.3041	13.5374	13.1908	13.1754	14.1536	13.8006	13.8425	13.8342	13.5298	12.2028	12.1871	12.5617	12.2958	12.3375	12.8337
eIF-4a	13.5662	13.5919	13.6195	13.6257	13.5727	13.6936	13.705	13.7746	13.5192	13.5155	13.6631	13.2737	13.5762	13.3513	13.6406	13.6769	13.5769	13.5666	13.7699	13.5522	13.5286	13.5025	13.5184	13.5334	13.7107	13.5275	13.75	13.737	13.6761	13.4068	13.5441	13.3817	13.4881	13.4073	13.5277	13.3699
ifc	10.0289	9.69352	9.9752	10.3338	9.99958	9.58088	10.3543	10.727	9.95792	10.2326	9.9801	10.0069	9.91568	9.43582	9.39782	9.69045	9.74283	9.79644	9.92517	9.4812	10.2288	9.9463	9.77634	9.91957	10.0416	10.5753	10.6859	10.4913	10.289	10.0596	9.11616	9.21732	9.39521	9.30632	9.86035	9.25792
lid	10.4279	10.5937	10.4466	10.392	10.6285	10.5194	10.2689	10.563	10.4461	10.5193	10.5084	10.3351	10.6161	10.7221	10.6851	10.5381	10.7571	11.0422	10.5181	10.6889	11.3239	10.5869	10.5871	10.6342	10.5755	10.6042	10.6501	10.5055	10.4584	10.2832	10.794	10.9663	10.8949	10.8811	10.6868	10.94
Tsp26A	7.63494	7.4433	7.50361	7.41328	7.4748	7.39147	7.252	7.02843	7.1229	7.45807	7.224	7.83126	7.3352	7.69131	7.52126	7.32287	7.29922	6.95549	7.16044	7.32449	8.25853	7.28954	7.57851	7.12319	7.15669	7.64789	6.77139	6.95282	7.15087	7.40563	7.29299	7.34438	7.58214	7.73013	7.35759	7.51991
Gal	8.02666	7.30151	7.3474	6.95124	7.31922	6.80849	6.78052	6.78444	6.85911	6.9127	6.47154	6.66428	7.12521	6.92581	7.23936	7.20916	7.85678	7.48878	6.88186	7.30076	6.74871	7.94006	7.14124	7.01874	6.784	6.2141	6.76685	6.73999	6.65624	6.57917	7.10747	7.17382	7.08758	7.25336	7.95655	7.02974
CR43866	1.59909	1.59847	1.77537	1.55888	1.36945	1.73782	1.56159	1.37964	1.79647	1.55187	1.55737	1.59714	2.02635	1.90975	1.79462	1.8337	1.47219	1.63234	1.53542	1.62022	1.70908	1.62885	1.46207	1.39538	1.70593	1.80198	1.58939	1.52214	1.50546	1.45838	1.86677	1.69859	2.0958	2.02932	1.95197	1.54569
CG9098	5.69457	5.42344	4.51908	5.19973	4.82993	4.85175	5.78645	5.07068	5.81306	4.9734	4.92359	5.22649	5.17329	4.9378	4.75308	5.47524	5.11173	5.06482	5.08995	4.91089	5.30983	5.25865	4.35073	4.91421	5.23627	5.6035	5.42123	6.22795	5.94422	5.1973	5.04227	5.14038	4.54933	4.75861	5.13222	4.90834
H2.0	0.930458	0.560162	0.539941	1.0112	1.14471	0.5342	0.521778	0.980646	0.528923	0.593984	0.520992	0.779146	0.745927	0.610845	0.733927	0.867691	0.866452	0.793188	0.542861	0.532806	0.66616	0.534446	0.861414	0.739254	0.657954	0.639068	0.657266	0.816693	0.776262	0.782638	0.827437	0.599973	0.508675	0.572944	0.809768	0.591223
CG13996	-1.96498	-1.75461	-1.96883	-1.78116	-1.96915	-1.96991	-1.97225	-1.79348	-1.97091	-1.97504	-1.85045	-1.971	-1.97505	-1.97405	-1.97275	-1.97521	-1.839	-1.97748	-1.96828	-1.82145	-1.97073	-1.96987	-1.9524	-1.77085	-1.97561	-1.9763	-1.97127	-1.97709	-1.97418	-1.97575	-1.97471	-1.97469	-1.9747	-1.97626	-1.97635	-1.9752
CG9107	5.69777	5.61296	5.48244	5.5833	5.60326	5.81976	5.3671	5.80132	5.64188	5.59959	5.70296	5.46081	5.62494	4.90405	5.2563	5.74285	5.88199	6.35329	6.0166	5.85372	6.48173	5.50014	5.31381	5.82605	5.86862	5.47941	5.29076	5.37548	5.62074	5.62558	5.6788	5.87305	5.64066	5.1911	5.79052	5.59916
CG9109	1.84435	2.29315	2.13197	1.79891	2.01008	2.08522	2.39515	2.16666	2.42516	2.23469	2.53974	1.71149	1.91441	1.64063	1.67118	1.61269	1.81582	1.61451	2.0424	2.07376	1.84054	1.73697	1.71566	1.81634	1.94088	2.16716	2.51972	2.28512	2.02822	1.93168	1.9964	1.62526	2.11228	1.65843	1.72083	1.61282
mtm	7.50978	8.09316	7.93494	8.20513	7.9376	7.99296	8.00864	8.24398	7.86049	8.07759	7.9392	7.26924	8.33318	7.38013	7.70434	7.99726	8.29444	8.41409	8.3644	8.01096	8.55825	7.85051	8.05175	8.146	8.16207	7.79018	8.22882	8.55904	8.27932	7.71266	8.0613	8.06794	7.90791	7.6321	7.93558	7.96749
CG9117	4.33746	4.56282	4.33625	4.47432	4.42212	4.18972	4.73056	4.61935	4.53807	4.33798	4.42711	4.15764	4.36415	3.92607	4.23447	4.46625	4.78085	4.93011	4.37992	4.60735	5.23758	3.92038	4.13609	4.76325	4.55921	4.05351	4.64868	4.62123	3.76347	4.29213	4.60354	4.7521	4.66979	4.47578	4.49839	4.71591
CG31643	9.24647	9.34744	8.58574	8.76292	9.15855	8.9962	8.42424	8.69904	9.14971	8.71304	8.70074	9.11156	9.2194	9.58308	9.15001	9.09894	9.38686	9.05669	8.97519	9.14168	8.69368	8.9025	9.06872	9.25946	8.79555	8.94363	8.89516	8.6351	8.68287	8.97559	9.34171	9.65028	9.57651	9.66911	9.44796	9.74748
ade2	9.69054	9.87757	9.73287	9.6529	9.3517	9.50007	10.4813	11.3327	10.7945	10.0745	10.3574	9.83672	10.3661	10.1702	10.7058	10.3923	10.2793	10.5977	9.74233	10.1036	10.1718	9.95558	9.82949	10.1169	10.8029	10.2157	12.1369	11.9059	10.7327	10.5101	10.5145	10.3574	10.4182	10.397	10.9688	10.6208
mir-966	0.5038	0.860804	0.485724	0.811092	0.484236	0.480673	0.583601	0.489524	0.717957	0.684488	0.58129	0.475622	0.96716	0.555262	0.575717	0.678843	0.799717	0.55148	0.78174	0.61597	0.47685	0.620778	0.532971	0.676769	0.600502	0.451043	0.709013	0.662324	0.636802	0.596768	0.76233	0.62394	0.695934	0.845312	0.694143	0.679029
slmo	8.15266	7.88711	7.36893	7.41679	7.90226	7.58074	7.12817	7.26541	8.10863	7.89879	7.87742	8.07096	6.99357	7.50984	7.25133	7.1786	6.92716	6.50099	7.28272	7.58418	6.66165	7.65098	7.30559	7.49098	7.52036	7.43156	7.52438	6.96294	6.99766	7.63121	7.52436	7.42692	7.15854	7.84803	7.01979	7.47782
CG34179	0	0	0	0	0	0	0	0	0	0	0	0	0	0	0	0	0	0	0	0	0	0	0	0	0	0	0	0	0	0	0	0	0	0	0	0
CG12393	7.35278	7.50678	7.49875	7.39277	7.80608	7.38826	7.28672	7.65468	7.38218	7.68586	7.70384	7.05167	7.53632	7.39872	7.17864	7.54791	7.65399	7.59612	8.02614	7.72589	7.92853	7.18974	7.34322	7.57115	7.90478	7.21851	7.86157	7.8436	7.7198	7.3621	7.43461	7.93004	7.89542	7.26494	7.59012	7.65218
CG9135	6.68463	6.68138	6.72225	6.75314	6.17531	6.32191	6.58307	6.97409	6.27596	6.61029	6.44084	6.61509	6.50004	6.33722	6.55675	7.09406	6.52014	9.76267	6.52733	6.41762	10.473	6.50511	6.21929	5.85182	6.50396	6.94015	6.64336	6.69522	6.54582	6.39937	6.49177	6.39516	6.45807	6.46957	6.80546	6.36899
CG13995	3.44668	3.57602	3.56368	3.67543	3.11077	3.40213	5.39308	3.61561	4.17996	4.55895	3.4672	4.94576	4.00028	3.93294	3.82738	3.28373	3.89322	3.41777	3.59899	3.77554	3.43782	4.23223	3.35989	4.38398	3.64062	3.87951	3.3151	3.47569	4.16624	4.05793	4.25083	4.1288	3.27318	3.83201	3.57938	3.57166
CG34180	3.53869	2.98454	2.9285	3.12825	3.6019	4.27504	3.18654	2.85126	2.71706	2.32611	3.2326	3.4012	3.21991	3.03939	2.62601	2.70924	3.30253	3.62873	3.33002	3.20468	2.48054	3.14801	3.69337	3.61577	2.79564	2.68143	2.3204	2.50384	2.97239	2.72715	3.21458	3.17424	2.7467	3.25013	2.99754	3.12215
CG9140	14.8384	15.3799	15.0657	14.8259	15.3312	15.1776	14.3398	15.0717	15.396	15.146	15.3704	14.6377	15.4353	15.1711	15.4998	15.6303	15.5283	15.1842	15.3412	15.5725	14.3433	15.1771	15.1264	15.4845	14.8919	14.2862	15.2599	15.0858	14.876	14.8074	15.6879	15.8609	15.8796	15.5726	15.4644	15.959
CG13994	6.81899	6.85689	6.97096	6.92896	6.95899	7.02696	6.51458	6.62573	6.89376	6.86726	6.99604	6.21894	7.19702	6.80942	6.7838	7.27796	7.02406	7.15308	6.73509	6.84984	7.4401	6.83809	6.71175	6.78934	6.66347	6.07865	6.55016	6.92431	6.78809	6.43877	6.96683	7.16249	7.45395	7.16983	6.99355	7.29917
Fbw5	8.45886	9.05419	8.55869	8.48419	8.9036	8.67709	8.28839	8.45397	8.63372	8.45719	8.58138	8.65088	8.48976	8.47775	8.27737	8.44676	8.47182	8.48359	8.65515	8.78767	8.50878	8.44116	8.42311	8.80227	8.4777	8.63088	8.64845	8.53037	8.49864	8.83956	8.57413	8.75847	8.7122	8.72043	8.42957	8.74105
CG9147	5.83567	6.22148	5.81704	6.10821	6.38334	6.13069	5.7089	5.83866	5.8477	6.01471	5.81305	5.66717	6.82972	6.62907	6.32002	6.76191	6.97713	6.97559	5.95843	6.21347	6.35822	5.70883	5.9417	6.31699	5.77784	5.36646	5.91219	5.94565	5.89298	5.95257	7.0866	7.23868	6.93891	6.97976	6.74711	7.17923
CG9150	3.59201	4.50622	3.62359	4.40751	3.92656	3.53687	3.44729	3.68707	2.81959	3.3343	3.53212	3.44686	2.1437	2.42309	2.22154	2.25423	3.05763	2.13766	2.96912	4.08177	3.02749	3.40852	3.99142	3.67409	2.58746	3.3131	2.68697	3.6734	3.25698	3.74661	2.15559	2.15633	2.27813	2.20222	2.29031	2.35893
CG13993	7.88418	7.68417	8.53668	8.31936	8.20976	8.17641	8.24948	8.33415	7.91811	8.15348	8.1706	8.19671	7.61754	7.73714	7.93622	7.82585	7.54513	8.25795	8.36069	7.81343	8.88448	8.19212	7.77985	7.56696	8.07039	8.4285	8.15959	8.32944	8.28579	8.29014	7.35915	7.61155	7.78187	7.54938	7.74853	7.69793
CG9154	7.3325	8.02646	7.01993	7.59444	7.32784	7.01911	7.04858	7.58912	6.69854	6.80373	7.10437	7.12559	6.55877	6.59545	6.32697	6.69362	6.67036	6.37514	6.92518	7.58218	6.88569	6.91106	6.98822	7.27705	6.94132	7.09503	6.73814	7.08704	7.00183	7.41272	6.70894	6.77747	6.79646	6.45043	6.60124	6.72868
Kr-h2	9.83439	9.92303	9.88431	9.95356	10.0675	9.83121	10.1805	10.1246	10.0026	10.1517	10.2681	10.1683	9.88768	9.72539	9.46469	9.50168	9.80954	9.84391	9.90066	9.77366	10.2364	9.59935	9.94767	9.92414	10.2067	9.87932	10.1542	10.1719	9.88334	10.0625	9.69436	9.80418	9.64916	9.43676	9.75369	9.71752
CR43801	4.90291	5.81309	4.52673	5.09253	4.71445	4.16739	3.71638	5.22056	3.74958	4.04746	4.1917	4.45744	3.63131	4.42146	4.19759	3.61379	4.27846	3.42163	4.17036	4.72622	4.63515	4.6464	4.19109	4.63966	4.23821	4.79007	3.46392	4.31586	4.188	4.46867	4.2195	3.66904	3.81333	4.00501	3.99148	4.44336
CR9162	2.13156	2.44097	2.04148	2.48143	2.39101	2.1426	2.5411	2.44033	2.55594	2.40311	2.59201	3.04923	2.29834	2.62393	2.22783	2.17155	2.51973	2.24168	2.31816	2.13417	1.99599	2.01683	2.02077	2.51564	2.20596	2.38914	2.20235	2.1527	2.08332	2.47839	2.56902	2.20091	2.2003	2.26167	2.29981	2.28776
CR44773	0.863128	0.862594	0.935388	0.652259	0.640464	0.636134	0.741829	0.64687	0.630493	0.773077	0.622009	0.879964	1.2362	1.14769	0.619982	0.905741	1.14136	0.704911	0.645389	0.776736	0.631475	0.636396	0.698688	0.65677	0.603606	0.857936	0.628414	0.657699	0.876118	0.602771	1.10872	1.39313	0.92751	1.01315	1.00738	1.13025
Kr-h1	8.65247	8.27125	8.63768	8.4128	8.77226	8.60678	8.94122	8.84614	9.01118	9.06559	9.02883	9.13366	8.28405	8.53753	8.39638	7.52713	8.67213	7.72809	8.54283	8.55805	7.41118	8.39281	9.06552	8.85671	8.81137	8.95731	8.86661	8.33864	8.34823	8.65336	8.18169	8.53742	7.87285	8.09047	8.56935	8.73828
CG45075	0	0	0	0	0	0	0	0	0	0	0	0	0	0	0	0	0	0	0	0	0	0	0	0	0	0	0	0	0	0	0	0	0	0	0	0
CG9175	7.22525	7.04903	7.2319	7.30169	6.70494	6.77175	7.56149	7.32415	7.13198	7.54456	7.55637	7.16601	7.56519	7.1321	7.44407	7.21358	7.28612	7.59977	7.48516	7.00718	7.79135	6.83297	7.31214	7.24255	7.50242	7.03068	7.48178	7.45766	7.21496	7.37797	7.68567	7.22901	7.26681	6.97747	7.07922	7.01542
stai	8.04508	8.21281	7.57204	7.57795	7.04627	6.87127	8.99397	7.51602	7.52736	8.60492	7.5317	8.67786	8.41997	8.02917	7.64872	8.16357	7.80211	10.2513	7.03885	7.63563	11.1548	7.84335	8.13637	7.91554	7.67355	7.93758	6.82236	7.11362	7.79865	8.25002	8.25548	7.463	6.69219	7.52737	7.74433	7.38453
CG31642	1.40771	2.05689	2.17318	1.71881	1.5228	1.50706	2.16503	1.6915	1.71525	1.80956	1.455	1.97807	1.69145	1.59602	1.55198	1.54974	1.58904	1.50444	1.68396	1.35618	1.7216	1.63793	1.95423	1.88155	1.77236	1.56537	1.47875	1.93624	2.0761	1.59225	1.70946	1.49173	1.30971	1.44074	1.5023	1.54996
Arpc4	7.73898	8.38409	8.8495	8.37607	8.50335	8.51273	8.15449	8.41049	8.35166	8.53507	8.77971	7.74181	8.45244	8.11297	8.34415	8.41534	8.26851	8.23856	8.77609	8.31273	8.30313	8.46139	8.39827	8.56437	8.52847	8.08311	8.78708	8.82045	8.74074	8.10312	8.25345	8.46554	8.40808	7.96921	8.31058	8.60181
WDR79	5.69491	6.04136	5.90366	5.74576	6.08203	5.88645	5.89339	6.26612	6.04104	6.10003	6.29494	5.50725	6.43997	5.99659	6.04913	6.25793	6.10284	7.11807	6.17499	6.10792	7.44542	5.71431	6.06526	6.07815	6.06542	5.78139	6.0329	6.09682	5.84448	6.01125	6.42375	6.13945	6.22367	5.56117	6.28477	6.20863
tectonic	0	0	0	0	0	0	0	0	0	0	0	0	0	0	0	0	0	0	0	0	0	0	0	0	0	0	0	0	0	0	0	0	0	0	0	0
CG42730	0	0	0	0	0	0	0	0	0	0	0	0	0	0	0	0	0	0	0	0	0	0	0	0	0	0	0	0	0	0	0	0	0	0	0	0
CG9222	-1.68437	-1.30171	-1.3869	-1.68682	-1.68926	-1.69015	-1.46396	-1.68793	-1.69132	-1.60838	-1.69306	-1.69142	-1.69615	-1.69499	-1.69347	-1.61061	-1.69204	-1.64124	-1.68824	-1.69046	-1.69111	-1.6901	-1.67324	-1.68588	-1.61594	-1.62518	-1.69174	-1.69853	-1.59695	-1.69697	-1.69576	-1.69573	-1.69574	-1.69756	-1.69767	-1.69633
CR45719	-2.83997	-3.00295	-3.00939	-3.00632	-3.00997	-3.01139	-3.01385	-3.00795	-3.01309	-3.01543	-3.01393	-3.01314	-3.01544	-3.01487	-3.01413	-3.01553	-3.01344	-3.01684	-3.00841	-3.01189	-2.61214	-3.0113	-2.99344	-3.00499	-3.01576	-3.01615	-3.0133	-3.01661	-3.01494	-3.01584	-3.01525	-3.01523	-3.01524	-3.01613	-3.01619	-3.01553
CR44824	-3.88306	-3.88308	-3.81135	-3.88463	-3.8863	-3.88695	-3.88912	-3.88538	-3.88784	-3.89227	-3.88927	-3.88792	-3.89228	-3.89106	-3.88963	-3.8923	-3.88841	-3.89268	-3.88559	-3.88718	-3.88768	-3.88691	-3.87873	-3.88402	-3.89237	-3.89248	-3.88818	-3.89261	-3.89121	-3.89239	-3.81717	-3.89183	-3.89184	-3.89248	-3.89249	-3.8923
CG13991	-2.71554	-2.71558	-2.57756	-2.71873	-2.72196	-2.7223	-2.72332	-2.72025	-2.72274	-2.64846	-2.61842	-2.60246	-2.72452	-2.7241	-2.72354	-2.72459	-2.72301	-2.72554	-2.72068	-2.72241	-2.72266	-2.72228	-2.70672	-2.71749	-2.65487	-2.72505	-2.7229	-2.67171	-2.72416	-2.72482	-2.72438	-2.72437	-2.72438	-2.72504	-2.72507	-2.72459
Muc26B	-3.20308	-3.20312	-3.20795	-3.20565	-3.20839	-3.20945	-2.83223	-3.20687	-3.2109	-3.21342	-3.21254	-3.21103	-3.21342	-3.21309	-3.21266	-3.21348	-3.21184	-3.21422	-3.20722	-3.20983	-3.21064	-3.20938	-3.196	-3.20465	-3.21361	-3.21383	-3.21145	-3.21409	-3.21314	-3.21366	-3.21331	-3.21331	-3.21331	-3.21382	-3.21385	-3.21347
CG31639	-3.45363	-3.45367	-3.45827	-3.33977	-3.45868	-3.45969	-3.46307	-3.45724	-3.46107	-3.46512	-3.4633	-3.4612	-3.46512	-3.46479	-3.46387	-3.38029	-3.46197	-3.46593	-3.45757	-3.34375	-3.46083	-3.45963	-3.44688	-3.45512	-3.46531	-3.46553	-3.4616	-3.4658	-3.46483	-3.46535	-3.46501	-3.465	-3.465	-3.46552	-3.46555	-3.46517
CG13989	-4.33904	-4.26322	-4.34207	-4.34063	-4.34233	-4.343	-4.3452	-4.3414	-4.34389	-4.3484	-4.34535	-4.34398	-4.34841	-4.34717	-4.34572	-4.34862	-4.34448	-4.35096	-4.34161	-4.34323	-4.34373	-4.34295	-4.33464	-4.34002	-4.34917	-4.35018	-4.34424	-4.35087	-4.34732	-4.34937	-4.34797	-4.34795	-4.34796	-4.35013	-4.35027	-4.34861
CG34380	6.15692	5.90114	6.67829	6.56115	5.7197	5.32106	7.15855	6.25733	6.15216	6.90123	5.44955	7.07091	6.7231	7.58081	6.49881	5.99959	6.96104	5.64865	6.31502	6.43486	5.87027	6.90683	6.4031	6.73505	6.07274	6.11686	6.45423	6.64541	6.26453	6.49148	6.46603	6.11939	5.80893	6.1313	6.33792	5.94407
Ugt37b1	6.42847	4.42679	3.74815	6.37913	6.19961	3.77532	5.20521	4.78036	4.71945	3.67401	3.48194	3.86902	4.65343	4.48995	4.72057	6.50781	6.43691	5.09694	3.53296	3.41535	5.08077	4.74407	5.63348	4.33214	4.02527	3.33683	4.75633	5.88161	3.71016	3.46701	4.36677	3.97897	4.10995	5.34293	5.80027	4.50241
CR44823	0	0	0	0	0	0	0	0	0	0	0	0	0	0	0	0	0	0	0	0	0	0	0	0	0	0	0	0	0	0	0	0	0	0	0	0
Ddr	4.1947	4.11041	4.12141	4.12402	3.5787	3.77655	4.81596	3.90921	3.70419	4.76729	4.22011	4.65595	4.43837	3.85447	4.21897	3.68792	4.18883	3.62281	4.33218	4.31282	4.34467	4.29565	3.71034	3.64024	4.25272	3.96315	3.25738	3.65332	4.06175	4.01399	4.44328	3.82511	3.70098	3.70659	3.81845	3.83951
CG9486	4.62793	4.55508	5.00232	5.17263	4.65798	3.7836	5.16788	4.56175	4.7557	4.55171	4.48796	3.93435	3.66318	3.28908	3.90317	4.32362	4.50722	3.95245	5.33248	3.92888	4.80767	4.63328	5.02252	5.28254	4.39465	3.91878	6.19103	6.17575	3.91263	4.09666	3.38949	3.85417	3.31584	3.9235	4.86319	3.59124
CG13983	-2.13029	-2.36717	-2.37339	-2.37158	-2.18648	-2.37451	-2.37699	-2.37255	-2.06966	-2.38004	-2.37715	-2.37565	-2.38004	-2.37894	-2.37753	-2.38022	-2.37621	-2.38278	-2.37282	-2.37479	-2.37537	-2.37446	-2.11656	-2.37013	-2.38067	-2.38144	-2.37594	-2.30454	-2.37909	-2.38083	-2.37967	-2.37965	-2.37966	-2.3814	-2.3815	-2.38021
CR42735	-3.88209	-3.88212	-3.88533	-3.8838	-3.88561	-3.88632	-3.88867	-3.88461	-3.88728	-3.89207	-3.88884	-3.88737	-3.89207	-3.89078	-3.88923	-3.8921	-3.8879	-3.89254	-3.88484	-3.88657	-3.72496	-3.88628	-3.87739	-3.88313	-3.89218	-3.89231	-3.88765	-3.89247	-3.89095	-3.89221	-3.89164	-3.89161	-3.89163	-3.89231	-3.89233	-3.8921
CG43922	-4.34096	-4.34097	-4.34233	-4.34168	-4.34245	-4.34275	-4.34375	-4.34203	-4.34316	-4.34519	-4.34381	-4.34319	-4.3452	-4.34463	-4.3097	-4.34529	-4.34342	-4.34632	-4.34212	-4.34286	-4.34308	-4.34273	-4.33897	-4.3414	-4.34554	-4.346	-4.34331	-4.34631	-4.34471	-4.34563	-4.345	-4.34499	-4.34499	-4.34598	-4.34604	-4.34529
CG13984	-4.34131	-4.34131	-4.34219	-4.34177	-4.34227	-4.34247	-4.34311	-4.342	-4.34273	-4.34405	-4.34316	-4.34276	-4.34406	-4.34369	-4.34327	-4.34412	-4.3429	-4.34478	-4.34206	-4.34254	-4.34268	-4.34246	-4.34002	-4.34159	-4.32202	-4.34458	-4.34283	-4.34477	-4.34374	-4.34434	-4.34393	-4.34392	-4.34392	-4.34456	-4.3446	-4.34412
PDZ-GEF	9.0121	8.74282	8.76316	8.72007	8.59085	8.85496	8.91968	8.65539	8.66306	8.77203	8.74357	8.93562	8.76253	8.90449	9.03226	8.67704	8.98179	9.70797	8.71169	8.85647	10.1559	8.88966	8.78531	8.62565	8.83678	8.79103	8.80709	8.75638	8.68892	8.62561	8.94461	8.9039	8.87067	8.9432	8.80678	8.76832
Pez	8.97049	8.98897	10.1188	9.63238	9.17115	9.60763	9.62727	9.43495	9.82882	9.84908	9.72373	9.3678	8.92249	8.73997	10.7144	9.27007	9.10764	9.579	9.53994	9.26177	9.99397	10.1375	9.2078	9.1893	9.43175	9.71435	10.2602	10.0651	10.3246	9.68389	8.97483	9.01048	9.3064	8.97204	9.06579	9.32794
Cpr	11.6171	11.5688	11.3782	11.5805	11.5315	11.5318	11.3138	11.366	11.3555	11.3226	11.5447	11.0672	12.7148	12.5834	12.5033	12.4538	12.9673	12.1576	11.3192	11.5115	11.4827	12.0743	11.5688	11.5247	11.5966	11.1907	11.2724	11.3184	11.3681	11.1976	12.7795	12.6801	12.5125	12.3479	12.6552	12.7626
CG9497	8.50014	8.40439	7.96089	8.21839	8.62493	8.99877	7.80753	8.09033	7.73072	7.416	8.17377	7.85173	8.40354	8.84184	8.41338	8.36617	9.45146	8.73963	9.13208	9.10745	7.39101	8.3644	8.89697	8.69009	8.70123	7.65706	7.28547	7.99428	8.09008	7.99096	9.09111	9.22056	8.73056	9.03278	9.49358	9.04154
CG9498	8.77106	8.74968	8.85669	8.86224	9.33784	9.25026	8.69987	8.69904	8.42278	8.55628	9.02058	8.67908	9.13636	8.98097	8.91558	8.9759	9.7685	9.14559	9.57861	8.47685	8.44086	8.46069	8.68146	8.43455	9.13421	8.12888	8.96378	9.44553	8.68777	9.045	9.57537	9.50243	8.98726	8.68249	9.98061	9.762
ppk7	-3.28201	-3.28205	-3.16427	-3.28459	-3.28733	-3.2884	-3.29196	-3.28582	-3.28986	-3.29294	-3.29202	-3.28999	-3.29294	-3.2926	-3.29215	-3.293	-3.2908	-3.29377	-3.28616	-3.16615	-3.16697	-3.28834	-3.2749	-3.28358	-3.29313	-3.29337	-3.29041	-3.29364	-3.29264	-3.29318	-3.29282	-3.29282	-3.29282	-3.29336	-3.29339	-3.29299
ppk14	-1.37688	-1.37693	-1.38253	-1.37994	-1.38299	-1.38411	-1.38754	-1.06121	-1.38557	-1.39162	-1.38775	-1.3857	-1.39163	-1.39017	-1.38827	-1.30548	-1.38647	-1.39519	-1.21254	-1.3845	-1.38532	-1.2336	-1.08659	-1.37877	-1.39245	-1.32044	-1.3861	-1.33152	-1.39036	-1.24004	-1.29869	-1.21456	-1.29855	-1.39341	-1.39354	-1.30541
CG9500	-2.09655	-2.09657	-2.09972	-1.76983	-1.94712	-2.10061	-2.10251	-2.09906	-2.10142	-1.94413	-2.10263	-1.97011	-2.10477	-2.10397	-2.10292	-2.1049	-2.10192	-2.10671	-2.09927	-2.10083	-2.10128	-2.10057	-2.084	-2.09761	-2.10522	-2.10577	-2.10172	-2.04667	-2.10407	-2.10533	-2.1045	-2.01625	-2.10449	-2.10574	-2.10581	-2.02271
CR44777	-2.86977	-2.86982	-2.87521	-2.87264	-2.73987	-2.87688	-2.87777	-2.87401	-2.87728	-2.87877	-2.87782	-2.87731	-2.87878	-2.87842	-2.87795	-2.87883	-2.8775	-2.87963	-2.87439	-2.877	-2.87721	-2.87681	-2.86186	-2.87152	-2.69129	-2.87922	-2.87741	-2.77919	-2.87847	-2.87903	-2.87866	-2.87865	-2.87865	-2.8792	-2.81966	-2.87883
CR44778	-4.3787	-4.37871	-4.37936	-4.37905	-4.37942	-4.37956	-4.38004	-4.37921	-4.37976	-4.38074	-4.38008	-4.37978	-4.38074	-4.38047	-4.38016	-4.38079	-4.37989	-4.38128	-4.37926	-4.37961	-4.37972	-4.37955	-4.37774	-4.37891	-4.38091	-4.38113	-4.37983	-4.36627	-4.38051	-4.38095	-4.38065	-4.38064	-4.38065	-4.38112	-4.38115	-4.38079
CG9505	6.87934	7.68628	7.14737	7.27488	6.99268	7.59555	7.24408	7.19368	6.82988	6.62448	7.09999	6.31458	7.68676	7.4236	7.41746	7.06	7.06392	6.6025	7.70852	7.88072	5.76622	6.79231	6.88956	7.76914	7.61065	7.06242	7.19856	7.35043	6.6699	6.71157	7.45401	7.29961	7.09823	5.96476	6.60364	7.16934
slam	4.51083	5.23978	4.20665	4.63236	4.56441	5.00411	5.26236	4.48675	4.79062	4.71877	5.06364	4.15595	4.17768	4.10223	4.25245	5.03648	4.28093	7.05309	4.89346	4.70716	7.52793	4.54944	4.05025	4.49047	4.90153	4.42029	4.95262	4.60474	3.99096	4.14548	4.29544	4.18853	4.14792	4.35268	4.60322	3.76447
CG42368	7.33834	7.27616	7.90733	7.39544	7.10483	7.34891	7.49501	7.1617	7.10868	7.03272	7.04923	7.4136	7.00942	7.55004	7.48731	6.95723	6.81539	6.72876	7.4248	7.33339	6.04614	7.42096	7.05643	7.19056	7.05274	7.76185	7.37732	7.39318	7.00545	7.08209	7.10774	6.81852	7.15795	7.16971	7.2298	6.97539
CG9507	3.07634	3.32016	2.9073	3.10467	3.10014	3.22631	3.52042	3.16147	3.23493	3.53274	2.53308	3.07998	3.61853	3.26808	3.28099	2.91721	3.32002	3.37948	3.32739	3.53792	3.01188	3.56127	2.70658	3.35546	2.93565	2.47092	2.57005	2.70661	3.34272	3.32365	3.96487	3.88382	3.63126	3.04975	3.39816	3.02117
CG42370	8.21479	7.94334	8.09697	8.23095	7.55994	8.05338	7.20972	7.824	7.82023	7.41064	7.29862	7.20985	8.97569	9.74091	9.99745	8.96003	9.08423	8.59174	7.76853	8.12309	7.05159	7.9016	7.4569	7.46691	7.8377	7.77397	7.61469	7.36037	7.12635	7.03853	9.05557	9.07463	9.04479	9.06823	8.84371	9.2007
CG42369	9.99033	10.5734	10.5442	10.3177	10.2041	10.7953	9.65048	10.0412	10.0956	9.60946	9.94562	9.08326	10.3301	10.1994	10.5377	10.2735	10.0423	10.0238	10.7297	11.0154	9.1742	10.3495	10.2737	10.3203	10.4191	9.54316	9.94338	10.0422	9.82548	9.50014	10.2947	10.4825	10.5659	10.04	10.2053	9.97417
CG13982	4.36587	3.40245	3.81393	3.66445	3.79201	4.20282	4.07873	4.3097	3.91545	3.71188	3.7362	4.45637	3.88936	3.8178	3.94685	3.37998	3.80891	3.61807	4.12206	4.18029	4.41364	4.38086	3.83775	4.2721	3.94055	3.84735	3.98925	4.1317	3.91918	4.25391	4.02387	4.14096	3.8963	4.00366	3.78321	3.38049
Tig	9.19217	9.52059	10.6635	10.1412	9.90996	10.7841	10.5618	10.7175	10.2539	10.3946	10.5831	9.88512	10.004	9.72719	10.1287	9.41071	9.73666	9.19397	10.7301	10.0186	8.90877	10.3543	9.93549	9.66064	10.8583	9.80699	10.8059	11.1683	11.1919	10.0847	9.82208	10.0687	10.1229	9.40477	9.4871	9.76394
Fic	8.39792	8.43912	8.39422	8.57631	8.44016	8.57438	8.56052	8.74792	8.55336	8.6793	8.72443	8.34228	8.62998	8.58615	8.67366	8.46964	8.62459	8.66689	8.64903	8.47696	8.50324	8.3855	8.25345	8.63804	8.66245	8.40628	8.85122	8.71613	8.5364	8.53373	8.60653	8.68688	8.88231	8.61125	8.54728	8.74738
CG9527	10.0594	9.62485	9.75835	10.4559	10.4063	9.72729	9.72955	9.92884	9.33206	9.429	9.32824	9.24209	9.66513	9.59792	9.58147	9.79269	9.86378	9.5823	9.75838	9.52149	9.31422	9.70074	10.0452	9.9093	9.68928	9.21951	9.56621	9.91707	9.57398	9.50916	9.90596	9.85542	9.55592	9.77859	9.86787	9.71834
retm	10.2958	9.77591	9.76501	9.78315	9.69732	9.88686	9.57356	9.53517	9.82488	9.7115	9.61142	9.65359	10.248	10.673	10.4153	10.246	10.2736	10.1836	10.0518	10.2617	9.51225	10.1714	10.192	9.89918	9.83218	9.63583	9.68795	9.76321	9.5493	9.56643	10.5861	10.774	10.5292	10.8799	10.2711	10.5306
frj	9.65269	9.48512	9.3002	9.45582	9.61173	9.674	9.48892	9.69908	9.52305	9.51718	9.43636	9.52724	9.60226	9.71337	9.59923	9.74244	9.86399	9.65546	9.49495	9.79208	9.33408	9.62954	9.75047	9.72394	9.56231	9.27757	9.35525	9.46826	9.47369	9.59147	9.65563	9.72423	9.66423	9.86542	9.77862	9.78235
CG16947	6.09774	6.37508	6.26534	6.17316	5.85943	5.85204	6.4506	5.7122	6.13423	6.09869	5.65279	6.21873	6.42801	6.27978	6.50149	6.04088	6.25528	5.71861	6.38006	6.13335	5.26802	6.27283	5.57699	5.84483	6.34703	5.82141	5.76717	5.65632	6.09454	5.96309	6.46435	6.35219	6.16547	5.86594	5.91212	6.4353
CG9531	5.46224	5.31294	4.9849	5.71726	5.77251	5.31138	5.811	5.39422	5.32755	5.52687	5.31315	5.37288	5.66401	5.47064	5.06147	5.89765	5.57479	6.02607	5.33252	5.85147	5.80687	5.28339	4.8051	5.59306	5.47159	5.37307	4.80162	5.52425	5.33014	5.64317	5.73011	5.63525	5.46772	5.49479	5.4097	5.5138
mmy	9.32276	9.50555	9.45907	9.68739	9.40867	9.33834	9.72425	9.75574	9.72114	9.77526	9.7502	9.33883	10.2051	9.41717	9.45175	9.86991	9.90237	9.66278	9.71613	9.63561	9.63723	9.33193	9.54845	9.81197	9.80532	9.5318	10.1605	10.2554	9.82636	9.67374	9.89091	9.55177	9.46967	9.45897	9.70831	9.57374
CG9536	8.35502	8.65373	8.76963	8.48456	8.67265	8.70875	8.54977	8.79595	8.65773	8.64806	8.86554	8.17086	8.76883	8.40055	8.63354	8.71272	8.68899	8.5941	8.88785	8.7236	8.46078	8.48045	8.34544	8.81543	8.89958	8.4004	9.08827	8.90046	8.74692	8.56676	8.68149	8.86158	8.83667	8.44436	8.64362	8.67439
Sec61alpha	11.6072	11.2543	11.2902	11.6199	11.3979	11.3138	11.736	11.7985	11.3592	11.4577	11.5736	11.2625	11.666	11.3559	11.5983	11.4516	11.5804	11.6097	11.4292	11.2143	11.9335	10.8983	11.2412	11.3663	11.8561	11.1275	11.6418	11.7027	11.4046	11.4304	11.6848	11.8277	11.5409	11.1216	11.3753	11.3028
CR45463	0.656048	0.655555	0.597274	0.62415	0.592431	0.897853	0.644983	0.609637	0.776061	0.707811	0.641413	0.675102	0.502571	0.427167	0.632793	0.572271	0.556351	0.465093	0.605655	0.694711	0.568348	0.702052	0.493366	0.636327	0.420697	0.602659	0.438844	0.414577	0.741642	0.679128	0.584653	0.508025	0.507859	0.545723	0.417616	0.572409
DLP	9.6107	9.48084	9.4782	9.64072	9.26661	9.53385	9.46234	9.65807	9.30147	9.32635	9.27945	9.53565	9.47594	9.62592	9.59861	9.49058	9.56167	10.334	9.38738	9.60984	10.8347	9.67385	9.67045	9.55961	9.48229	9.7583	9.66262	9.49083	9.60627	9.45442	9.56069	9.64044	9.59858	9.65032	9.46523	9.60982
KFase	6.45492	6.68104	6.30726	6.29823	6.56411	6.86759	5.9087	5.96837	6.32772	6.09411	6.51645	6.00345	6.53051	6.6471	6.52932	6.73203	6.39349	6.2982	6.47929	6.6632	5.53936	6.49664	5.92019	6.6347	6.57967	5.87683	6.06646	5.84245	5.73385	6.1231	6.69785	6.64825	6.78111	6.74806	6.69071	6.89493
epsilonCOP	8.31046	8.77705	9.01111	8.93771	8.93035	8.91304	8.67943	9.0866	8.79801	8.85505	8.96103	8.30341	8.90321	8.33811	8.56856	8.66766	8.56591	8.69071	9.22616	8.69265	8.77867	8.58018	8.76074	8.86212	9.04198	8.67306	8.93697	9.16195	9.0837	8.72511	8.60118	8.84435	8.79442	8.37906	8.55868	8.71255
CG9548	6.45047	6.78527	6.85076	6.94496	7.0781	6.89886	6.45976	6.63144	6.79959	6.94724	6.89313	6.60774	6.69758	6.63874	6.68881	6.69531	6.55452	7.48101	6.92608	6.7841	7.85817	6.51124	6.63817	6.7964	6.58147	6.38438	6.78601	6.82136	6.74432	6.72369	6.61861	6.81939	6.81102	6.69393	6.7535	6.77294
CG31638	7.40989	7.79701	7.43034	7.48256	7.4125	7.3318	7.82589	7.38928	7.45654	7.61645	7.34177	7.62359	7.60107	7.64804	7.44845	7.44014	7.55371	7.90983	7.44379	7.54906	7.83951	7.5645	7.46816	7.56822	7.5812	7.44589	7.48082	7.4849	7.29632	7.47617	7.63975	7.60174	7.59981	7.64397	7.64907	7.64582
CG9547	6.75432	7.05258	7.04009	7.01637	6.90891	7.01381	6.68403	6.68757	6.96095	6.84339	7.11005	5.82256	7.93656	7.17762	8.02748	8.02581	7.86412	8.21607	6.94776	7.54267	8.10585	6.82627	7.25497	7.11582	7.7217	6.52259	7.95406	7.50809	7.3529	6.75901	7.9394	7.97088	7.84826	8.09525	8.22493	7.91435
CG9550	0.378362	0.0244922	0.0120306	0.186898	0.0110027	0.266799	0.112799	0.0146609	0.132001	0.14687	0.110687	0.425343	0.146753	0.0869712	-0.000500493	0.0702784	0.123194	-0.0152657	0.0138126	0.00770273	0.00591632	0.146853	0.306805	0.198337	-0.00946222	0.174293	0.0041975	0.147589	-0.00500595	0.129691	0.077446	-0.00659932	0.0775921	0.22954	0.275799	0.271697
CG31637	9.72726	9.10352	9.45183	9.56996	9.10057	9.19352	9.32697	9.16988	9.11408	9.47094	9.28911	9.49335	9.70986	9.50352	9.56091	9.45604	9.44206	9.0167	9.31572	9.14679	9.11651	9.46684	10.0187	9.64481	9.35082	9.53705	9.11195	9.24805	9.41264	9.46618	9.70956	9.39188	9.15339	9.5434	9.42069	9.32409
CR44775	4.4136	2.65403	2.13986	2.98567	2.13122	2.28913	3.24165	2.67778	2.93948	2.46275	3.60046	3.61224	2.96205	1.98497	2.63092	3.27714	2.49655	2.11381	2.1546	2.68985	3.31618	2.29087	4.56965	4.17285	3.25982	2.86261	2.07129	2.1437	2.82378	4.15051	3.91483	2.20705	1.96305	2.77436	2.27942	1.94564
eya	4.71949	5.32263	4.71133	4.5579	4.44464	4.61336	4.16976	4.2251	4.29281	4.07938	4.48491	4.59047	4.62217	4.61854	4.60947	5.05562	4.6792	4.87371	4.95958	4.91291	3.95116	4.27424	4.44341	4.49366	4.49744	4.20706	4.30886	4.1943	3.88445	4.17834	4.34554	4.84992	4.71281	4.43772	4.4431	4.48835
CR44776	-3.55389	-3.55392	-3.55731	-3.55569	-3.55761	-3.55836	-3.56085	-3.55655	-3.55938	-3.56272	-3.56102	-3.55947	-3.56272	-3.48562	-3.56144	-3.56275	-3.56004	-3.56316	-3.55679	-3.47291	-3.5592	-3.55831	-3.54892	-3.55499	-3.56283	-3.56295	-3.55977	-3.5631	-3.56256	-3.56285	-3.56266	-3.56266	-3.56266	-3.50784	-3.56296	-3.56275
Osm6	0.716065	0.715565	0.656502	0.515433	0.651593	0.502276	0.794124	0.66903	0.624501	0.634594	0.789413	0.497293	0.766509	0.575739	0.595946	0.75993	0.614984	0.786325	0.509808	0.75412	0.740641	0.502488	0.554131	0.519141	0.476239	0.602698	0.727596	0.527678	0.731592	0.616587	0.841348	0.780866	0.714455	0.767677	0.940459	0.557658
CoVb	12.3444	13.1461	12.8936	12.5298	12.8982	12.8312	11.6972	12.6112	13.0424	12.3925	12.865	12.3399	13.3041	12.9532	12.7446	13.3445	13.2415	12.9994	13.0905	13.3433	12.2211	12.6488	12.6785	13.1501	12.2748	11.6653	12.414	12.5657	12.2917	12.3203	13.3557	13.7703	13.6237	13.2399	13.1621	13.8006
CG9596	6.49477	6.69816	6.45819	6.26793	6.54005	6.54398	6.47364	6.59826	6.38212	6.27247	6.23952	6.29506	6.45592	6.26319	6.25936	7.06184	6.40526	7.46831	6.69841	6.58353	7.7354	6.25434	6.41285	6.1582	6.58498	6.53321	6.18245	6.56985	6.37416	6.34407	6.29002	6.53247	6.50717	6.37212	6.48576	6.20908
CG11043	4.49855	4.41029	4.54645	4.69011	4.67526	4.55891	4.55171	4.42725	5.32866	5.31212	5.19846	5.09947	4.84592	4.69038	5.00069	4.72066	4.58645	4.17674	4.47214	4.90813	4.27207	5.07169	4.71226	5.01822	4.79836	4.48942	5.19602	4.84449	4.79677	5.0905	4.83415	4.55398	5.3398	4.94629	4.91595	4.87907
Ent2	9.49816	9.57704	9.48148	9.52666	9.80598	9.64361	9.21304	9.30226	9.42618	9.24095	9.4234	9.11497	9.71732	9.83933	9.74412	10.016	10.0063	9.60187	9.36923	9.62077	9.1651	9.38659	9.7042	9.78007	9.44044	9.01698	9.31522	9.42671	9.33928	9.41267	9.81562	9.9527	9.91721	10.1496	9.83122	9.94956
CG13766	7.06294	7.22356	6.99655	7.25353	7.15677	7.02336	6.8588	6.81715	7.14503	6.89326	6.82942	7.16789	6.88636	7.15026	6.99507	7.08781	6.9263	7.37883	7.10821	7.02404	7.61129	7.1921	7.07899	6.66511	6.74881	7.11984	6.98783	7.07783	7.01483	6.92364	7.07777	6.91099	7.01195	7.43926	7.09528	7.18431
CG11319	7.38756	6.56766	6.46991	6.9073	5.83872	5.82257	8.19343	6.96754	6.65657	7.77185	6.71612	7.89338	7.72827	7.45493	7.23097	6.86392	7.46221	6.4619	5.53717	6.78493	6.66479	7.16372	7.35817	6.92491	6.89019	7.0455	5.9842	6.30738	7.18453	7.10342	8.29845	6.90803	5.97918	6.92598	6.70616	6.82884
CG11050	12.538	12.6116	12.493	12.4043	12.8185	12.6475	12.2433	12.2847	12.8467	12.7348	12.7463	12.6125	12.2722	12.5239	12.552	12.3869	12.1836	11.9803	12.4455	12.5723	12.0178	12.447	12.2836	12.4605	12.4031	12.3577	12.8606	12.249	12.1618	12.6501	12.548	12.7016	12.9052	13.0507	12.3269	12.813
CG11320	2.10939	2.57391	1.99707	2.55977	1.86093	1.96535	2.07338	2.25298	2.36623	2.12232	1.98278	2.29053	2.00854	1.84269	1.78693	1.87531	2.01543	1.91611	2.33892	2.06512	1.82834	1.9667	1.82904	2.32404	2.62906	2.46993	2.19969	2.38619	2.28423	2.12467	2.29459	1.82344	1.66648	1.65146	1.77305	1.73674
CR44913	0.539796	0.539618	0.518408	0.528241	0.813256	0.662616	1.27276	1.19182	0.645763	0.731504	1.06863	0.644214	0.573861	0.76731	0.496332	0.482288	0.751428	0.469113	0.835618	0.786684	0.648703	0.51261	0.573442	0.723732	0.775837	1.11706	1.12626	0.707342	0.488179	0.561234	0.485145	0.58018	0.579987	0.476192	0.475669	0.571071
CG34345	0.560286	0.560092	0.536893	0.73637	0.534933	0.530217	1.78965	1.12546	0.668911	1.12511	1.02988	0.793001	0.497777	0.504189	0.635621	0.496729	0.520193	0.54593	0.715244	0.528589	0.800163	0.823536	0.596576	0.750178	0.736073	0.771456	1.08344	0.676929	0.704175	1.02371	0.599351	0.500074	0.599541	0.569765	0.568016	0.496764
Oatp26F	0.614819	0.614311	0.689583	0.58191	0.396372	0.965121	0.862802	0.566888	0.638231	0.845027	0.497397	0.519738	0.6046	0.373272	0.491696	0.664232	0.385194	0.467408	0.56276	0.391539	0.388911	0.537681	0.712932	0.409943	0.445263	0.560658	0.386375	0.582331	0.555245	0.442873	0.541497	0.460305	0.460127	0.500465	0.558553	0.36782
CG31635	11.2515	10.996	11.1427	11.1198	11.009	11.2959	10.9924	10.7598	10.9808	11.0503	10.8646	11.1028	11.2721	11.5712	11.5059	11.2565	11.44	11.1249	11.0832	11.2109	10.8042	11.3413	11.4005	11.1912	10.805	11.4766	11.028	10.9708	11.1018	10.9937	11.3527	11.5628	11.5802	11.8688	11.2643	11.6971
Tango1	10.7698	10.5951	10.8465	10.7523	10.7789	10.6983	10.7234	10.6595	10.7363	10.7591	10.5321	10.7119	11.0783	11.273	11.2308	11.0031	11.1102	11.0795	10.5784	10.63	10.9203	10.6957	10.8054	10.7897	10.5661	10.7059	10.8527	10.8248	10.7716	10.7256	11.086	11.1436	11.1508	11.2426	10.9975	11.1799
CG31633	7.60724	7.60391	7.98636	7.72678	7.62936	7.44844	7.38737	7.55612	7.54887	7.64158	7.50902	7.70167	7.10968	7.37643	7.32199	7.23509	7.00786	7.31149	7.68353	7.5272	8.01894	7.78604	7.52331	7.23287	7.22516	7.56287	7.66506	7.69301	7.6202	7.68616	7.08797	7.42126	7.20324	7.52757	7.15167	7.43892
CG31636	4.6029	3.1155	6.33805	6.2436	4.62282	3.50512	5.67715	3.1385	3.68284	2.97505	4.71392	4.90933	2.68414	2.63522	3.08108	3.25344	2.78818	3.44065	4.25711	4.2472	5.19734	5.06435	4.8005	4.43132	3.57806	4.59894	4.58256	4.34302	4.1587	3.3626	2.81785	2.81961	2.45953	2.58394	3.83531	2.5572
CG11070	9.16487	9.22735	9.41908	9.36314	9.57964	9.33644	9.16533	9.05198	9.45145	9.35065	9.38967	9.11052	9.22346	9.28606	9.484	9.23073	9.33993	9.58677	9.28228	9.17265	9.9676	9.31409	9.47237	9.30399	9.11615	9.13782	9.5033	9.47033	9.30324	9.24255	9.14955	9.44669	9.41221	9.30576	9.05749	9.25346
CG13771	0.34161	-0.0273266	-0.0404778	-0.0344077	0.110732	0.22508	-0.0521957	0.127337	0.0848851	0.172053	0.492396	-0.0479094	0.0232502	-0.0583542	0.0575847	-0.0623147	-0.0497082	0.299434	-0.0385849	-0.0450928	-0.0470056	-0.0440335	-0.00595372	0.31118	0.0866437	0.0692292	0.192702	0.101806	-0.0588065	0.208713	-0.0606162	0.183746	-0.0605816	0.0700314	0.0677297	-0.0622959
CG34310	6.13935	6.39054	6.14502	5.97194	6.25137	6.44698	5.77294	6.14063	6.52723	6.12748	6.11035	6.0405	6.11696	6.30854	5.98817	6.34041	6.04816	6.05105	6.01603	6.07892	6.01473	6.18998	6.04037	6.24304	6.00872	5.90756	6.06142	5.82078	5.81624	6.22522	6.58025	6.62419	6.33875	6.72301	6.47268	6.7429
cup	0	0	0	0	0	0	0	0	0	0	0	0	0	0	0	0	0	0	0	0	0	0	0	0	0	0	0	0	0	0	0	0	0	0	0	0
Galt	9.72482	9.72423	9.36705	9.09447	9.53504	9.8813	9.22177	9.45563	9.40084	9.06248	9.35877	8.67998	10.1204	9.3986	9.83383	9.54025	9.9221	9.8291	10.0108	9.98049	8.78259	9.15744	9.43875	9.92982	10.1362	8.82999	9.55569	9.30732	9.25301	9.13347	10.1886	9.90294	9.8261	9.40102	9.92789	10.093
Spn27A	8.34483	8.58404	8.5444	8.71801	8.28323	8.68907	9.24367	10.0912	8.95513	9.58842	9.52109	8.82457	9.94879	9.5161	8.99753	9.43655	9.88005	9.27402	9.06756	8.98346	8.87789	8.73013	8.88662	9.24032	9.64086	9.51346	9.79171	10.1055	9.81827	9.28151	9.45355	9.24562	9.21358	8.79609	9.64653	9.32836
cort	2.73489	3.26354	2.52054	2.40976	2.50133	2.77566	2.12081	2.91042	2.55383	2.54329	3.01868	2.54721	3.01985	3.0057	3.30263	4.33442	2.50826	6.56461	3.16489	3.12552	6.9623	2.45699	2.45409	2.66635	2.65226	2.70652	2.52698	2.08555	2.53298	2.25163	3.62945	2.99933	2.92563	2.71124	3.5413	2.99839
CG11329	3.35758	4.02593	3.48564	3.2474	3.55614	3.31292	3.14952	3.80715	3.50651	3.42346	3.52221	2.90038	3.86103	3.4247	3.27921	4.07141	3.98968	5.64968	3.18117	3.64072	6.33086	3.31601	3.00706	3.75651	3.75146	3.12258	3.74824	3.3962	3.41114	3.76327	3.68602	3.9722	3.9066	3.62416	4.05785	3.77295
Nhe3	10.7572	10.7324	11.2764	11.103	10.9401	11.1617	11.3224	10.9594	10.9441	11.0758	10.8065	11.3009	10.3516	10.6241	10.7969	10.4315	10.4178	10.4419	11.2678	10.5746	10.6432	10.9263	11.2782	10.7338	10.5054	11.4769	11.0842	11.2146	10.9697	11.3482	10.4096	10.4978	10.6041	10.9154	10.4081	10.641
CG11327	-0.455805	-0.455886	-0.311586	-0.461014	-0.466185	-0.468072	0.0675636	-0.300406	-0.470522	-0.251784	-0.259672	-0.470745	-0.480656	-0.383592	-0.475053	-0.325518	-0.348624	-0.33231	-0.464031	-0.20875	-0.470096	-0.467958	-0.440328	-0.459025	-0.100165	-0.351591	-0.471421	-0.42632	-0.478549	-0.107806	-0.47984	-0.479789	-0.479816	-0.414582	-0.483835	-0.481037
Tsp	8.37925	8.42265	8.69057	8.65831	8.53131	9.14938	9.1807	8.82754	8.5919	8.74826	9.18509	8.92676	8.84366	8.62308	8.85624	8.63543	8.31499	8.08131	8.80465	8.90596	7.36622	8.88237	9.05457	8.8685	9.5574	8.69925	8.77415	8.69133	8.74476	8.94829	8.71747	8.67031	8.8503	8.48072	8.61223	8.61442
AkhR	10.4587	10.2274	10.3306	10.2829	10.4397	10.988	9.9611	9.81642	10.1086	9.6363	9.9091	9.9058	9.98149	10.4784	10.2718	9.86477	10.0478	9.73236	10.369	10.2595	8.89476	10.0339	10.3152	10.1889	10.0051	9.32444	9.51342	9.56601	9.54912	9.11518	10.1579	10.0396	10.0189	9.99716	9.67734	9.93417
Aatf	7.57019	7.77395	7.56951	7.84636	7.82333	7.92847	7.8504	7.80096	7.49289	7.49666	7.76492	7.44468	6.84053	6.73459	6.8504	7.36219	7.26756	8.17346	8.10597	7.31097	8.52185	7.24327	7.71399	7.82389	7.67964	8.13077	7.48694	7.6663	7.74472	7.90462	6.82538	6.92975	6.70813	6.65272	6.81127	6.88741
homer	8.6938	8.81327	8.97578	8.84984	8.81666	8.57401	8.95895	8.6646	8.51921	8.83819	8.61331	9.05091	8.53969	8.91045	8.79491	8.66577	8.63958	9.34064	8.97794	8.78516	9.79134	9.01077	8.83467	8.74762	8.79713	8.97882	8.83649	8.77493	8.66027	8.81449	8.65215	8.6813	8.85561	8.91415	8.7719	8.56046
Liprin-alpha	9.56574	9.49396	9.62534	9.49769	9.46592	9.52336	9.54863	9.51151	9.49253	9.78125	9.48865	9.55786	9.38727	9.57053	9.72201	9.30377	9.46248	9.48364	9.32315	9.48953	9.33667	9.67525	9.54245	9.46697	9.50127	9.76925	9.75133	9.60854	9.57675	9.49881	9.2736	9.52059	9.48053	9.4918	9.33337	9.41121
TTLL3B	1.46912	1.46825	1.22608	1.25907	1.35585	1.05783	2.01835	1.51471	1.30723	1.39668	1.6719	1.41136	1.01597	1.21747	1.25507	1.32468	1.28996	1.42889	1.37964	1.44021	1.19014	1.20658	1.4122	1.27391	1.24118	1.27371	1.66199	1.18173	1.44088	1.16663	1.11282	1.19856	1.01883	1.15095	1.07959	1.10297
TTLL3A	-0.133967	0.0694103	-0.146932	-0.140987	0.00831656	-0.150578	0.405337	-0.144195	-0.0177612	0.368406	0.0654391	-0.0191161	-0.0802297	-0.0650089	0.0567251	-0.168471	-0.156007	-0.176186	0.0211713	-0.151464	-0.0151885	-0.00231163	0.161471	-0.138301	-0.0888626	0.029361	-0.155162	0.0523032	0.243633	-0.170315	-0.166787	-0.166715	-0.166752	-0.172051	-0.100432	-0.168452
CG11221	5.26006	4.59661	4.66305	5.08209	4.74742	4.45018	5.49025	5.0902	5.25562	5.82349	4.94188	5.47224	5.83205	5.46964	5.12178	5.30644	5.86884	4.78439	4.583	4.70615	4.44107	5.42252	5.65193	5.19929	5.47429	4.8277	5.37048	6.1313	6.15515	5.35119	5.51101	4.95908	5.08158	5.22037	5.27886	4.96674
CG31910	0.036684	-0.178819	-0.192927	0.167818	-0.194116	-0.196974	0.139916	0.144331	-0.200709	-0.0358062	-0.206352	0.535786	-0.21651	-0.105288	-0.207704	-0.124326	-0.203036	-0.225998	-0.190875	-0.197959	-0.200058	-0.1968	0.370357	-0.18343	0.0218833	-0.142484	-0.0607509	-0.156033	0.224117	-0.133373	-0.215216	-0.215135	-0.115955	-0.221235	-0.00579927	-0.217116
snoRNA:Me28S-G2743	-4.34132	-4.34133	-4.34219	-4.34178	-4.34226	-4.34245	-4.34308	-4.342	-4.34271	-4.344	-4.34313	-4.34273	-4.344	-4.34365	-4.34323	-4.34406	-4.34288	-4.3447	-4.34206	-4.34252	-4.34266	-4.34244	-4.34007	-4.3416	-4.34422	-4.34451	-4.34281	-4.3447	-4.34369	-4.32259	-4.34388	-4.34387	-4.34387	-4.34449	-4.34453	-4.34406
CG44271	-3.88314	-3.88317	-3.88682	-3.79287	-3.88714	-3.88795	-3.79841	-3.886	-3.88904	-3.89449	-3.89081	-3.88914	-3.89449	-3.89302	-3.89126	-3.89453	-3.88975	-3.8951	-3.88626	-3.88823	-3.88885	-3.8879	-3.87779	-3.88432	-3.89463	-3.8948	-3.88946	-3.89501	-3.89321	-3.89467	-3.894	-3.89397	-3.89398	-3.8948	-3.89482	-3.89453
CG11322	2.99445	2.8282	3.0778	3.37282	3.0615	3.11774	4.04982	3.3178	3.87242	3.9258	3.84468	3.9788	3.09144	3.17834	3.49059	3.12512	2.73345	3.18872	3.38911	2.90454	2.87802	3.20838	3.40902	3.31715	2.88368	3.6408	3.6177	3.64534	3.3589	3.44594	3.30734	3.01485	3.06952	3.18236	3.27632	3.0773
CG11321	11.2018	11.3552	11.8083	11.5466	11.6374	11.8923	11.2442	11.1514	11.6315	11.6383	11.7065	11.6459	11.8165	12.1934	11.8639	11.72	12.0527	11.5987	11.7488	11.6535	10.4845	11.6426	11.8096	11.5189	11.2212	11.6772	11.7306	11.4979	11.4213	11.5769	11.906	12.4184	12.7471	12.2652	11.9316	12.1183
CG17378	5.6075	5.14215	5.35949	4.97971	5.56208	5.25215	6.20636	5.09273	5.42664	5.92265	5.27885	5.94947	5.31156	5.52162	5.40684	4.83312	5.14519	4.61585	5.02562	5.45546	4.89262	5.61058	5.34414	5.0958	5.36261	5.42083	5.04977	5.26202	5.36068	5.61483	5.2996	5.12661	5.106	5.12455	5.32971	5.31696
nrv1	13.6298	13.6827	13.7669	13.5514	13.7806	13.7157	13.6397	13.5192	13.776	13.8624	13.9622	14.0283	13.3806	13.7647	13.4027	13.4131	13.4524	12.8842	13.3962	13.4956	12.5804	13.5124	13.5238	13.5917	13.3687	13.7865	13.7681	13.5176	13.3766	13.8009	13.5181	13.5268	13.7297	13.7802	13.4213	13.7057
nrv2	11.3069	11.3903	11.2196	11.0562	11.5241	11.2737	11.6025	11.3558	11.3603	11.6394	11.4487	11.923	11.7158	12.0653	11.5339	11.774	11.7008	11.3051	11.2873	11.6571	10.516	11.3862	11.3316	11.5246	11.2754	11.3413	11.0821	10.9046	11.0216	11.3914	12.1073	11.9164	12.1319	12.4634	11.7941	12.3489
CR43610	1.07573	0.8743	1.14607	0.860445	0.846311	0.841107	0.946587	0.853994	1.09074	1.1192	1.05028	1.66529	1.18277	1.08698	1.21804	0.971383	0.959744	0.956429	1.16062	0.839314	0.835498	1.23306	1.60238	1.05309	1.15383	1.06215	0.831807	0.97187	1.22625	0.955619	1.06277	1.13477	0.90142	1.06361	1.05941	1.17475
CG17376	-3.96499	-3.96501	-3.96666	-3.96587	-3.96681	-3.96717	-3.96839	-3.96629	-3.96767	-3.97015	-3.96847	-3.96771	-3.97015	-3.96947	-3.96867	-3.92851	-3.96799	-3.9705	-3.96641	-3.9673	-3.96758	-3.96715	-3.96257	-3.96553	-3.9704	-3.93573	-3.96786	-3.97048	-3.96956	-3.97041	-3.96992	-3.9699	-3.96991	-3.97044	-3.97044	-3.97027
CG17377	-2.10496	-2.10498	-1.96073	-2.10648	-2.10798	-2.10853	-2.11017	-1.95109	-1.98524	-2.03397	-2.11028	-1.98631	-2.1121	-2.11142	-2.11052	-2.11222	-2.10966	-2.11375	-2.10736	-2.10871	-2.10911	-1.97298	-2.09336	-2.1059	-2.11249	-2.11295	-2.10949	-2.11349	-2.02383	-2.11259	-2.11188	-2.11186	-2.11187	-2.11293	-2.11299	-2.03587
CG11236	8.92355	8.52023	8.80764	8.56086	8.4765	8.94582	8.07234	8.10133	8.2776	7.87768	8.24842	8.1035	8.84058	8.80953	8.99916	8.60373	8.64221	8.63327	8.87779	9.10201	7.94265	8.37896	8.62724	8.54872	8.83639	8.03896	8.24672	7.87534	7.74422	8.01079	8.92196	8.86887	8.87785	9.05465	8.9217	8.98506
CG17375	-1.31494	-1.31498	-1.17208	-1.3176	-1.32021	-1.32116	-1.32404	-1.16197	-1.32239	-1.24876	-1.21615	-1.1989	-1.32742	-1.23652	-1.32465	-1.25082	-1.32315	-1.27896	-1.31913	-1.32149	-1.32218	-1.18492	-1.30669	-1.31658	-1.18916	-1.32891	-1.32284	-1.32986	-1.23815	-1.19234	-1.24468	-1.327	-1.32701	-1.32888	-1.32898	-1.11526
CR44081	-4.34138	-4.34139	-4.34216	-4.34179	-4.34223	-4.3424	-4.34297	-4.34199	-4.34263	-4.34379	-4.34301	-4.34265	-4.3438	-4.34348	-4.3431	-4.34385	-4.34278	-4.34443	-4.34204	-4.34246	-4.34259	-4.34239	-4.34025	-4.34163	-4.34399	-4.32469	-4.34272	-4.34442	-4.34352	-4.34405	-4.34368	-4.34368	-4.34368	-4.34424	-4.34428	-4.34385
sens-2	4.9956	4.72146	5.17223	5.13325	5.3969	5.1685	5.36762	4.69361	4.859	4.82876	5.26509	5.28396	4.99275	5.15484	5.15426	4.90978	5.25067	4.75182	5.14899	5.34626	4.66666	5.29517	4.87001	5.28923	5.28296	4.89855	5.32766	5.00856	5.34558	5.07155	5.21948	5.55848	5.04352	5.04408	5.15145	5.20705
Rca1	5.02595	5.40891	4.90625	4.96482	5.05897	5.20838	5.17921	5.08141	4.91516	4.95409	5.13342	4.77963	5.07732	4.60943	4.39819	5.58469	4.84657	7.87584	5.22911	5.39837	8.5104	5.28046	5.0107	5.19701	5.05763	4.62773	4.65852	4.6627	5.30854	5.10186	5.26142	5.1922	4.78977	4.78608	5.31945	5.03186
l(2)k09022	9.37437	9.60147	9.50827	9.51792	9.74405	9.64835	9.40987	9.2285	9.3439	9.29096	9.34446	9.44925	8.97683	8.79864	9.04602	9.23362	9.12217	9.74059	9.68857	9.43243	10.02	9.32775	9.54511	9.61683	9.75829	9.69796	9.2328	9.33116	9.6505	9.51135	9.0965	8.94911	8.87529	8.66486	8.91549	8.96743
Nha1	7.64003	7.18603	6.29132	7.92551	7.87258	7.03447	7.30516	5.88871	6.83064	6.73973	6.7505	5.72746	8.10658	7.31994	6.96803	8.07953	7.18843	7.49535	6.77717	7.27553	6.80241	7.34918	6.52054	8.13971	7.4342	6.36599	6.91038	7.3887	8.26391	6.9071	7.98457	7.7391	8.15603	7.757	7.76304	7.54517
CR44915	-3.96501	-3.96503	-3.96676	-3.96593	-3.96692	-3.9673	-3.96857	-3.96637	-3.96782	-3.97042	-3.96866	-3.96787	-3.97043	-3.96971	-3.96887	-3.97055	-3.96816	-3.97074	-3.9665	-3.96743	-3.96772	-3.96727	-3.96247	-3.96557	-3.97063	-3.97067	-3.96802	-3.97072	-3.9698	-3.97064	-3.97018	-3.97016	-3.92633	-3.93469	-3.97067	-3.97054
CR44914	3.05369	2.28945	2.66248	2.38947	2.44015	2.91746	3.02374	2.21332	2.25954	2.25919	2.30523	2.70942	2.69584	2.73425	2.37713	2.17944	2.34241	2.21799	2.47505	2.50084	2.26553	2.98522	2.84555	2.67815	2.76364	2.35596	2.35293	2.69868	2.62107	2.91715	2.96227	2.2779	2.03457	2.49951	2.49142	2.49042
Nlg2	4.66848	5.1431	5.27843	5.29669	4.88478	4.42917	6.78871	5.1673	5.60963	6.21535	5.27829	6.1694	5.71303	5.12651	5.4601	4.47977	5.28647	4.53362	4.49529	5.41169	5.26814	5.64155	3.97006	5.4871	5.20414	5.02131	4.63368	4.78847	5.70562	5.83869	5.98948	5.42791	4.07478	4.7007	4.74664	4.97656
mir-932	0	0	0	0	0	0	0	0	0	0	0	0	0	0	0	0	0	0	0	0	0	0	0	0	0	0	0	0	0	0	0	0	0	0	0	0
CG13773	6.82196	6.89946	6.70926	6.86802	7.03241	6.88417	6.69988	6.64694	6.77481	6.84582	6.97459	7.10416	6.68096	6.83419	6.39952	7.04174	6.61253	7.42242	7.16604	6.82865	7.58114	6.79005	7.08726	6.93466	7.16234	7.06613	6.87067	6.64896	6.83434	6.97211	6.93418	6.69926	6.548	6.77838	6.90454	7.06751
Rat1	8.39568	8.31167	8.10939	8.09668	8.17037	8.25637	8.04253	8.25835	7.77245	7.95367	7.89966	8.0024	8.11161	7.93115	8.08278	8.34506	8.2788	8.74914	8.32326	8.16965	8.59135	8.09901	8.25779	8.2282	8.27669	8.17602	7.97115	8.18682	8.15412	7.91237	8.10745	8.24917	8.18028	8.03483	8.13075	8.06611
Wee1	6.35085	6.90356	6.21428	6.63657	6.59356	6.63091	7.10474	6.71791	6.58268	6.87335	6.83094	6.84901	6.99031	6.85529	7.03265	7.11009	6.88336	8.0681	6.70613	6.7638	8.06352	6.74843	6.48016	6.81411	6.54223	6.60765	6.60331	6.60425	6.76863	6.79181	7.0661	6.96475	6.90954	6.84374	6.89476	6.8674
x16	8.41261	8.22276	7.98831	7.99265	8.22767	8.50214	8.08228	7.94791	7.92519	7.89726	8.17365	8.45394	7.74858	8.06582	7.5255	7.73281	7.5279	9.08072	8.28881	8.0684	9.62473	8.05235	8.29383	8.19508	8.10255	8.41117	7.89878	7.82738	7.94667	8.27609	7.872	7.86547	7.74411	7.85329	7.68944	7.7016
CG32829	1.46969	1.27914	1.39894	1.43137	1.63556	1.37899	1.43755	1.55178	1.47421	1.61309	1.33282	1.66442	1.49491	1.38745	1.42369	1.42362	1.64318	1.4699	1.40907	1.69733	1.3638	1.50229	1.32872	1.59838	1.63198	1.32285	1.56342	1.755	1.66027	1.67031	1.73878	1.44265	1.44225	1.38406	1.58474	1.75415
nop5	9.22355	9.53464	9.24788	9.38182	9.5306	9.61946	9.35873	9.43259	9.42597	9.31459	9.57785	8.95948	8.91416	8.44342	8.71972	9.67201	9.4412	9.85419	9.89083	9.3609	10.073	9.00796	9.28927	9.51117	9.84771	9.22953	9.4189	9.41841	9.50172	9.15955	9.08385	9.27931	9.09613	8.38793	9.1355	8.8961
snoRNA:nop5-x16-a	-0.608794	-0.413375	-0.617253	-0.613391	-0.469201	-0.479452	-0.510824	-0.454001	-0.621761	-0.548541	-0.624975	-0.621957	-0.473731	-0.535099	-0.625738	-0.477508	-0.501058	-0.635807	-0.200084	-0.620178	-0.621387	-0.478832	-0.59509	-0.611637	-0.556239	-0.633299	-0.622551	-0.57658	-0.536889	-0.490241	-0.54406	-0.543775	-0.543923	-0.633233	-0.504442	-0.550734
Hrb27C	13.5876	13.2776	13.4938	13.2901	13.2743	13.4733	13.2184	13.1329	13.1842	13.2443	13.0272	13.6462	13.2436	13.7688	13.571	13.238	13.3314	13.3335	13.2926	13.1857	13.3448	13.3754	13.4294	13.1785	13.1552	13.5271	13.1617	13.0241	13.1274	13.2325	13.3018	13.4475	13.5015	13.8121	13.359	13.5795
CG43232	1.96795	2.13388	2.01849	1.7479	2.12711	1.85794	2.38617	1.90057	2.15682	2.02934	1.68136	2.70126	1.89485	2.51454	2.41321	2.18819	2.49482	2.12807	2.27061	1.70942	1.70243	2.10017	2.10371	2.09615	2.15946	2.0609	2.0466	1.80508	2.07641	2.09867	2.16824	2.27667	2.32514	2.45556	2.23249	2.13582
CG18304	10.145	10.4884	10.5696	10.4168	10.8218	10.7218	9.7497	9.92839	10.2277	10.2913	10.5013	10.3433	9.5007	9.49811	9.37552	9.47277	9.56569	9.35945	10.8292	10.6451	9.55229	10.4088	10.5719	10.6956	10.2403	10.2427	10.1628	10.3502	10.4081	10.3267	9.89016	10.0485	10.2091	9.95542	9.64954	9.9221
CG10158	6.64109	7.07642	7.03291	7.02475	6.97154	6.95441	6.96558	6.81389	6.79779	6.72025	6.90982	6.92088	7.00095	7.01634	7.00186	7.11674	7.07284	8.024	7.25663	7.20989	8.5992	6.8106	7.13757	7.03145	7.01149	6.96228	6.88579	7.03838	7.05112	6.8684	6.96765	7.05291	7.13769	6.96897	7.05801	6.90988
ihog	5.10884	5.32194	4.60224	5.18802	4.85452	4.73291	4.54894	5.00739	5.11689	5.11546	4.8499	5.10698	5.51339	5.35525	5.62158	5.61927	5.28058	7.24107	4.7715	5.01673	7.2702	4.835	5.227	5.0014	5.41729	5.3753	5.04402	4.98599	5.22644	5.10319	5.4735	5.13189	5.34016	4.89252	5.46351	5.03331
Gas41	7.39282	7.21469	7.31725	7.35789	7.24034	7.34255	6.8696	6.86929	7.22616	7.01819	7.00983	7.38451	6.86305	7.25912	7.11434	6.85287	6.60622	7.08049	7.22332	7.32691	7.44024	7.18464	7.39608	6.97166	7.06265	7.37561	6.76338	6.95932	7.18869	7.21662	6.8693	7.1867	7.19491	7.36624	6.99411	7.1196
SA	9.73941	9.69489	9.43153	9.40645	9.59303	9.57638	9.06743	9.23712	9.49564	9.27611	9.33483	9.50559	9.60136	9.91743	9.88521	9.74918	9.73636	9.68353	9.35262	9.40946	9.46905	9.52791	9.50031	9.48651	9.20402	9.50544	9.12041	9.05874	9.25898	9.33785	9.62296	9.92179	10.0872	10.1687	9.64276	9.97074
CG13775	6.38839	6.40945	6.26976	6.10898	6.40514	6.23674	6.09119	6.10913	6.08644	6.03599	6.12792	6.34807	5.56968	5.99666	5.82087	5.72477	5.20544	5.99959	6.10474	6.28742	6.4333	6.42833	6.09163	6.37694	6.01352	6.10559	5.48081	5.93465	5.83422	6.27073	5.59136	5.95525	5.87059	5.87098	5.60526	5.69966
CG3430	5.75976	5.54985	5.44839	4.94236	5.448	5.29829	5.46348	5.17435	5.18755	5.12269	4.97748	5.3348	4.79454	4.9972	4.99862	6.01505	5.04732	8.23539	5.36029	5.54302	8.92489	5.49352	5.4888	5.47608	5.34016	5.1955	5.14549	5.38314	5.12653	5.4288	5.27375	5.00247	4.63736	5.27504	5.57617	5.34877
Atac1	5.85302	6.17125	5.52519	5.94502	5.45942	5.70633	5.44037	5.82234	5.66996	5.46815	5.32013	5.56108	6.2402	6.47673	5.91039	6.26605	6.17274	6.31461	5.82389	5.90803	6.54693	5.80954	5.2091	5.24681	5.69972	5.65115	5.27244	5.78116	5.53263	5.614	5.82662	6.3172	6.33108	6.38175	6.35724	6.24404
CG10399	6.47925	6.75512	6.56147	6.397	6.62154	6.62142	5.94616	6.76233	6.62064	6.22704	6.36476	5.95273	6.60791	6.36802	6.16501	6.9171	7.10201	6.75527	6.65495	7.17177	6.69111	6.68169	6.62372	6.64969	6.79928	6.18385	6.37087	6.63109	6.49989	6.53253	6.87293	7.01564	6.68898	6.88991	6.9428	6.98906
sip2	3.9136	4.10228	3.58844	3.12749	2.97728	3.17739	3.07047	3.20328	2.69445	2.19014	3.15216	3.1915	3.0765	2.87766	2.8034	4.20171	2.78855	7.17699	2.7063	3.26657	7.6055	3.29403	2.6544	3.01504	3.24282	3.0756	2.50578	2.98814	2.65774	2.75089	2.9715	2.802	2.70457	2.96113	4.08784	2.90678
Coprox	7.54714	8.35156	8.35061	8.53156	8.74199	8.60667	8.11878	8.36374	8.59053	8.43231	8.89357	7.80773	7.81996	7.21171	7.36916	8.21122	8.02188	8.53789	8.89986	8.35024	8.40327	8.1881	8.30949	8.57377	8.13775	7.70776	8.61189	9.02629	8.36369	8.40494	7.69716	7.97383	7.95254	7.41342	7.93541	7.81817
smt3	10.1329	10.1983	10.2287	10.195	10.2433	10.2159	10.1056	10.1119	10.1896	10.2133	10.1806	10.2432	10.0479	10.2032	10.0608	10.2575	10.1405	10.715	10.2373	10.0235	11.1428	10.0036	9.97245	10.1842	10.0061	9.94772	10.0209	10.0375	9.93694	10.142	10.0193	10.0802	10.2491	10.2127	10.1742	10.2948
snRNP-U1-70K	8.76224	8.51247	8.36715	8.37309	8.6843	8.49535	8.35697	8.478	8.44154	8.35145	8.43445	8.62149	8.09798	8.50732	8.32694	8.34022	8.31213	8.61355	8.54066	8.45789	8.79212	8.48885	8.40107	8.55076	8.49138	8.46629	8.29386	8.3086	8.46108	8.57941	8.42123	8.46295	8.40938	8.52747	8.21033	8.30742
uif	7.23005	7.44008	7.76388	7.31368	7.44992	7.82366	8.32403	8.13347	8.16285	8.47854	8.46748	7.75998	7.62639	7.78951	7.81323	7.70797	8.19717	6.88767	8.11502	7.99237	6.57145	7.68451	7.8075	7.5519	8.47844	7.52278	9.03082	8.90187	8.17155	7.97244	7.81646	7.94287	7.82844	7.32498	7.57078	7.28653
CR44326	0	0	0	0	0	0	0	0	0	0	0	0	0	0	0	0	0	0	0	0	0	0	0	0	0	0	0	0	0	0	0	0	0	0	0	0
CG43321	-3.05566	-3.0557	-3.06041	-3.05816	-3.06083	-2.94274	-3.06357	-3.05936	-3.06317	-2.99534	-3.06361	-3.0632	-3.06435	-2.98512	-3.06371	-3.0644	-3.06336	-3.06501	-3.05969	-3.06224	-3.06303	-3.06181	-3.04875	-3.05719	-3.00116	-3.00822	-3.06328	-3.06491	-3.06411	-3.06455	-3.06426	-3.06426	-3.06426	-3.06469	-3.06471	-3.0644
CG43322	8.34503	8.19429	7.44015	7.4721	8.20789	7.93641	6.78425	7.44163	8.48006	7.63195	7.85647	7.74201	8.26892	8.71961	8.49333	8.43855	8.36736	8.04673	7.95798	8.48731	7.57282	8.10862	8.03482	8.17637	7.8065	7.16413	7.95794	7.52949	7.33233	7.59858	8.5987	8.93894	8.8719	9.05127	8.60663	8.97802
ade3	10.0364	10.4252	10.5024	9.80104	9.78764	10.1599	9.93368	10.0305	10.3872	10.0407	9.93025	9.23597	11.188	10.7762	11.5622	11.0117	10.7242	11.1335	10.5596	10.9433	10.2351	10.0321	10.0178	10.4924	11.0174	9.69583	11.7384	11.2838	10.0502	9.71315	11.1711	10.9463	11.1943	11.374	11.4666	11.2346
Pcp	1.16351	1.16327	1.13504	1.31719	1.4086	1.26626	1.32607	1.43832	1.64001	1.31965	1.6426	1.24675	1.38468	1.27689	1.40075	1.37763	1.44296	1.36079	1.2955	1.26154	1.12098	1.26709	1.20921	1.33144	1.47104	1.52319	1.62353	1.67635	1.66129	1.60483	1.46201	1.33234	1.17908	1.21446	1.56129	1.43766
CG31908	8.57364	8.50968	8.44376	8.37968	8.41051	8.30238	8.53626	8.62078	8.43393	8.39135	8.56208	8.45658	8.45609	8.60806	8.69093	8.58401	8.59939	8.77568	8.70884	8.6126	9.14901	8.3517	8.45946	8.6268	8.77004	8.86969	8.77927	8.63996	8.49649	8.33512	8.57821	8.70147	8.63936	8.6403	8.57135	8.46819
CG3476	8.34041	8.58392	8.74071	8.77579	8.67457	8.68136	8.8771	8.95255	9.02564	9.01308	9.01101	8.68462	8.27577	8.3312	8.30392	8.4579	8.26314	8.25915	8.60369	8.51459	8.43451	8.46556	8.53587	8.50616	8.5021	8.92663	9.07358	8.90351	8.72343	9.04411	8.23118	8.44879	8.68866	8.76383	8.46087	8.62585
Rab30	7.26618	6.89893	6.9605	7.31075	7.17118	6.95315	7.74627	7.78833	7.42084	7.57837	7.50483	7.55317	7.20905	7.38163	7.64385	7.25011	7.27977	7.61888	6.93538	7.1033	8.02529	7.21202	7.15372	7.05412	7.09422	7.96316	7.54845	7.50218	7.33471	7.29872	6.91612	6.93953	7.13567	7.10719	7.20103	6.91297
CG11266	10.2613	10.2991	10.2258	10.2116	10.4455	10.4668	10.2971	10.515	10.2966	10.3048	10.4572	10.3483	10.2293	10.3297	10.2587	10.2924	10.417	10.1419	10.4038	10.4092	9.71911	10.1493	10.3399	10.6212	10.454	10.2531	10.368	10.3266	10.2594	10.2966	10.3154	10.43	10.6252	10.4298	10.4067	10.3056
milt	10.324	9.99442	10.6633	10.4078	10.2403	10.4513	10.7545	10.4408	10.511	10.6329	10.4683	10.3933	10.3488	10.3012	10.5769	10.2683	10.3209	10.809	10.4284	10.3004	10.9861	10.7946	10.4303	10.2027	10.3875	10.5607	10.7511	10.7777	10.7	10.393	10.2381	10.3739	10.3653	10.3363	10.2226	10.2104
Mnn1	9.57316	9.59567	9.35654	9.41199	9.51282	9.50101	9.85509	9.73064	9.66348	9.74655	9.47501	10.0221	9.20699	9.35058	9.10109	8.92876	9.08024	9.57761	9.41713	9.57991	9.92674	9.60851	9.54851	9.64613	9.54895	10.0597	9.86772	9.53033	9.50488	9.62386	9.30911	9.17376	9.06829	9.21561	9.16824	9.15611
CG31907	-2.22658	-2.22664	-2.23018	-2.06033	-2.23039	-2.2309	-2.23245	-2.22963	-2.23156	-2.23426	-2.12395	-2.10734	-2.23426	-2.23362	-2.23278	-2.23437	-2.23197	-2.18434	-2.22981	-2.23108	-2.23145	-2.23087	-2.21507	-2.22844	-2.23462	-2.11011	-2.1106	-2.23557	-2.14511	-2.16375	-2.23405	-2.23404	-2.23404	-2.23504	-2.2351	-2.23437
Sem1	9.07411	8.84658	9.13109	8.85764	8.91022	8.87103	8.93284	8.77911	8.99084	9.1515	9.0322	9.00401	9.01359	8.70944	8.7532	8.90449	8.63298	9.22777	9.05536	8.60798	9.83976	8.83436	8.65113	8.68359	8.70843	9.28538	8.41808	8.94196	8.90406	8.85082	8.56194	8.68174	8.91305	8.79506	8.90179	8.69716
Nuf2	3.35991	3.62572	3.72761	3.48255	2.62506	2.75448	3.25887	3.29664	3.38059	3.29309	3.32543	3.3726	3.54232	2.81716	3.0336	3.82845	3.14048	6.34096	3.27831	2.73863	6.82933	3.46965	3.32629	3.41589	3.27137	3.83383	3.34826	3.26488	3.51024	3.2511	3.15036	3.08376	3.00895	3.31907	3.8234	3.0236
CG11289	1.16141	1.16112	1.43734	1.14267	1.42816	1.40604	1.09476	1.30943	1.25111	1.06785	1.09336	1.24925	1.59052	1.82383	1.73448	1.46003	1.73202	1.37474	1.13164	1.1142	1.25465	1.97663	1.71983	1.51028	1.06227	1.05544	1.10397	1.35133	1.07623	1.06084	1.48719	1.99534	1.07118	2.03439	1.99483	1.73523
Pvf2	5.74635	5.19377	6.31395	6.17106	5.23592	5.3132	6.54929	6.50089	5.83728	5.96663	5.93143	6.55865	5.65506	5.43002	5.68355	4.98303	5.36095	5.20013	6.19225	5.09319	4.75564	5.82778	5.75614	5.84309	6.40914	6.96685	6.54424	6.44313	6.83245	6.17243	5.17096	4.98528	5.12822	5.24235	5.83579	5.07478
CR44611	-1.84849	-1.84852	-1.6988	-1.67686	-1.85241	-1.58925	-1.85527	-1.85135	-1.72449	-1.85782	-1.85541	-1.85412	-1.77582	-1.85692	-1.74733	-1.85797	-1.85461	-1.86001	-1.8516	-1.85336	-1.85388	-1.85308	-1.83726	-1.84971	-1.78282	-1.85895	-1.85438	-1.74713	-1.85704	-1.85846	-1.85752	-1.8575	-1.85751	-1.79103	-1.859	-1.85797
Pvf3	6.43608	6.382	6.34004	5.71864	5.8348	5.72639	7.40702	5.97861	6.20577	6.90007	6.12548	7.25981	6.55221	6.4527	6.26485	5.48122	6.14626	5.46829	6.3032	6.5446	5.94868	6.37737	6.05782	6.49144	6.29883	6.31301	5.72982	5.94755	6.48232	6.83201	6.27366	6.23056	5.73527	6.17863	6.1375	6.04462
CR44612	-3.29144	-3.29149	-3.2967	-3.29421	-3.29717	-3.16647	-3.30215	-3.29553	-3.29988	-3.30336	-3.30229	-3.30003	-3.30336	-3.30296	-3.30243	-3.30343	-3.16905	-3.30435	-3.29591	-3.29872	-3.2996	-3.29825	-3.2838	-3.16129	-3.30359	-3.30387	-3.30048	-3.30419	-3.30301	-3.30365	-3.30323	-3.30322	-3.30322	-3.30385	-3.30389	-3.30342
CR44610	0.313359	0.31288	0.102319	0.282353	0.101142	0.240147	0.205392	0.26823	0.3405	0.163372	0.203189	0.338327	0.239764	0.415131	0.296125	0.30467	0.216229	0.177828	0.104356	0.0973541	0.0952976	0.240833	0.406267	0.111817	0.154759	0.323596	0.219958	0.0719577	0.176384	0.0768679	0.0806821	0.0807592	0.451903	0.20912	0.265883	0.235856
CR44613	-0.745385	-0.548166	-0.753215	-0.575805	-0.603695	-0.755397	-0.760079	-0.751572	-0.627174	-0.765627	-0.760373	-0.757575	-0.765636	-0.305587	-0.554288	-0.542724	-0.635412	-0.77043	-0.752101	-0.755925	-0.757046	-0.755304	-0.732728	-0.748015	-0.766745	-0.699758	-0.758125	-0.710678	-0.763924	-0.692364	-0.678256	-0.677972	-0.459561	-0.576718	-0.768216	-0.765946
CG4495	11.746	11.8959	11.9914	11.6932	11.9751	11.892	11.3429	11.6947	12.0261	11.8477	11.9421	11.9342	10.4516	10.5974	10.8002	10.3991	10.265	10.1281	11.651	11.7282	11.0265	12.0282	11.7048	11.7079	11.5278	11.8618	11.7571	11.6512	11.7951	11.7951	10.3893	10.4318	10.6977	10.6688	10.4794	10.6356
CG4496	6.77485	6.74757	7.88476	7.52138	7.25458	7.50225	7.52852	7.38422	7.53387	7.68175	7.52972	7.4672	7.21696	6.8358	8.38792	7.09079	7.11465	6.58326	7.37547	7.33059	7.08362	7.85913	7.68913	7.11103	7.12142	7.6266	7.86363	7.65244	7.3427	7.50692	6.83383	6.80075	7.35908	6.89009	7.07863	7.48304
CG4497	10.6057	10.3895	11.2344	10.6852	10.7875	10.7842	10.4377	10.47	11.1677	11.1559	11.0736	10.9231	10.649	10.8678	11.3855	10.4259	10.6311	10.1052	10.5572	10.5014	10.4209	11.0185	10.7122	10.2675	10.597	10.6123	11.1898	10.867	10.5869	11.0335	10.6258	10.8729	11.1631	10.6335	10.3103	10.7119
CG4502	9.349	9.20814	9.77631	9.34905	9.28827	9.38523	9.41846	9.16434	9.45958	9.55129	9.47784	9.58285	9.02737	9.45301	9.7894	9.30194	9.11661	9.5817	9.58936	9.4068	9.99399	9.63982	9.39299	9.0195	9.46102	9.5567	9.74138	9.65773	9.45942	9.43764	9.2029	9.29047	9.46335	9.45113	8.95836	9.22858
CG13784	11.2219	10.9129	11.1554	11.2294	10.9911	11.2075	11.0876	10.8686	10.7868	10.8144	10.7738	10.9117	10.6634	11.0722	11.1781	10.8656	10.9117	10.5518	10.9127	11.015	10.8038	11.0383	11.0034	10.6655	10.9674	10.8096	10.9618	10.8242	10.7426	10.8065	10.6924	10.7433	10.866	11.1365	10.7471	10.7255
ico	9.09482	8.62369	8.78582	8.693	8.84864	8.84303	8.46232	8.32663	8.83974	8.69518	8.51489	8.70434	8.57395	8.93678	8.62165	8.9814	9.01647	9.08762	8.63933	8.82835	9.15035	8.8553	8.78304	8.56353	8.28468	8.17226	8.17025	8.54782	8.49071	8.80204	8.81759	9.04675	8.68625	9.19831	8.81537	9.04981
CR44989	3.43128	3.62809	3.39962	3.4179	3.29799	3.7657	3.10943	3.60258	3.0222	3.18749	3.41207	3.3337	3.56858	3.57294	3.53111	3.37907	3.22888	3.2054	3.77925	3.45722	3.35155	2.97346	2.83893	3.25492	3.59176	3.78499	2.80361	3.25753	3.4433	3.28381	3.3914	3.3527	3.50557	3.3625	3.49651	3.48578
Ndae1	10.3989	10.1306	10.291	10.2673	10.2636	10.4704	10.2374	10.1395	10.0241	10.1261	10.1708	9.97002	9.81901	10.3116	10.1752	10.3255	10.3791	9.64778	10.4148	10.5309	9.22922	10.3005	10.688	10.2559	10.2549	9.89843	10.2009	10.3665	9.73433	9.72731	10.3212	10.2891	9.97874	10.3488	9.9734	10.5281
CG43799	1.52404	1.18426	1.50418	0.953575	1.10394	0.929367	1.35702	1.12616	1.99707	1.07166	1.35043	2.18994	0.883716	1.10311	0.904492	0.978948	0.915365	0.928024	1.27398	1.08356	1.07237	1.73315	1.02047	0.960246	1.4871	1.43249	0.917561	1.00358	1.47663	1.31638	1.08222	0.886984	0.989938	0.955662	0.95364	0.882274
CG43800	3.31441	3.20677	2.90725	3.19913	2.99051	3.39059	3.09861	2.83207	2.80337	3.22875	2.63439	3.12103	2.77046	3.36793	2.78815	3.24664	3.08549	2.69972	3.1308	3.4294	2.8122	3.19573	3.874	2.76862	2.83304	3.2741	2.68703	2.78035	3.0051	2.82043	2.90855	3.10369	2.66817	3.568	2.66784	3.05465
CG13786	-0.775741	-0.989195	-0.302508	-0.992897	-0.830508	-0.998289	-0.872438	-0.994665	-1.00025	-1.00894	-0.874477	-1.00043	-1.00895	-1.00677	-1.00402	-1.00931	-0.862458	-1.01454	-0.995157	-0.998804	-0.999906	-0.998199	-0.978869	-0.991441	-1.01021	-0.859379	-1.00098	-1.01363	-0.899603	-0.845823	-1.00821	-1.00817	-1.00819	-1.0117	-1.01191	-1.0093
Wnt4	4.26397	3.47018	3.8354	4.1096	2.82614	2.95423	4.19598	3.73223	3.35871	4.70749	3.93586	4.80595	5.19589	4.4647	3.45929	4.09005	4.4749	3.29899	3.41929	3.30723	3.75793	3.21537	4.53203	4.36194	4.17932	3.64294	2.89465	3.9177	4.40173	4.32381	4.75755	3.65175	2.8313	3.85818	3.72999	3.18056
CG31909	1.64657	1.6459	1.56666	2.12293	1.92736	1.79068	1.79303	1.85964	1.52266	2.00272	1.59944	2.01903	1.51529	1.71069	1.58843	1.72007	1.62623	1.31086	1.72282	1.53826	1.7603	1.79238	2.50227	1.78135	1.9113	1.90106	1.37961	1.61126	1.5433	1.62845	1.74728	1.52689	1.60636	1.94546	1.53713	1.65554
wg	5.31058	4.18606	4.36826	4.57018	3.99649	3.94105	4.35666	4.70503	4.1936	5.27997	4.53098	4.60267	5.17988	4.4965	4.45718	4.7696	4.78834	3.80363	3.66525	3.84068	4.08866	4.82537	5.05519	4.94914	4.46309	5.01617	3.76129	4.84936	4.97393	4.6479	5.13676	4.26417	4.41294	5.06902	4.45285	4.13298
CR45304	-4.34121	-4.34121	-4.34224	-4.34175	-4.34233	-4.34256	-4.34331	-4.34201	-4.34286	-4.3444	-4.34336	-4.34289	-4.3444	-4.34398	-4.34348	-4.34447	-4.34306	-4.34524	-4.34208	-4.34263	-4.34281	-4.34254	-4.33971	-4.34154	-4.34466	-4.34501	-4.34298	-4.34523	-4.34403	-4.34473	-4.31838	-4.34424	-4.34425	-4.34499	-4.34504	-4.34447
Wnt6	5.92572	5.5225	5.34691	5.76245	5.70172	4.45912	5.70837	5.66975	5.4854	6.67704	6.02846	5.67341	6.35274	5.94739	6.09904	5.80646	5.67766	5.37035	5.08915	5.61917	4.86225	5.28217	6.2407	5.83856	6.17817	6.17584	6.05403	6.23878	6.05018	5.61907	6.60615	5.77421	5.77247	5.64741	5.64032	5.59994
Wnt10	-4.01579	-4.01581	-4.01825	-4.01708	-4.01847	-3.95733	-4.0208	-4.0177	-4.01974	-4.0234	-4.02092	-4.0198	-4.0234	-4.02239	-4.02122	-4.02358	-4.02021	-4.02404	-4.01788	-4.01919	-4.01961	-4.01897	-4.01221	-4.01658	-4.02382	-4.0239	-4.02001	-3.9802	-4.02252	-4.02384	-4.02305	-4.02303	-4.02304	-4.0239	-4.02391	-4.02357
CR44063	0	0	0	0	0	0	0	0	0	0	0	0	0	0	0	0	0	0	0	0	0	0	0	0	0	0	0	0	0	0	0	0	0	0	0	0
ninaC	5.49143	5.6114	3.85139	3.65988	3.52251	4.51527	3.72225	4.4304	5.12713	2.75816	5.35604	3.39267	4.45964	3.40331	5.37153	2.95623	6.64055	4.78337	4.67253	3.5579	4.47687	4.31953	5.1884	5.59863	3.36983	4.36922	4.07211	2.59574	3.14062	4.27339	3.84816	3.89533	5.67378	2.55317	3.58071	4.97033
CG5149	8.30634	8.09592	7.81896	8.26013	7.85659	7.54482	8.18235	8.2378	8.02588	7.89797	7.66017	8.35736	8.28436	8.4337	8.21927	8.40237	8.25466	8.78754	7.70621	7.74004	9.40661	8.04531	8.11452	7.79964	7.74563	8.03245	7.91983	7.91509	8.02085	8.02934	8.32129	8.24305	8.09759	8.34781	8.30505	8.19872
gudu	-1.41653	-1.41657	-1.27343	-1.25157	-1.42144	-1.42232	-1.425	-1.42012	-1.29895	-1.42814	-1.42516	-1.42357	-1.42814	-1.33743	-1.32155	-1.35162	-1.42417	-1.43083	-1.42042	-1.42262	-1.42326	-1.42227	-1.40782	-1.41806	-1.22842	-1.24929	-1.42388	-1.32276	-1.2591	-1.3583	-1.42777	-1.42775	-1.42776	-1.42949	-1.42959	-1.35156
CG5160	5.03516	5.03262	5.11511	5.09055	5.16493	5.32906	5.95824	5.55093	5.44251	5.80952	5.79748	5.98865	5.29393	5.74397	5.53663	5.20247	5.24216	4.85078	5.28637	4.81129	4.37728	5.36423	4.86918	4.8007	5.3636	6.22457	5.54021	5.18382	6.52441	5.98644	5.48237	4.94456	5.13487	5.11919	5.20286	5.41772
CG5171	11.5838	11.1731	11.5756	11.4937	11.4198	11.4772	11.0802	11.0618	11.321	11.215	11.1183	11.3831	12.1269	12.6834	12.8374	12.2418	12.1134	11.567	11.3057	11.2425	10.279	11.386	11.3597	11.0742	11.356	11.4085	11.3371	11.0268	11.1427	11.2784	12.1186	12.1004	12.3816	12.4146	11.9768	12.3552
CG5177	11.1946	10.8916	10.9292	10.9837	10.8906	11.1013	10.8828	10.9702	11.1072	11.3013	11.3747	11.2277	10.5198	10.9109	10.6664	10.5155	10.2236	10.4216	11.497	11.3723	9.81544	11.0539	11.2615	11.0922	11.0912	10.9346	11.0185	11.2066	11.1819	11.0709	10.6831	10.5379	10.3927	10.2851	10.4215	10.5934
CG5181	6.92797	6.78662	6.95518	6.7335	6.688	6.71369	6.52293	6.82853	6.81195	6.96996	6.57268	6.70882	6.59992	7.02745	6.88551	6.76081	6.39142	7.06488	6.6397	6.77305	7.60932	7.11508	6.75748	6.35601	6.73524	6.8688	6.74338	6.82663	6.8111	6.74812	6.66521	6.68346	6.94699	6.92086	6.4883	6.6505
CG15818	11.0811	8.13488	8.43746	10.0783	9.86057	6.08803	10.9571	9.68422	9.36802	11.2796	11.0733	9.50664	8.94807	7.21845	10.8369	11.279	10.2206	6.85626	5.87905	7.54159	9.88043	7.33188	11.2995	10.0822	8.69364	10.4948	9.38966	9.17167	8.32596	11.1579	9.33292	5.44864	5.31692	7.17035	10.8045	10.7976
chm	7.63142	7.39542	7.26822	7.27531	7.17611	7.22371	7.33661	7.37137	7.29982	7.36116	7.26725	7.11859	7.23561	7.26102	7.50731	7.3433	7.25986	8.57223	7.27537	7.5263	9.07365	7.19898	7.18344	7.2794	7.37366	7.48224	7.52406	7.23752	7.13987	7.3449	7.22478	7.22324	7.49073	7.36743	7.29468	7.42761
CR43857	2.77813	2.29595	2.79831	2.9	2.17531	2.64004	3.35445	2.20909	2.37727	2.73663	2.49623	2.66815	2.397	2.53843	2.38594	2.31599	2.23215	4.60977	2.35808	2.14398	3.49665	2.53927	2.19639	2.43241	2.21657	2.84218	2.80835	2.28961	2.59345	2.56986	2.09615	2.42295	2.35034	2.10161	2.51113	2.76716
mir-275	0	0	0	0	0	0	0	0	0	0	0	0	0	0	0	0	0	0	0	0	0	0	0	0	0	0	0	0	0	0	0	0	0	0	0	0
mir-305	0.439911	0.267848	0.210241	0.236871	0.0505493	0.321426	0.158311	0.367077	0.043875	0.0281409	0.260735	0.399954	0.0281224	0.130566	0.0368599	0.189952	0.0415338	0.0764182	0.0538511	0.189894	0.301509	0.0478246	0.362017	0.0614928	0.247372	0.385401	0.0424857	0.0203076	0.21612	0.304068	0.120268	0.120597	0.0294377	0.162563	0.0231328	0.11258
CG5261	12.1481	12.6595	12.6843	12.3075	12.6352	12.5571	11.8846	12.2199	12.6784	12.1975	12.449	12.3872	12.3083	12.4188	12.1106	12.3007	12.3495	12.1078	12.4494	12.8357	11.9141	12.4285	12.6418	12.7936	11.9127	11.8719	12.2256	12.376	12.1761	12.5192	12.5299	12.8093	12.8264	12.6649	12.3141	12.681
CG5958	9.70818	9.67548	10.4124	10.002	9.70296	10.2241	10.2198	10.393	10.1725	10.2574	10.4444	9.8582	9.90806	9.98205	10.2913	10.0025	9.76685	9.9306	10.2468	9.82845	9.33711	9.71221	9.67089	9.85369	10.253	9.3256	10.2697	10.8218	9.97043	10.2301	9.95805	10.2943	10.5586	9.83179	10.0077	10.2387
CG5973	10.4203	10.1687	10.5993	10.4147	10.2764	10.6761	10.044	9.59293	10.1359	9.92709	10.1924	10.2782	10.6697	11.1975	10.7826	10.5239	10.5866	10.1481	10.1795	10.4851	9.44888	10.6134	10.6215	10.2047	10.1876	9.41682	9.6271	9.90088	9.58914	9.95355	10.7904	10.6865	10.633	11.0124	10.7421	10.5808
santa-maria	10.2475	9.95398	10.3133	10.1808	9.81819	9.97537	9.74366	9.53658	9.42386	9.24658	9.24814	9.77209	9.48266	9.99075	9.9696	9.43877	9.29887	8.86109	9.98438	10.2397	8.83829	10.2141	9.97268	9.68894	9.70383	9.52161	9.56557	9.52826	9.55779	9.6842	9.67133	9.56913	9.67513	9.9404	9.39929	9.37987
Gr28a	-2.01605	-2.01608	-1.87116	-2.01769	-2.0193	-2.01989	-1.81425	-2.01843	-2.02064	-2.02373	-1.91374	-1.89708	-1.94527	-2.023	-2.02204	-1.87695	-2.02111	-1.92622	-2.01863	-2.02009	-2.02051	-2.01985	-2.00446	-2.01707	-2.02415	-2.02465	-2.02092	-2.02523	-2.0231	-2.02426	-1.94128	-2.02348	-2.02348	-2.02463	-2.0247	-2.02385
Gr28b	2.2353	2.51789	1.80569	2.01234	2.10087	1.94232	2.82314	2.13784	2.82615	2.72899	2.54535	3.39419	2.29668	2.42608	2.07671	2.28453	2.39469	2.10075	1.98275	1.93573	2.16071	2.19571	2.20826	2.3366	2.01882	2.14996	1.90796	1.989	2.16777	2.34041	2.26387	2.47781	1.99108	2.09916	2.09286	1.8033
CG6055	2.51662	2.01736	2.54592	2.13466	1.72453	1.71067	1.81306	1.93596	1.99391	3.01517	2.15118	2.57993	2.21553	2.14252	1.92143	2.47862	2.08999	1.55526	2.0913	1.87484	1.69549	1.88377	3.34032	3.12681	2.43894	2.1141	1.8426	3.94253	2.67326	2.37668	2.36539	1.93504	1.93447	1.58314	1.58112	2.13741
Ziz	10.0245	9.7695	9.84992	9.85398	9.53552	9.56611	10.1543	9.48607	9.74629	9.80323	9.70899	10.1472	9.83476	9.9853	9.86075	9.63605	9.83195	9.19115	9.47159	9.76565	9.1077	10.0669	10.0394	9.87458	9.7478	10.0791	9.88052	9.5237	9.81678	9.75911	9.62243	9.4165	9.49555	9.83724	9.59331	9.45703
CG6441	-3.29245	-3.2925	-3.16507	-3.29524	-3.29821	-3.1667	-3.30322	-3.29657	-3.30094	-3.30446	-3.30338	-3.30109	-3.30446	-3.30406	-3.30352	-3.30453	-3.30197	-3.30546	-3.16427	-3.29978	-3.30066	-3.2993	-3.28476	-3.29416	-3.3047	-3.30498	-3.30155	-3.30531	-3.30411	-3.30475	-3.30433	-3.30432	-3.30432	-3.30496	-3.305	-3.30453
Obp28a	-0.0602809	-0.0603868	-0.0729149	0.106427	-0.0739548	-0.0764453	0.226633	0.0926588	0.0509285	0.201947	0.381551	-0.0799751	0.469791	0.00518151	0.0241443	-0.0118722	-0.0816818	-0.0457625	0.227305	-0.0773009	-0.0791172	-0.0762946	-0.0399373	0.117974	0.179037	-0.0971271	0.0456339	-0.0399406	0.00324071	-0.0953752	-0.00454159	-0.00423193	-0.00439227	-0.0275294	0.0343787	0.0629089
RapGAP1	9.2062	9.05683	9.39035	9.15063	8.90041	9.17913	9.654	8.78757	9.31547	9.32683	9.19155	9.46509	9.11556	9.40376	9.42992	9.11133	9.11835	9.42002	9.19786	9.2237	9.41301	9.33916	9.2081	8.92654	9.27427	9.20232	9.46428	9.07286	9.12242	9.17613	9.18742	9.1117	9.10537	9.32505	9.21855	9.22815
CR44082	0	0	0	0	0	0	0	0	0	0	0	0	0	0	0	0	0	0	0	0	0	0	0	0	0	0	0	0	0	0	0	0	0	0	0	0
Spn28B	-1.89424	-1.89428	-1.89871	-1.89665	-1.89909	-1.73972	-1.90275	-1.89776	-1.90115	-1.90608	-1.90292	-1.90126	-1.90609	-1.90489	-1.90334	-1.90628	-1.90188	-1.90902	-1.89807	-1.74327	-1.90095	-1.73909	-1.62018	-1.69084	-1.90676	-1.75614	-1.75819	-1.8401	-1.90505	-1.90693	-1.90568	-1.90566	-1.90567	-1.90755	-1.90766	-1.90627
CR45370	-3.20602	-3.20606	-3.21066	-3.20847	-3.21108	-3.21209	-3.21478	-3.20963	-3.21347	-3.21559	-3.21482	-3.2136	-3.21559	-3.13077	-3.21493	-3.21564	-3.21437	-3.21627	-3.09348	-3.21245	-3.21323	-3.21203	-3.19926	-3.20752	-3.21575	-3.21594	-3.214	-3.21617	-3.21534	-3.21579	-3.138	-3.13777	-3.21549	-3.21593	-3.21596	-3.21563
Cyp4d21	6.8471	7.61915	8.66059	8.92089	8.53207	7.73389	6.09382	6.79694	6.37917	6.59882	7.71811	6.19824	7.72254	9.35359	7.98929	8.31956	8.86446	7.97712	6.62894	8.18819	7.17567	8.59689	9.37471	8.16956	7.46143	5.87102	6.14339	7.14038	5.73065	5.3334	8.78424	8.74462	8.4893	9.00061	9.13407	8.50403
CG6739	3.69816	3.24659	3.28156	4.11197	3.43929	3.66653	2.90042	3.51117	3.32375	3.0216	3.14777	3.06364	3.78259	4.24369	4.13191	3.70478	3.65082	3.64141	3.90884	4.08553	2.74226	3.54029	2.89743	3.31274	3.56361	2.9691	2.95009	3.17646	2.87848	2.96325	3.63605	3.88178	3.95842	3.85851	3.58357	3.57951
CR44799	0	0	0	0	0	0	0	0	0	0	0	0	0	0	0	0	0	0	0	0	0	0	0	0	0	0	0	0	0	0	0	0	0	0	0	0
CR44800	0	0	0	0	0	0	0	0	0	0	0	0	0	0	0	0	0	0	0	0	0	0	0	0	0	0	0	0	0	0	0	0	0	0	0	0
Slob	5.83043	6.29408	5.66687	5.71036	5.69296	5.36134	7.20873	5.68549	6.12861	6.65576	5.77226	6.44855	6.2224	5.41682	6.09324	5.30104	6.25596	5.18453	5.86561	6.07835	5.40685	6.09529	5.80522	6.09319	6.00114	6.05873	5.40738	5.69326	6.18672	6.3085	6.22043	5.91478	5.55033	5.55709	5.53979	5.68411
Myo28B1	8.62889	7.00827	7.11086	8.27071	8.13643	5.33326	8.41634	8.87879	7.01984	7.81344	7.42736	6.89828	8.03991	6.57045	6.87149	7.58632	7.96695	6.94165	6.6324	5.73088	6.96559	7.11636	7.78696	7.80439	6.83069	8.76161	7.81424	8.15994	7.15118	7.72716	6.52309	6.56418	6.40386	6.19532	7.97821	7.17863
CR44148	1.37459	0.633027	0.789802	1.15325	2.38954	0.76825	0.847335	1.11894	0.586294	0.659774	0.717228	0.585539	1.3547	0.975993	0.570728	0.549136	1.09475	0.735264	0.800642	0.592321	0.751651	1.05109	0.678128	0.623403	0.738192	0.714321	0.740628	0.531788	0.785862	0.733215	0.553592	0.553779	0.553682	0.539515	0.857544	0.549186
CG18585	2.80504	3.23453	3.30021	6.423	8.05227	4.75752	3.92742	2.86806	2.50095	2.74452	3.5789	2.99627	3.18849	4.23186	3.28965	3.09091	3.41215	5.43468	3.03482	4.27162	6.41189	6.31567	6.20425	6.68459	2.87219	2.59513	3.10622	2.74294	2.71916	2.30288	3.15414	5.08553	2.78181	3.2695	4.1729	3.01025
CG7025	2.2617	2.26072	2.52666	5.0694	5.97039	3.69236	3.66362	2.16447	2.56227	2.27453	3.05856	2.80391	2.72139	2.65761	2.86203	2.54768	2.65057	3.40354	2.55457	3.25245	4.62011	4.5358	4.62337	4.52341	2.42212	2.26511	2.39573	1.88995	2.34071	1.98329	2.18147	2.18293	2.04903	2.51333	2.63883	2.2616
CG43235	1.45846	1.63154	1.21888	1.9415	1.51418	1.20871	1.69641	1.67688	1.1993	1.15915	1.18503	1.83989	1.95894	1.60478	1.50408	1.24891	1.32717	1.31171	1.22402	1.35477	1.67929	1.61078	1.30996	1.73856	2.02122	2.33358	1.45237	1.57459	1.78481	1.45141	1.25976	1.26021	1.25998	1.29759	1.29461	1.40798
Tep2	12.3828	11.6125	12.0414	11.9262	11.6089	12.0596	12.3591	12.8244	11.9794	12.0542	11.7971	12.1987	12.4612	12.7547	12.8687	12.3756	12.597	11.7685	11.9354	12.01	10.8641	12.1078	11.9316	11.6602	12.7286	13.1394	13.0954	12.4418	13.0337	12.9294	12.3341	12.1474	12.3641	12.7694	12.5849	12.5248
Tep3	9.83108	9.49871	10.0502	9.84517	9.77176	10.3556	10.5925	9.93673	10.3258	10.38	10.2864	10.5808	9.97567	10.3956	10.4208	9.90464	10.0144	9.52045	10.2335	9.89607	8.519	10.0785	10.3147	9.81817	10.5468	10.2007	10.5756	10.424	10.29	10.3919	10.21	10.0363	10.2854	10.2054	9.93558	10.0171
CR44990	-1.36616	-1.3662	-1.37094	-1.2	-1.37133	-1.23551	-1.16585	-1.36994	-1.37346	-1.22644	-1.37526	-1.37357	-1.22654	-1.37723	-1.37568	-1.3786	-1.37421	-1.38125	-1.37026	-1.23876	-1.37325	-1.3722	-1.35758	-1.36777	-1.23889	-1.37987	-1.25235	-1.38081	-1.28837	-1.24209	-1.37801	-1.37799	-1.378	-1.31422	-1.37994	-1.30103
Ntl	3.70727	4.29013	4.17805	4.52124	4.41016	4.68205	4.32211	4.50523	6.08112	4.40376	4.34991	4.69154	5.94946	4.85366	5.70433	4.92556	5.10254	4.73458	5.10234	3.9223	4.09249	5.04127	4.01192	3.48965	4.89329	4.21827	4.1666	4.13515	4.51911	4.69884	4.30027	4.303	4.26917	4.43595	4.00829	5.09415
CG33296	9.4186	9.54502	9.57438	8.98972	9.17473	8.36119	9.42042	8.29901	8.88471	8.64294	8.08673	9.48158	7.73534	8.73675	8.85265	7.9907	7.76526	7.5548	9.03264	9.13035	8.2898	9.02212	8.99945	8.72163	8.69786	8.96466	8.44718	8.41107	8.80065	9.07123	8.25093	8.3159	8.56057	8.56968	7.88973	7.95979
CG13793	8.78071	8.20753	8.07369	7.58573	8.25919	7.48172	7.40344	7.06142	7.40873	7.00372	7.34749	8.06458	7.67974	8.36866	8.79786	8.11908	8.20698	7.80473	7.59191	7.60319	6.92196	7.50453	7.98073	7.48395	7.35711	7.75114	7.32	7.17853	7.46811	7.95434	8.1457	8.13928	8.34682	8.58723	8.00092	8.14155
CG13794	10.2019	9.76138	9.84639	9.43888	9.55589	9.66644	9.43028	9.27986	9.69712	8.98798	9.12319	9.85456	9.71218	10.4753	10.4419	9.77798	10.0283	9.37532	9.69434	9.82329	8.48025	9.68537	9.77775	9.27157	9.37758	9.50228	9.44314	9.25459	9.55452	9.55282	10.0283	9.94483	9.99028	10.5841	10.0843	10.1443
CG13795	10.4681	9.67014	10.2485	10.1548	9.68849	9.94747	9.98619	10.3433	10.0022	9.46594	9.31929	10.2223	10.0698	10.5649	10.4698	9.94055	9.97151	9.51985	9.92219	9.83959	8.79897	10.1646	10.0379	9.77276	10.5504	10.6328	10.6449	10.0361	10.1628	10.4521	9.9125	9.80678	10.0918	10.6997	10.174	10.2829
CG13796	9.62018	9.28887	9.01365	9.31246	9.53158	9.0811	8.91311	9.69326	9.46856	9.46948	9.32521	9.79439	8.91998	9.46126	9.28505	9.24666	9.32907	8.49064	9.05811	9.28746	8.04664	9.21708	9.53756	9.54503	9.1733	9.40501	9.56892	9.06823	9.07653	9.62141	9.03706	8.95742	9.20996	9.80531	9.38486	9.48175
CG31904	1.16567	1.16458	0.7539	1.43879	0.578475	1.10603	0.807795	0.58606	0.961056	0.725438	0.556239	1.15398	0.537503	0.54462	0.553761	0.536337	0.562297	0.519725	1.17297	0.571524	1.07177	1.20738	0.645196	0.597656	0.533456	0.756009	0.708921	0.932862	1.3503	0.70356	0.539904	0.540055	0.539977	0.528685	0.528025	0.536376
Acp1	-2.0419	-1.84759	-2.04496	-2.04357	-2.04521	-2.04581	-2.04762	-2.04432	-2.04658	-2.04974	-2.04773	-2.04665	-2.04975	-2.04899	-1.94181	-1.97153	-2.04706	-1.99918	-2.04453	-2.04601	-2.04644	-1.90692	-2.02999	-2.04293	-2.05017	-2.05069	-1.92393	-1.89152	-2.04909	-2.05028	-2.04949	-2.04948	-2.04949	-2.05066	-1.98545	-1.97146
CG7214	5.06478	3.0743	3.05055	5.06002	3.30834	3.12715	3.80125	5.91955	3.18218	5.18398	2.68049	6.13909	3.23608	3.54289	2.92428	2.71822	3.43698	2.84879	3.08274	2.96913	3.30735	3.57688	6.26229	5.3364	4.45232	4.99453	3.03358	4.82315	5.17323	6.21754	3.34159	2.65144	2.86712	2.94891	3.00659	3.34397
CG7211	-2.11949	-2.11952	-1.82562	-2.12125	-2.123	-2.12364	-2.12559	-1.95298	-2.12447	-2.12791	-2.12572	-2.12455	-2.12792	-2.12709	-2.12601	-2.12805	-2.12499	-2.12992	-1.95627	-2.12386	-2.12433	-2.1236	-2.10664	-2.12058	-2.12838	-2.12895	-1.99397	-2.12961	-2.1272	-2.1285	-2.12764	-2.12762	-1.88141	-2.12892	-2.129	-2.12805
CG7203	5.35129	5.50275	5.87273	6.12726	5.97474	6.54886	5.72906	5.36428	5.54575	4.94021	5.91142	5.5606	6.57165	6.05705	6.047	5.56813	5.15578	6.43523	5.2981	5.4608	4.92988	5.68695	6.54178	6.60255	6.27941	5.08678	4.5136	4.39965	4.92709	5.10895	6.01273	6.25085	6.28905	5.60916	5.85121	6.64808
CR45718	-1.83334	-2.02687	-2.0299	-1.85872	-2.03015	-2.03074	-2.03255	-2.02926	-1.90501	-2.03467	-2.03266	-2.03159	-2.03468	-2.03392	-2.03294	-2.0348	-2.03199	-1.98437	-2.02947	-1.89622	-2.03138	-2.03071	-2.01544	-2.02787	-1.96162	-2.03561	-1.9094	-1.97966	-2.03402	-1.96338	-2.03443	-2.03441	-2.03442	-2.03559	-2.03566	-2.0348
CG7196	2.51134	2.37979	1.97521	2.3026	2.4286	2.29698	2.10059	2.48351	2.04639	2.23939	2.3398	2.04342	2.18119	1.94076	2.08	2.04519	2.02618	2.10374	2.36909	2.463	2.16132	2.63296	2.20713	2.75923	2.68815	2.4472	2.40304	2.62568	2.35498	2.50082	2.13865	1.91832	1.73553	1.92781	1.85818	1.97559
CG14538	-4.01479	-4.01481	-4.01762	-4.01628	-4.01788	-4.0185	-4.02057	-3.9458	-4.01934	-4.02357	-4.02071	-4.01942	-4.02358	-4.02241	-4.02105	-4.02378	-4.01989	-4.02447	-4.0172	-4.01872	-4.01919	-4.01846	-4.01066	-4.0157	-4.02417	-4.02428	-4.01966	-3.97279	-4.02256	-4.0242	-4.02317	-4.02315	-4.02316	-4.02428	-4.02429	-4.02377
CG7191	5.84124	6.52363	7.69766	6.01171	5.70808	4.8536	7.39171	6.76275	6.26148	6.75399	6.44742	6.83733	5.81702	4.84309	6.03346	5.8968	6.28484	5.37999	5.44723	5.90601	5.028	5.79646	5.55799	5.17877	6.13119	8.26463	6.15283	6.37539	8.1056	6.72264	5.37128	5.53978	5.08083	4.78005	5.52628	5.67093
CG7179	3.57848	4.36241	3.7754	3.89665	3.2299	3.31217	3.84266	3.83179	3.70155	3.93294	3.5107	3.13384	5.34439	4.4402	3.68124	3.87688	5.50264	3.34699	3.2734	3.75752	3.85378	4.21695	4.43398	4.33667	3.71557	4.04724	3.74321	4.51382	4.68654	4.49051	5.30152	4.13851	4.44721	4.14673	3.87848	4.64728
Uro	7.1934	9.00377	6.41874	8.07975	7.84115	6.21129	5.20784	7.03994	5.31261	6.44981	6.54841	5.21351	9.20696	7.71839	5.14995	7.98766	8.60112	7.29414	5.13927	7.71026	7.88355	7.75626	5.90264	6.79438	7.06424	7.3248	5.03709	6.04684	6.01619	6.25501	7.78316	7.16825	5.66518	8.01	9.40276	7.77361
CG7164	-1.84637	-1.8464	-1.84978	-1.84823	-1.70511	-1.85072	-1.7425	-1.84907	-1.85158	-1.8551	-1.85286	-1.85166	-1.57608	-1.85426	-1.85316	-1.85524	-1.85211	-1.85712	-1.69457	-1.85095	-1.85143	-1.85068	-1.83552	-1.84752	-1.85557	-1.7311	-1.8519	-1.80089	-1.85438	-1.85569	-1.85482	-1.8548	-1.85481	-1.85612	-1.67689	-1.77805
CG7154	8.44009	8.54762	8.58056	8.5865	8.53757	8.46016	8.56512	8.35185	8.4411	8.33142	8.55505	8.54963	8.23267	8.32622	8.55265	8.21998	8.1344	9.61286	8.55094	8.43112	10.1239	8.46597	8.51723	8.34487	8.35845	8.47445	8.5732	8.35403	8.49008	8.58268	8.28615	8.43067	8.52515	8.23959	8.24768	8.39539
CG7149	8.97934	8.34018	8.21262	8.57264	8.07417	8.46537	8.70764	7.76664	8.41742	8.31197	8.4277	8.56585	8.62212	8.33589	8.51006	7.85212	8.42311	8.33136	8.12592	8.05381	8.07859	7.87801	8.27951	8.21279	8.81172	7.81748	7.91225	7.73157	7.88565	8.43182	8.5717	7.97565	7.68249	7.7992	8.28042	8.41594
LKR	9.13808	8.99418	9.10529	8.68374	8.89257	8.90553	9.25328	9.49006	9.21274	8.75329	9.12694	8.7713	9.65572	8.76237	8.84206	8.44796	8.85074	8.78862	9.35566	9.43147	8.04162	8.54518	9.1265	9.08212	9.87971	9.1986	9.66298	9.2352	9.08065	9.65139	9.16224	9.02091	8.51485	8.34712	9.14177	9.57817
CR44825	-0.538585	-0.538659	-0.395148	-0.543411	-0.270148	-0.409778	-0.441375	-0.244786	-0.423206	-0.404407	-0.443373	-0.424436	-0.561535	-0.5593	-0.556378	-0.561897	-0.553598	-0.56696	-0.546203	-0.413328	-0.551807	-0.549833	-0.5242	-0.541569	-0.487133	-0.176366	-0.31793	-0.5661	-0.384414	-0.489123	-0.560784	-0.474573	-0.474722	-0.564254	-0.435366	-0.561885
Herp	10.3236	10.1661	10.2686	10.3545	10.2724	10.0004	10.3309	10.5704	10.5114	10.5232	10.2748	10.3561	10.5877	10.557	10.7905	10.6048	10.4201	10.2558	10.1414	10.1427	10.0738	10.1467	10.0496	10.0068	10.1645	10.4011	10.575	10.5797	10.1712	10.2444	10.2375	10.4041	10.8078	10.7396	10.376	10.5419
r2d2	8.72363	8.36857	8.27799	8.5363	8.28244	8.28357	8.12658	7.97262	8.07735	8.09726	7.91369	8.34442	8.47611	8.90129	8.45431	8.55371	8.43305	8.6607	8.19158	8.04703	8.82192	8.24038	8.19912	7.95147	8.04281	8.22903	7.82433	8.00895	7.92593	8.15907	8.4998	8.51398	8.70846	8.86331	8.52967	8.60641
cdc14	9.6221	9.2905	9.50779	9.4881	9.43058	9.70383	9.44789	9.54934	9.41698	9.54586	9.25299	9.78467	9.5117	9.94523	9.77733	9.61246	9.71278	9.34436	9.37606	9.40804	9.11647	9.56518	9.69175	9.31505	9.45191	9.77565	9.42966	9.44574	9.50768	9.49366	9.56009	9.62559	9.74416	9.90083	9.61017	9.72721
LanB1	10.3342	9.97083	10.4182	10.1685	9.79998	9.85695	10.3083	9.85788	9.93007	9.96476	9.8691	10.1226	9.74745	10.2131	10.1933	10.0213	10.101	9.53059	9.99235	10.1229	9.32189	10.0755	9.83557	9.76029	10.734	10.1307	10.2081	10.0129	9.90954	9.92259	10.0321	10.1297	10.1738	9.84796	9.8257	10.135
CR45008	2.1649	2.16413	2.44021	2.115	2.42603	1.89892	2.19449	2.57875	2.3465	2.48599	2.18838	2.65722	2.21145	2.79039	2.6043	2.47244	2.68798	2.06124	2.35253	2.16566	2.14721	2.29055	2.71307	2.13415	2.17843	2.53823	2.01178	2.13565	2.02876	2.28154	2.55997	2.29552	2.60616	2.99491	2.56762	2.79026
CG7115	11.0244	11.1023	10.9439	10.8904	11.1044	11.0467	11.0214	10.9117	11.2027	11.1542	11.1049	11.2917	11.0943	11.5158	11.1889	11.1506	11.0765	11.1192	11.0434	11.191	11.0694	10.9484	10.9659	11.1667	11.1466	11.2222	11.3106	10.9543	10.992	11.2757	11.3472	11.2912	11.355	11.4889	11.1989	11.7033
Rack1	12.0522	12.8214	12.5364	12.6744	12.9153	12.942	12.7019	13.235	12.7714	12.7346	13.1807	11.6131	12.6128	11.6076	12.0187	12.7906	12.6391	12.9287	13.3233	13.0176	12.8123	12.3605	12.4664	13.0541	13.2361	12.1148	13.0598	13.3052	12.9302	12.4375	12.6208	12.6642	12.5282	11.9171	12.4646	12.243
mts	11.9942	11.946	12.6735	12.336	12.1508	12.308	12.2414	12.1831	12.0635	12.2974	12.1119	12.2493	11.8158	11.9198	12.7248	11.8687	11.7743	12.0499	12.325	11.9317	12.5444	12.436	12.2572	11.9691	12.0297	12.3464	12.3977	12.3956	12.3672	12.1794	11.7211	11.7952	11.9748	11.923	11.8212	11.9187
CG14537	-2.9914	-2.99144	-2.99656	-2.99412	-2.99702	-2.99815	-2.99952	-2.99542	-2.99908	-3.00043	-2.99957	-2.99911	-3.00043	-3.00011	-2.99969	-3.00048	-2.99928	-2.95406	-2.86623	-2.99855	-2.99902	-2.99808	-2.98388	-2.99306	-3.00061	-2.9413	-2.9992	-3.00108	-3.00015	-3.00065	-3.00032	-3.00032	-3.00032	-2.94096	-3.00084	-2.86501
CG14535	3.48643	3.89388	3.28365	3.58538	3.5426	3.22419	4.89294	3.61589	3.80438	4.26006	3.72588	4.32986	3.82404	3.65591	3.48384	3.10003	3.52025	3.43256	3.41697	3.86445	3.0759	3.77324	3.46459	4.03819	3.6287	3.74256	3.60291	3.15511	3.98774	4.17615	4.03332	3.58861	3.2025	3.40901	3.3609	3.2662
lectin-28C	10.4379	9.78125	11.1174	10.0857	9.61658	10.2909	9.86654	9.17408	9.48783	8.31878	9.16129	10.0209	10.0012	10.5299	10.3055	9.72528	9.40238	8.78315	11.0656	9.44854	8.58978	10.9035	10.2024	9.22105	9.60723	9.22525	9.75189	9.54845	9.88908	9.86048	10.0963	9.98063	9.18422	10.4034	10.6287	9.94932
TwdlE	2.81985	3.42018	4.34255	3.96302	3.17635	2.77891	4.33206	2.86623	2.96491	3.09662	3.20648	3.93636	2.51106	2.56809	2.84971	2.39889	2.81992	2.72646	4.50261	2.76644	3.40927	3.9004	3.03427	4.14621	3.43442	3.85856	4.54239	4.40822	3.606	4.78865	2.94342	2.87485	2.53116	2.80013	3.7126	2.59494
Proc	8.01343	7.65553	8.28038	7.8837	7.27638	6.87096	10.6211	8.47452	8.52783	9.9804	8.28555	10.1608	8.89269	8.24622	8.10935	6.92129	8.82552	6.73838	7.37382	7.89444	8.10748	8.48155	7.21765	7.59015	8.4162	8.4293	7.56206	7.58953	8.78501	9.6131	8.7608	8.66622	7.04443	7.59321	7.38596	7.64649
CR45364	-2.47907	-2.47913	-2.33056	-2.30907	-2.4847	-2.48516	-2.48656	-2.48402	-2.48576	-2.48822	-2.48665	-2.48582	-2.48822	-2.48763	-2.48686	-2.48831	-2.48613	-2.48964	-2.48418	-2.48532	-2.48566	-2.34313	-2.46849	-2.48142	-2.48855	-2.48895	-2.36016	-2.43108	-2.48771	-2.48863	-2.40191	-2.48801	-2.48802	-2.48893	-2.48898	-2.48831
spz3	6.22596	5.67245	5.84774	5.84009	5.69843	6.47244	6.6632	5.84286	6.55999	6.51263	6.92458	6.47537	5.94413	6.23477	6.20748	5.79736	6.29028	5.89057	6.30269	6.16856	4.96566	5.76602	6.0349	6.3132	6.53759	6.48731	6.80385	6.61583	6.18282	6.43444	6.34174	6.21102	5.84171	5.71458	6.13347	6.37595
CG7102	2.6938	2.5231	2.41308	2.9859	2.87644	2.83533	3.10574	2.83095	3.08436	2.66036	2.91448	2.68411	2.82268	2.85231	2.82298	2.75783	2.65721	4.23365	2.57467	2.50391	3.72604	3.00865	3.09782	2.91408	2.67195	3.22338	2.8434	2.63108	3.08751	2.85021	2.55553	2.80083	2.74449	2.75666	2.7037	2.64818
SmE	8.64169	8.93567	8.57776	8.58741	8.81543	8.84574	8.34502	8.39688	8.85091	8.50918	8.76559	8.40296	8.6497	8.64834	8.69729	8.93726	8.56771	9.03431	8.45938	8.54165	9.35991	8.486	8.53911	8.53377	8.34944	8.35895	8.45531	8.34977	8.30934	8.53224	8.6127	8.83748	8.81046	8.73481	8.65072	9.02524
CG34132	7.53491	7.43812	7.46239	7.67159	7.64291	7.40474	7.32347	7.28465	7.32253	7.20634	7.13944	7.48576	7.2004	7.58699	7.29902	7.73251	7.58582	7.96268	7.07878	7.27402	8.32251	7.51721	7.48973	7.09782	7.2598	7.71344	7.00938	7.11084	7.34487	7.63773	7.40792	7.59757	7.44067	7.77083	7.63145	7.46909
Spn28Da	-0.367958	-0.36804	-0.0955517	-0.0557842	-0.231108	-0.241548	-0.27349	-0.375729	-0.255125	-0.311882	-0.176326	-0.256368	-0.311949	-0.390875	-0.387646	-0.393744	-0.384573	-0.399336	-0.21921	-0.381188	-0.382593	-0.240916	-0.351997	-0.371264	-0.250809	-0.0563286	-0.383945	-0.340418	-0.300023	-0.254234	-0.392515	-0.307032	-0.229531	-0.328836	-0.330094	-0.241281
Spn28Db	-1.68774	-1.48935	-1.69185	-1.68997	-1.69218	-1.55109	-1.58038	-1.69099	-1.56355	-1.69833	-1.69559	-1.45089	-1.69833	-1.6973	-1.69596	-1.6985	-1.69468	-1.70083	-1.69126	-1.55439	-1.69385	-1.69294	-1.67722	-1.68912	-1.69891	-1.63147	-1.69442	-1.48717	-1.69744	-1.69906	-1.69799	-1.69797	-1.69798	-1.69958	-1.63222	-1.69849
Snoo	9.57056	9.42608	9.41867	9.41368	9.14774	9.33707	9.43487	9.41202	9.5283	9.38094	9.3768	9.69968	9.41296	9.71854	9.56601	9.36319	9.60792	8.99141	9.28771	9.39159	8.53849	9.29979	9.48324	9.2962	9.37234	9.57523	9.4692	9.03185	9.07931	9.25744	9.42932	9.60925	9.58562	9.68458	9.42594	9.61722
CG7231	8.15376	7.07631	6.91854	8.21772	8.14463	6.7259	7.04743	7.07423	6.14642	6.40476	6.2273	6.75817	6.73745	6.7999	6.61385	6.54246	6.56799	6.9844	6.88494	6.57986	7.63887	7.22615	7.08359	7.47388	6.76034	6.36577	6.5868	6.4171	6.51021	6.72034	6.75495	6.90943	6.84438	6.49147	6.72794	6.44632
pes	9.85869	9.51009	9.53362	9.74439	9.78802	9.56736	9.7814	9.83991	9.64578	9.66891	9.70893	9.47158	10.0492	10.2777	10.286	9.9461	10.0117	10.5498	9.52855	9.78662	10.6136	9.44491	9.66227	9.75519	9.57214	9.99643	9.8893	9.6501	9.74443	9.58345	10.025	10.08	10.1643	10.1307	9.99588	10.1769
CG7227	7.16144	7.21807	7.4591	7.65606	6.99833	8.02167	6.9194	6.92501	6.54555	6.07172	7.22995	6.77279	7.53133	8.21665	7.52831	6.228	7.18702	6.57295	6.73247	6.80458	5.68455	6.41979	6.95897	6.94855	6.50469	5.99606	5.6831	5.37143	5.62415	5.64027	6.96464	6.64726	6.96069	6.76337	6.25127	7.40827
CR44996	3.23629	3.09299	3.27016	3.2604	3.15535	3.29603	3.15062	3.49401	3.82555	3.39977	3.55789	3.44318	3.67348	3.93165	3.92253	3.68364	3.4053	3.30089	3.0886	3.43252	2.86619	3.37878	3.12653	3.40902	3.44848	3.59961	3.65117	3.20378	3.39958	3.43186	3.54725	3.65184	3.54833	3.91261	3.25767	4.04375
Sirup	9.71078	9.95375	9.95928	9.85723	9.94628	10.508	9.55212	9.57757	9.70433	9.78747	9.95951	10.233	10.2812	10.6541	10.2899	10.6676	10.1477	10.2251	9.95492	10.1958	9.01341	10.8044	10.1848	10.1625	9.79471	9.09912	9.35391	10.2749	10.1274	9.98659	10.0253	10.2413	10.3031	11.2168	10.4611	10.4806
Wwox	6.86688	6.98039	6.76398	6.71579	6.90988	6.90746	7.1116	6.74081	6.97092	6.96784	7.48159	7.10941	6.96696	6.79006	6.72488	7.06414	6.80911	7.07097	6.83994	6.81513	7.00271	7.07899	7.16869	6.8717	6.96357	7.1505	7.11681	7.15042	7.35575	7.11761	6.90804	6.841	6.75674	7.2234	6.92707	6.79613
Spn28Dc	8.35764	8.70072	8.71643	8.73822	8.55161	8.96011	11.3152	12.145	10.5233	10.4791	11.4585	10.6588	9.41268	9.50861	9.414	9.13314	9.28758	9.00607	9.26566	9.11015	7.50159	8.6964	8.75945	8.83484	9.56172	12.7924	11.9464	11.4206	12.091	11.1913	9.36939	9.29577	9.4258	8.95913	9.26976	9.13703
CG12560	8.00594	8.1387	7.88723	8.37302	8.10594	7.91034	8.8493	8.93578	8.17031	8.00805	8.23903	8.38004	7.5135	7.68986	7.42282	7.59131	7.36146	7.58343	8.08771	8.14868	7.97364	8.21724	8.27609	7.62668	8.05382	9.34462	8.73528	8.44077	8.40618	8.75756	7.32051	7.27976	7.28915	7.89907	7.45683	7.24487
CG34010	3.36246	3.56591	3.55613	3.67893	3.31237	3.60112	3.24116	3.46535	3.57808	3.37138	3.29046	3.45897	2.53942	2.91042	2.64665	3.10037	2.80925	2.53348	3.44834	4.00243	3.41812	3.60468	3.201	3.80383	3.41171	3.87134	3.37763	3.48014	3.50097	3.7472	2.79439	2.64303	2.86336	2.79921	2.84395	2.68995
Tg	8.54733	8.40393	8.47184	8.65985	8.65961	9.16777	9.03876	8.8935	8.70766	8.75799	9.12385	8.74879	8.87361	8.93859	8.5388	8.76781	9.28344	8.32083	8.79221	8.67033	7.33857	8.72756	9.51695	9.29208	9.20154	8.84437	8.97359	9.09624	9.11249	8.99547	8.93794	8.51636	8.39509	8.2779	8.51759	8.48636
CG7367	2.14474	1.6196	2.39108	2.06808	1.86795	1.9614	1.96156	2.25347	1.92323	1.82734	1.76537	2.10844	1.59098	2.01735	1.85038	1.49428	1.6753	1.9609	2.02298	2.31498	2.03027	1.84571	2.81637	1.79355	1.86178	1.87607	1.90901	1.77204	1.79165	1.72414	2.09397	1.8449	2.14813	1.82299	1.75942	1.8851
baf	9.80082	9.92417	10.9017	10.6115	10.222	10.436	10.3361	10.1035	10.5929	10.4108	10.483	10.2538	9.76401	9.63057	10.9732	10.0476	9.64015	9.77695	10.3997	9.88383	10.294	10.7745	10.1874	10.0051	9.99713	10.3366	10.6116	10.4665	10.4081	10.2891	9.56587	9.61479	10.2348	9.84216	9.81039	10.0318
Cka	10.3642	10.2636	10.2212	10.2261	10.3833	10.3115	10.3255	10.4123	10.2284	10.3098	10.2928	10.4398	10.2987	10.5938	10.4538	10.2603	10.3782	10.2893	10.4732	10.5151	10.1422	10.3531	10.4512	10.3422	10.4613	10.5635	10.516	10.3667	10.3993	10.3666	10.3989	10.5617	10.5921	10.6492	10.3877	10.4578
CG7429	6.0301	6.6012	6.3648	6.33017	6.36517	6.40962	6.31492	6.2541	6.36548	6.26867	6.40323	6.11735	6.28507	5.6494	5.82681	6.20438	5.80106	6.41737	6.56166	6.39423	7.0196	6.46039	5.94393	6.26665	6.60446	6.01921	6.15215	6.52194	6.30036	6.22366	5.99194	6.18902	6.26364	6.17064	6.09024	6.21424
RpL36A	12.5638	12.7955	12.7034	12.9088	12.9327	12.9243	12.7573	13.0521	12.9301	12.6544	12.9599	12.2484	12.7425	12.2914	12.4654	12.914	12.6288	12.7688	13.1536	12.9685	12.7619	12.6235	12.733	12.8894	12.9996	12.4247	12.7706	12.9924	12.8544	12.6673	12.6288	12.7208	12.7661	12.4247	12.6449	12.6069
snoRNA:Psi28S-2648	1.83416	2.10374	1.72654	1.6282	1.58691	1.69596	1.72288	1.87292	1.66764	2.05248	1.87999	1.76808	1.46675	1.57566	1.51435	1.73877	1.74922	1.69822	2.07132	1.98479	1.7775	1.80824	1.5351	1.64394	1.5959	1.68046	1.54441	1.84477	1.65102	1.76425	1.82488	1.76573	1.76517	1.78192	1.67723	1.90174
CG7466	9.09201	8.8149	8.93143	8.79477	8.69184	8.91738	8.78602	8.75375	8.87619	8.80501	8.60915	9.0563	8.84817	9.07346	9.17586	8.7881	9.02849	8.57936	8.93012	8.87452	8.58414	9.14064	9.22464	8.69133	8.906	8.78563	8.81252	8.89272	8.8895	8.93143	8.90729	8.82408	8.84617	8.99267	8.77518	8.93977
poe	13.8815	13.9114	14.2898	14.0472	14.1389	14.1526	13.7304	13.7533	14.3417	14.009	13.8795	14.2712	13.8144	14.0251	14.4661	13.6714	13.8291	13.4382	13.9705	13.8551	13.3731	14.2444	14.1589	13.986	13.7297	13.9777	14.1517	13.9981	14.0637	13.947	13.7842	13.823	14.1469	14.0518	13.6176	14.0685
MED20	6.7308	7.12531	7.0954	6.82852	7.34781	6.92156	6.76128	6.77978	7.24322	7.13157	7.17201	6.60858	7.28924	7.23556	7.29358	7.36306	7.29279	7.37469	7.0972	6.9605	7.28167	6.78533	6.74421	7.12341	7.11152	6.59171	7.2277	6.91185	6.92938	6.82682	7.29146	7.40486	7.65743	7.50028	7.28904	7.52001
Trf	4.93431	5.04763	4.6788	5.02853	5.04735	4.89847	4.92433	5.22635	4.76271	4.91916	5.01746	4.82983	4.81662	4.59312	4.67986	4.95071	4.57796	5.63404	5.39608	4.79277	5.5685	4.94128	4.68464	4.89074	5.20114	4.75776	5.31772	5.19145	5.1905	5.01677	5.00592	5.0822	4.75223	4.68848	4.81722	4.98763
Mcr	10.2804	10.1974	10.6642	10.4111	10.0822	10.2821	10.6155	10.2685	10.4112	10.457	10.2994	10.5083	10.103	10.5469	10.6289	10.0936	10.3172	10.7474	10.3255	10.2717	11.2355	10.6023	10.3304	10.2417	10.4752	10.6438	10.6716	10.4113	10.5681	10.3272	10.1966	10.1691	10.3741	10.4394	10.2384	10.3271
CR45257	0	0	0	0	0	0	0	0	0	0	0	0	0	0	0	0	0	0	0	0	0	0	0	0	0	0	0	0	0	0	0	0	0	0	0	0
Bsg	13.9117	13.7571	13.9981	13.8727	13.7957	13.8172	13.2341	13.2188	13.6508	13.4286	13.3839	13.7113	13.5791	13.9984	13.7668	13.6192	13.5889	13.0767	13.363	13.5669	13.2825	13.8528	13.6059	13.4553	13.3436	13.3199	13.5759	13.2157	13.0614	13.491	13.7028	13.6312	13.9118	14.2398	13.6748	14.0241
mon2	10.3321	10.3003	10.553	10.5514	10.2944	10.2182	10.5858	10.4516	10.4051	10.5597	10.3327	10.2848	10.302	10.2385	10.9001	10.2057	10.3422	10.0463	10.3282	10.102	10.1635	10.5321	10.3652	10.4042	10.4022	10.5442	10.7763	10.7975	10.5324	10.3141	10.152	10.2378	10.3807	10.2453	10.1471	10.3277
CG8673	1.56052	1.5599	1.3345	1.52071	1.72663	1.325	1.78143	1.6422	1.56232	1.70191	1.69701	1.99	1.70163	2.02146	1.51013	1.63527	1.43494	1.51223	1.4975	1.46106	1.31778	1.89187	1.42188	1.35693	1.61449	1.67652	1.74395	1.74131	1.86396	1.96805	1.7206	1.59762	1.59714	1.40648	1.62504	1.50913
CG12375	9.80912	10.3185	10.0217	9.91455	10.1917	10.1964	9.84806	9.95576	10.3703	10.1997	10.4259	10.2259	9.87365	9.8687	9.68444	9.91738	9.84675	9.56151	9.95088	10.0356	9.5616	9.88734	10.1011	10.2045	9.84013	9.51409	10.0637	10.007	9.62073	10.0882	9.96759	9.90326	10.0879	10.1255	9.96176	10.3706
CG8668	9.88524	9.71189	9.63419	10.0122	9.71586	9.58092	9.78672	9.68135	9.63782	9.65561	9.45191	9.47154	10.227	9.88124	10.0799	9.81468	10.2721	10.2142	9.58241	9.28858	10.0972	9.74927	9.66841	9.84882	9.55747	9.84629	9.72549	10.0889	10.1054	9.44226	9.68862	9.69918	9.63642	9.51112	9.77021	9.67408
CG8552	11.7738	12.0235	12.3359	12.438	12.0307	11.818	12.2626	12.2606	12.0826	12.2428	12.3139	12.2557	11.7377	12.0123	12.1048	11.7965	11.9212	11.4856	12.0036	11.7982	11.398	11.8652	12.3249	12.4024	12.4187	12.8756	12.4656	12.408	12.1204	12.3194	11.8201	11.9529	12.0165	12.1982	11.8308	12.0365
mir-4984	0.14936	-0.0600348	0.090555	-0.0677547	0.0856616	0.0738995	0.148008	-0.0713502	-0.0823124	0.286051	0.144274	0.288199	-0.0982191	-0.0943657	-0.0893715	-0.0988472	-0.084664	-0.0469442	-0.0723395	-0.0795294	-0.0816537	0.0746127	-0.037113	0.782655	-0.016035	0.459324	0.0528366	0.0203974	0.0069611	0.190535	-0.0969224	0.0851392	-0.0968831	-0.102948	-0.1033	-0.0988259
CG42762	1.34651	1.55884	2.07282	1.82157	1.30059	1.45222	1.51716	1.90741	1.42984	1.58167	1.61681	2.10886	1.23112	1.24335	1.60239	1.32795	1.2734	1.2002	1.64176	1.81283	1.56573	1.71622	1.92296	2.68952	1.89416	2.29004	1.85583	1.71952	2.15681	1.7284	1.34023	1.23551	1.43486	1.3013	1.21471	1.32808
CG42763	2.56879	2.18463	3.68246	3.38623	2.65942	2.72176	3.16242	2.82454	2.66609	2.76462	3.04738	3.45504	2.07953	2.39862	2.47179	2.07379	2.19697	1.91492	3.42526	2.88195	2.47275	2.72431	2.78705	3.36927	2.9969	3.18161	2.95463	2.74787	3.18971	3.08035	2.09128	1.98298	2.18965	2.26327	2.25739	2.1671
CG43394	8.66042	7.7421	8.04659	8.25449	7.31985	7.95675	8.14094	8.0847	8.01022	9.41328	8.18012	8.98903	9.07367	9.23619	8.38637	8.70837	9.28086	7.50845	7.6394	7.93723	7.34611	7.9026	9.62311	9.16018	8.67614	7.89941	8.53786	8.35571	8.7145	9.0672	9.04844	8.14405	8.34259	8.8037	8.6425	8.2967
CG31606	3.74264	3.84791	5.38272	4.51828	3.494	4.22612	4.00871	3.98286	3.76112	3.9843	3.2822	4.56814	3.71123	3.97485	4.08003	3.96263	3.71107	3.6802	4.70086	3.10623	3.0785	4.55153	4.33823	3.66753	3.33708	3.16048	4.00859	4.22623	3.76767	3.79873	3.66752	3.37368	3.62485	4.32298	3.65287	3.90205
Rbsn-5	7.1194	7.3945	7.45674	7.55696	7.50076	7.32842	7.61764	7.43069	7.42246	7.56151	7.42749	7.52644	7.3561	7.36393	7.40701	7.60639	7.40067	8.1312	7.46221	7.46017	8.6108	7.37058	7.2722	7.26524	7.47573	7.74625	7.85811	7.62271	7.49353	7.50032	7.32254	7.44212	7.52108	7.34103	7.36759	7.44603
CG8498	8.47163	8.46824	8.70169	8.65688	8.57719	8.5834	8.40887	8.68649	8.39176	8.42055	8.44314	8.59332	8.56722	8.6661	8.57309	8.51498	8.54162	8.49399	8.59772	8.55381	8.95379	8.45426	8.70553	8.51057	8.65451	8.49871	8.17425	8.24852	8.28889	8.5377	8.49876	8.62358	8.72234	8.77462	8.69768	8.56585
Piezo	10.4757	10.2464	11.6373	11.0162	10.6464	11.0632	11.3377	10.7995	11.0433	11.0323	11.0576	11.1782	10.1429	10.6425	10.7503	10.2291	10.3187	9.86331	11.1677	10.6843	9.81752	11.2649	11.1023	10.7798	10.886	11.1803	11.4206	11.1815	11.2596	10.7296	10.2775	10.3715	10.5083	10.4998	10.2597	10.6164
CG34134	7.44064	7.74211	7.15286	7.18133	7.71169	7.61906	7.3068	8.05833	8.14922	7.9145	8.30878	7.73346	7.63051	7.67759	7.42986	7.93848	7.74874	7.43145	7.58956	7.7908	6.5555	7.19625	7.39969	7.36436	7.73753	7.80599	8.14489	7.64362	7.20342	7.85211	7.72029	7.6878	8.12273	7.78275	7.93947	8.05337
CG8475	13.8197	14.0956	13.8272	13.6021	14.0555	13.7384	13.3658	13.7496	14.1597	13.7304	13.9413	14.1142	13.7819	14.0695	13.9712	13.7919	13.8899	13.2725	13.5791	13.9329	12.8421	13.7295	13.8491	14.0007	13.5133	13.8157	13.8937	13.4955	13.467	13.9327	13.9605	14.0519	14.2614	14.2865	13.8233	14.2461
CR44116	3.58725	3.45825	4.31468	3.35927	3.7155	3.92127	4.15823	4.183	4.13233	4.26496	4.49859	4.45041	3.31918	3.65976	3.7839	3.62098	3.73454	2.88007	3.69457	3.95604	3.36715	3.80302	3.90577	4.13184	3.84105	4.3006	4.17972	3.63336	3.77174	3.76243	3.45394	3.40508	3.71577	3.75322	3.82154	3.92195
CG8460	7.61282	6.94498	7.39724	7.17942	7.29245	7.22079	7.27456	7.44274	6.6879	7.18049	6.95515	7.31888	7.21856	7.11986	7.03187	7.43317	7.4294	8.25945	7.0867	7.28135	8.67483	7.36313	7.25224	6.96988	7.09868	7.17965	6.9086	7.235	7.16944	7.2313	6.9139	6.93065	7.0228	7.25869	7.42259	7.02569
PGAP5	6.96418	6.92282	7.03278	7.02944	6.41559	6.83358	7.08032	7.04923	6.84362	6.9947	6.97206	7.12577	6.96624	7.20775	6.97802	7.0175	6.71021	7.48825	6.68076	6.83962	7.86212	6.99264	6.57783	6.9238	6.75308	7.03456	6.93344	7.1333	6.9964	6.80128	6.93203	7.01786	6.90297	7.22501	6.83726	6.86321
SLC5A11	10.2985	9.39312	9.81695	9.75846	10.0383	10.085	10.0256	9.7039	9.63089	9.89153	9.70801	10.174	9.76749	10.1263	9.94479	10.0176	10.2191	9.63888	9.11884	9.23807	9.31543	9.99267	10.4493	9.8654	9.10576	9.55153	9.25332	9.60624	9.30087	9.47784	9.72858	9.78185	9.42457	10.8271	9.93595	9.81796
CR44119	4.68927	4.68685	4.7431	4.32732	4.36504	4.68618	5.09999	4.39348	5.01337	4.49266	4.61715	5.05612	4.21034	4.33166	4.05336	4.4192	4.36329	3.8072	4.70097	4.48735	4.0512	4.24714	4.81089	4.87025	4.59054	5.0761	4.8616	4.77926	4.65648	5.06344	4.43235	4.43508	4.46094	4.65323	4.56767	4.60838
CR44120	-3.53991	-3.64584	-3.65003	-3.64803	-3.65041	-3.65133	-3.65441	-3.6491	-3.65259	-3.6574	-3.65462	-3.65271	-3.6574	-3.65711	-3.65513	-3.65745	-3.6534	-3.60031	-3.64939	-3.65166	-3.65236	-3.65127	-3.63967	-3.64717	-3.65757	-3.65778	-3.65307	-3.65802	-3.65715	-3.65762	-3.6573	-3.6573	-3.56502	-3.65777	-3.6578	-3.65745
CR44121	-3.88301	-3.88303	-3.8855	-3.88432	-3.88572	-3.88626	-3.88807	-3.88495	-3.887	-3.8907	-3.8882	-3.88707	-3.89071	-3.88969	-3.8885	-3.89075	-3.82515	-3.891	-3.88512	-3.88645	-3.88687	-3.88623	-3.8794	-3.88381	-3.89079	-3.89087	-3.88728	-3.89096	-3.88982	-3.89081	-3.89035	-3.89033	-3.82801	-3.89087	-3.89088	-3.89074
CG8419	2.69939	2.19974	2.08171	2.1366	2.07171	2.3582	2.38606	2.23396	2.30894	2.08983	2.23303	2.01295	2.40812	2.33218	2.28749	2.34896	2.35658	2.438	1.95723	2.15171	2.7898	2.04907	2.38998	2.16119	1.85737	2.07046	1.75445	2.01629	1.81586	1.92259	2.04089	2.34018	1.88932	2.12354	2.33461	2.52021
Su(var)205	9.21373	9.13316	9.1234	8.92916	9.11414	9.18168	8.92682	9.12952	9.00501	9.00598	9.12986	9.16768	8.93642	8.95819	8.69374	9.13212	8.8566	9.73583	9.02095	9.04459	10.3655	9.02447	8.95974	8.90975	9.01945	9.1055	8.89649	8.91407	8.91947	8.95827	8.76928	8.86687	8.90073	9.1293	9.02064	8.97943
Ssb-c31a	8.61333	8.31049	8.45382	8.40928	8.39143	8.416	8.1738	8.23437	8.60943	8.37522	8.31287	8.48403	8.47389	8.7094	8.59843	8.51946	8.23884	8.5845	8.21049	8.20531	8.94433	8.24905	8.29247	8.15307	8.02714	8.11732	8.24334	7.99565	8.05103	8.36086	8.40701	8.47072	8.613	8.86314	8.58702	8.80415
CG8372	8.10475	8.35415	8.03926	8.2284	8.44372	8.271	7.98631	8.14677	8.27546	8.04671	8.06854	7.7978	8.33808	8.17582	7.9617	8.22564	8.12361	8.16131	8.21548	8.34983	8.25143	8.15774	8.2632	8.26884	8.2776	7.9872	8.06107	8.15327	8.12646	8.0031	8.19415	8.41735	8.37779	8.23291	8.20902	8.33202
CG8360	9.04902	9.24694	9.33646	9.06504	9.27919	9.3544	8.99275	9.41876	9.3521	9.06463	9.3097	9.17051	9.34011	9.27551	9.29939	9.22458	9.31566	8.90579	9.32856	9.14189	8.31934	8.91252	9.12309	9.29469	9.30306	9.11894	9.1581	9.2225	9.02403	8.99143	9.3283	9.39143	9.37115	9.29808	9.31027	9.45606
CG8353	8.40953	8.39159	8.39775	8.47224	8.56145	8.66921	8.44886	8.63358	8.61837	8.63661	8.89003	8.68352	8.21577	8.39312	8.19292	8.13415	8.36596	7.69378	8.1737	8.12514	7.59066	8.29981	7.96496	8.32028	8.21668	8.58056	8.47885	8.38725	7.93061	8.41811	8.33608	8.02645	8.37088	8.30346	8.33755	8.3049
CG8349	-2.89415	-2.8942	-2.8994	-2.89692	-2.89987	-2.90101	-2.90203	-2.89824	-2.90157	-2.90297	-2.80271	-2.9016	-2.90297	-2.90264	-2.9022	-2.83305	-2.90178	-2.85734	-2.89861	-2.77842	-2.90151	-2.90094	-2.88652	-2.89584	-2.90316	-2.84469	-2.90169	-2.90364	-2.90268	-2.83888	-2.90286	-2.90285	-2.90286	-2.90337	-2.9034	-2.90302
CG8292	4.75469	4.75227	4.95315	4.29853	4.96275	4.96322	5.45517	5.06769	4.93104	4.98544	4.94542	5.20766	4.60936	5.46876	5.26437	4.61102	5.72193	4.65324	4.82822	4.56288	3.57345	4.96776	4.74552	4.26391	4.84392	5.18688	5.15183	4.66949	4.80061	4.76496	5.03478	4.57989	4.73024	4.82142	5.04002	4.68223
Snx6	9.75542	9.58985	10.0138	9.95958	9.51411	9.63023	9.98935	9.98697	9.85231	9.87973	9.88886	9.76691	9.55447	9.84478	9.90541	9.72768	9.84651	9.95004	9.8607	9.54656	10.1679	9.88184	9.52834	9.68912	9.90921	9.94117	10.1896	10.0644	9.79891	9.67308	9.68586	9.70711	9.59238	9.84357	9.95952	9.52363
Pvr	10.5396	10.3873	10.3995	10.5678	10.261	10.322	10.7739	10.707	10.5483	10.5945	10.6416	10.3836	10.5821	10.6776	10.5244	10.341	10.5755	9.93309	10.3463	10.4399	9.35398	10.5137	10.3975	10.4176	10.7592	10.8926	10.934	10.773	10.7744	10.4675	10.4341	10.4212	10.3071	10.3975	10.7057	10.4413
Spn28F	-2.07528	-2.0753	-2.07817	-2.07685	-2.0784	-2.07896	-1.87313	-1.92039	-2.07969	-2.08266	-2.08077	-2.07976	-2.08267	-1.91109	-2.08103	-2.08278	-2.08014	-2.08437	-2.07776	-2.07916	-2.07957	-2.07893	-2.06344	-2.07625	-2.08306	-2.08355	-2.07996	-2.02851	-2.08205	-2.08316	-2.00015	-2.08241	-1.92494	-2.08352	-1.96043	-2.08278
CR43262	-3.00288	-3.00292	-3.00797	-3.00556	-2.88059	-3.00954	-3.01104	-3.00684	-3.0106	-2.93946	-3.01109	-2.89573	-3.01194	-3.01162	-3.01121	-3.01199	-3.0108	-3.0127	-3.0072	-3.00993	-3.01054	-3.00947	-2.99546	-3.00452	-3.01212	-2.95294	-3.01072	-2.96152	-3.01166	-3.01216	-3.01183	-3.01183	-3.01183	-3.01232	-3.01235	-3.01199
CG14277	0.86597	0.86539	0.620587	0.632964	0.618331	0.77544	0.595968	0.62631	0.888139	0.99291	1.73133	1.00125	1.05745	0.582596	1.02868	0.57382	0.601281	0.556175	0.624472	0.611011	0.606998	0.91748	1.21673	1.71339	0.824909	0.725991	0.991274	0.699881	0.581601	0.743362	0.938913	1.14132	0.682319	0.5657	0.564999	0.67209
CG43057	-3.97038	-3.9704	-3.97207	-3.97127	-3.97222	-3.97259	-3.97381	-3.97169	-3.97309	-3.93337	-3.9739	-3.97313	-3.9756	-3.97491	-3.9741	-3.97572	-3.97341	-3.97589	-3.97181	-3.97271	-3.973	-3.97256	-3.96793	-3.97093	-3.97579	-3.97583	-3.97328	-3.97587	-3.97499	-3.9758	-3.97536	-3.97534	-3.97535	-3.97583	-3.94177	-3.97571
CG8086	9.51584	9.30277	9.77536	9.45427	9.11157	9.77451	9.6677	9.35133	9.27128	9.78414	9.85524	9.69973	9.79145	9.95827	9.9042	9.65363	9.81671	9.16002	9.58306	9.35231	8.28328	9.76337	10.4683	9.67079	10.3576	9.20311	9.81634	10.1114	9.96891	9.86127	9.97381	9.74921	9.71977	10.0046	9.58769	9.62286
Btk29A	9.96609	9.99804	10.7385	10.1523	9.61648	10.1252	10.5779	10.8505	10.5327	10.4531	10.5817	10.449	9.23669	9.45011	9.42256	9.354	9.01521	10.1969	10.4067	9.81079	10.6528	9.96657	10.0059	9.85034	10.4559	11.4818	10.3473	10.6193	10.9336	10.2727	9.19684	9.15175	9.00985	9.55837	9.24611	8.81929
mir-2b-1	0	0	0	0	0	0	0	0	0	0	0	0	0	0	0	0	0	0	0	0	0	0	0	0	0	0	0	0	0	0	0	0	0	0	0	0
CR43752	-2.14372	-2.14379	-2.14672	-2.14546	-2.14694	-2.14748	-1.85323	-2.14614	-2.14817	-2.151	-2.04114	-2.14823	-2.151	-2.15033	-2.14944	-2.15111	-2.14859	-2.15262	-2.14633	-2.14766	-2.14805	-2.14744	-2.13184	-2.14489	-2.07918	-1.97176	-2.14842	-2.09683	-2.15042	-1.95545	-2.15077	-2.15076	-2.15077	-2.15182	-2.15188	-2.15111
wol	8.86101	8.69534	8.63031	8.92944	8.65677	8.3447	9.08745	9.08782	9.00608	9.19763	8.75257	8.61085	9.14428	8.86721	8.96094	8.96454	9.10117	8.93255	8.74324	8.39425	9.09593	8.53941	8.73425	8.71654	9.01156	8.78816	9.0578	9.33089	8.91466	8.86244	8.9441	8.95575	9.00688	8.75713	8.97789	8.70957
Scgalpha	6.17336	6.14181	6.33645	5.97138	6.48482	6.26238	6.4142	5.92899	5.97703	6.02032	6.05834	6.33288	5.51185	5.53213	5.42373	5.28543	5.10521	4.84139	6.1554	6.21588	5.29413	6.40173	5.85173	6.22889	6.10623	6.36355	5.91503	5.81133	5.95667	6.01219	5.59526	5.18446	5.26693	5.75806	5.37182	5.42372
CG7840	7.38596	7.30885	7.13687	7.06268	7.13512	6.89736	7.16334	7.59915	6.99846	7.28044	6.79016	6.9435	7.15723	7.14482	7.26381	7.54258	7.00035	9.49248	6.88401	6.94138	10.3015	7.27885	7.3736	6.98168	7.05112	7.40258	7.32845	7.53216	7.35518	7.14376	6.91079	7.09554	6.681	7.07837	7.36283	6.95045
Ostgamma	10.0504	9.69408	9.81247	10.0617	9.78076	9.79811	10.0212	10.0616	9.80343	9.89476	9.89065	9.65338	9.88539	9.62258	9.66719	9.70148	9.6044	9.52102	9.90172	9.62083	9.98476	9.51421	9.59592	9.67941	9.91706	9.74407	9.86412	9.89149	9.76432	9.87254	9.54252	9.74191	9.72503	9.53521	9.51256	9.40876
CG7818	7.1713	7.24909	7.32102	7.20784	7.35164	7.25086	7.08856	7.21696	7.19971	7.11591	7.10792	7.24771	7.0167	7.06508	7.08064	7.21385	6.98114	7.83857	7.35376	7.18059	8.18965	7.35571	7.40766	7.34485	7.11471	7.32804	7.20367	7.24892	7.44113	7.38095	6.98635	7.17819	7.1604	7.33829	7.0403	7.2334
CG7810	7.32418	7.07965	7.15325	7.06289	6.97144	6.76161	6.5662	7.00362	7.10892	6.82661	6.92937	7.37782	7.35432	7.84351	7.61821	7.44721	7.42595	7.33887	6.90215	6.94908	7.59527	6.95028	7.20619	7.06975	6.69007	7.27175	7.07117	6.717	6.8443	6.93245	7.45233	7.38889	7.65929	7.77843	7.40302	7.74262
CG7806	9.91983	9.63955	10.2325	10.0128	9.74563	9.75328	10.0581	10.155	9.8901	9.97469	9.78395	9.81317	10.0419	10.1485	10.2002	9.85771	10.0428	9.9111	9.77746	9.70586	9.99387	10.0611	10.0437	9.69097	9.79142	10.5871	10.2547	10.0855	10.1381	9.97833	9.9003	9.86014	9.82144	10.0884	9.96543	10.0785
mtsh	2.04899	2.86664	2.8293	2.67423	2.47957	2.34568	3.03192	2.62925	2.77191	2.7774	2.15922	3.11159	2.27029	2.18389	2.46498	2.00111	2.18652	2.17383	2.15448	2.43407	2.09978	2.44783	2.76255	2.48422	2.34678	2.65528	2.54805	2.59909	2.65105	2.60244	2.28867	2.28982	2.22523	2.09461	2.24706	1.92804
CG7787	7.66187	7.32355	7.49786	7.68795	7.19754	7.51513	6.91311	7.2572	7.22794	7.09782	7.07437	7.47956	7.32998	7.34504	7.18335	7.38527	7.17428	7.69615	7.16863	7.10959	8.25856	7.72162	7.46048	7.13513	7.21596	7.68502	7.00721	7.46655	7.5335	7.39661	7.19217	7.30124	7.43122	7.37529	7.29309	7.03185
CG7781	8.55403	8.64453	8.87927	8.55416	8.1434	7.96401	9.38927	7.7837	8.50645	8.90234	8.05849	9.22196	8.60905	8.70373	8.90335	8.02121	8.34873	7.79917	8.53437	8.62397	8.01181	8.82323	8.289	8.25605	8.27568	8.32224	8.24511	8.054	8.42543	8.66844	8.75643	8.49805	8.25824	8.34205	8.27927	8.34594
CG14275	7.41379	7.60031	7.76054	7.51218	6.8205	7.45604	7.47159	7.64385	7.69162	7.57921	7.47557	7.251	7.92254	8.17311	8.1787	8.10877	7.71522	7.14063	7.3336	8.14255	6.62404	7.71344	7.41283	7.02185	8.09712	7.82923	7.59923	7.36571	6.97728	7.19729	8.08204	7.88836	8.27518	8.14036	7.86801	7.70759
CG14274	4.29712	4.38399	4.74325	4.45967	4.22805	3.86542	6.04742	4.24539	4.73972	5.57861	4.58083	5.73415	5.03236	4.42023	4.50677	4.14096	4.67543	3.89225	4.06804	4.8138	4.32942	4.84448	4.01823	4.29536	4.87946	4.82271	3.98701	3.95806	4.57745	5.44452	5.28183	4.58582	4.01535	4.48151	4.31274	4.1069
CG14273	5.02895	4.11135	3.35717	3.73892	3.18042	3.29803	5.2246	5.07057	4.66232	4.96431	5.04858	4.5686	6.31486	3.35127	4.42057	5.41548	4.87927	3.72677	3.22123	3.65196	4.96733	3.14583	6.17747	5.23594	5.10523	6.00864	4.93855	5.57979	5.26323	5.79213	4.38785	5.69387	3.37653	4.39479	4.42563	5.41643
CR45371	3.73418	3.33472	4.93053	4.60788	3.48354	3.8323	4.46086	3.74197	4.17616	3.88386	3.74454	3.67958	3.84965	2.98131	5.12163	3.60282	2.89944	2.73614	3.63468	3.81167	3.55267	4.68136	4.08898	3.85797	3.84259	4.22323	4.33934	4.35866	4.3601	4.52168	3.52036	3.23949	4.33755	3.25418	3.02521	4.28935
CG7778	8.19599	7.62864	7.8596	7.99799	7.76984	8.09685	9.39549	10.3377	8.58201	8.9763	10.0559	9.37003	9.33025	9.10556	9.00777	9.01475	8.60455	8.52515	8.26874	8.35833	7.08382	7.84853	8.48574	8.49122	8.78832	10.0938	10.529	10.7019	10.6671	9.96325	9.56624	8.8775	8.8889	9.03022	9.12971	8.83535
Mur29B	8.86094	6.43301	6.13281	7.67964	8.49486	5.22093	7.50135	8.64236	7.82867	9.11488	8.25288	8.01236	8.64964	7.51379	7.42838	7.76174	7.80499	6.9795	5.53632	6.69126	8.78844	7.24549	9.00012	9.56352	8.30436	8.68831	6.76552	8.43463	8.612	8.28335	8.41105	7.01093	4.75787	7.7669	7.50065	6.23986
CG7627	10.2746	10.2954	11.6732	11.2047	10.5479	10.7688	10.7702	10.202	10.8269	11.0354	10.4996	10.4324	9.92889	10.2374	12.001	10.836	10.1085	11.4195	10.9085	10.2904	11.8109	11.6906	11.1448	10.1901	10.6976	10.6709	11.1718	11.0299	11.256	10.8657	9.98949	10.0347	10.4658	10.3304	10.0361	10.5512
RpS13	12.9665	13.088	13.0632	13.1822	13.1884	13.2475	13.079	13.2541	13.0152	12.8253	13.1361	12.4968	13.0133	12.7006	12.7796	13.1691	12.9201	13.0108	13.4109	13.2135	12.9654	12.9152	13.0858	13.1311	13.2666	12.778	13.0265	13.2209	13.1179	12.9223	13.0427	13.0039	12.9784	12.8472	13.0268	12.9035
CSN8	7.79175	7.62368	7.73763	7.61012	7.60162	7.54817	7.42256	7.4132	7.48201	7.41966	7.32978	7.57963	7.21874	7.56226	7.63058	7.46203	7.05197	7.64247	7.55005	7.35285	8.15855	7.65579	7.66919	7.2015	7.33396	7.57359	7.17307	7.15682	7.34605	7.44009	7.2108	7.20385	7.50587	7.90016	7.28286	7.39414
Pp2A-29B	11.8881	12.0867	12.2035	12.0835	12.1933	12.1601	11.9255	12.0643	12.0441	11.9977	12.1186	11.9985	11.8597	11.9048	12.1286	11.8821	11.9179	11.8325	12.2318	12.0838	11.8637	12.0387	11.9679	12.0672	12.0441	12.127	12.17	12.203	12.0976	12.0304	11.9126	12.0941	12.1474	12.0056	11.8551	12.0949
CR45341	-2.46308	-2.46314	-2.31522	-2.46692	-2.46858	-2.46904	-2.47044	-2.4679	-2.46964	-2.47209	-2.47053	-2.4697	-2.4721	-2.47151	-2.47074	-2.47219	-2.47001	-2.47351	-2.30854	-2.33148	-2.46954	-2.32775	-2.45247	-2.46543	-2.47243	-2.40557	-2.46986	-2.47329	-2.47159	-2.47251	-2.4719	-2.38605	-2.47189	-2.47281	-2.47286	-2.47219
CG17292	8.99038	8.92252	8.74376	8.88303	8.81939	8.80801	8.76562	8.52802	8.69566	8.28351	8.73878	8.48357	8.86225	9.01026	8.89741	9.00196	9.00294	8.89492	8.8449	9.06388	9.06102	9.16765	9.21742	8.79617	9.04183	8.13456	8.53318	8.53817	8.45784	8.55134	9.0519	9.14448	9.08592	9.15352	9.03835	8.89943
Wdr82	7.62795	8.05061	8.06473	8.04418	8.34549	8.36483	7.74393	8.10981	8.10284	8.03624	8.06759	7.8129	7.67529	7.66923	7.51778	7.83422	7.6827	8.05697	8.46455	8.34363	8.44313	7.9865	8.07716	8.30067	8.01089	7.79455	8.0631	8.0873	7.9888	7.98412	7.78694	7.85358	8.13403	7.84594	7.74372	7.8665
CG13390	7.99464	7.87883	7.88835	7.73372	8.27418	8.06456	7.56228	8.05966	8.43164	8.35169	8.51369	7.6912	8.13793	7.84212	7.98641	8.29404	8.28132	7.85442	8.1394	8.34239	7.17094	7.93047	8.07793	8.07007	8.02658	7.57136	8.31215	8.15729	8.04012	7.92446	8.05925	8.32914	8.38952	8.13292	8.08618	8.22849
CG17294	10.4296	10.479	10.4708	10.4316	10.4294	10.3502	9.9672	9.95181	10.4461	10.2987	10.2282	10.6937	8.91993	9.29699	9.277	9.054	8.85816	8.59864	10.2475	10.0586	9.41556	10.3985	10.3352	10.1717	9.88149	10.1186	10.1579	10.0716	9.83985	10.4071	9.04296	9.07706	9.23507	9.47443	9.02167	9.41771
Aats-ala	9.63334	9.70783	9.96964	9.94366	9.69728	9.72494	10.2407	10.4074	9.72073	10.0282	10.0231	9.60347	9.85317	9.63837	9.91205	9.88047	9.82685	10.3313	10.05	9.6443	10.6614	9.70654	9.88203	9.69863	10.0878	10.1802	10.2002	10.4376	10.3494	9.99455	9.88049	9.83895	9.7537	9.30215	9.77684	9.54799
CG13392	6.78047	6.60524	6.32355	6.5694	6.76044	6.61736	6.41744	6.30346	6.69873	6.3745	6.25224	6.34091	6.33018	6.55565	6.28573	6.74303	6.66509	6.93469	6.44188	6.51498	7.33257	6.53633	6.22903	6.43482	6.13913	6.53158	6.17604	6.52758	6.37963	6.58583	6.54492	6.82304	6.73896	6.98931	6.62586	6.8526
Rcd4	7.78162	7.91787	8.06612	8.15535	8.31522	8.11681	8.04415	7.71632	8.227	7.90742	8.03889	7.98171	7.73074	7.98787	7.916	7.79815	7.70213	7.89627	8.19617	7.70675	7.9857	7.82687	7.88896	7.89072	7.61385	7.80671	7.7595	7.65015	7.47473	8.01203	7.88619	7.90932	8.13346	8.09275	7.89837	8.17357
l(2)k12914	8.18898	8.46564	8.59553	8.71368	8.35666	8.47464	8.66951	8.55871	8.34617	8.67231	8.57576	8.42446	8.34928	8.26816	8.28074	8.32983	8.16677	8.30432	8.60539	8.2546	8.83168	8.35896	8.27788	8.39109	8.53942	8.4325	8.38364	8.44203	8.28491	8.3934	8.13516	8.45494	8.44857	8.22088	8.19723	8.03647
CG13384	9.69685	9.65219	11.3309	10.721	9.85706	9.80226	11.1689	10.0408	10.1478	10.3451	10.656	10.7888	9.76764	10.2014	10.3425	10.277	10.165	9.75552	10.8199	9.81588	9.69562	10.6402	10.2025	10.1736	10.3248	10.5918	10.9451	10.6651	10.4016	10.7591	9.78053	9.74572	9.82817	10.2849	10.7171	10.0354
CG42819	-2.19684	-2.19691	-2.2002	-2.19903	-2.20041	-2.20091	-2.09424	-2.19966	-2.20156	-2.20419	-2.09597	-2.20161	-2.20419	-2.20357	-2.10013	-2.12886	-2.20195	-2.2057	-2.19984	-2.06985	-2.20144	-2.20088	-2.18543	-2.19849	-2.13352	-2.14156	-2.08277	-2.20546	-2.20365	-2.20463	-2.20398	-2.20397	-2.12293	-2.20495	-2.205	-2.20429
snRNA:U6atac:29B	-2.4458	-2.44586	-2.45066	-2.44948	-2.45083	-2.31838	-2.4525	-2.45021	-2.45178	-2.45396	-2.45257	-2.45183	-2.45396	-2.45344	-2.45276	-2.45405	-2.45211	-2.35863	-2.45035	-2.45139	-2.45169	-2.45122	-2.43566	-2.44805	-2.38394	-2.39183	-2.22982	-2.401	-2.45351	-2.3856	-2.45379	-2.45378	-2.45378	-2.45459	-2.45463	-2.45404
CG42820	0.0604492	0.0602941	0.377771	0.573149	0.0399042	0.0360436	0.285137	0.236293	0.186833	0.204904	0.0232533	0.0305046	0.00917017	0.0145244	1.49418	0.492998	0.17605	-0.00421979	0.231876	0.467096	0.0318582	0.204829	0.0891996	0.265587	0.00612441	0.0885291	0.0290906	0.265284	0.23017	0.0989172	0.0109774	0.0110906	0.011032	0.00253136	0.00203415	0.00832259
Acp29AB	-2.52136	-2.52143	-2.529	-2.5262	-2.52932	-2.53009	-2.53252	-2.52818	-2.53112	-2.53554	-2.53268	-2.53121	-2.53555	-2.53445	-1.8705	-2.53573	-2.53176	-2.53828	-2.52845	-2.53036	-2.53094	-2.53005	-2.27755	-2.52431	-2.53617	-2.53694	-2.5315	-2.45582	-2.5346	-2.53633	-2.53518	-2.53515	-2.53517	-2.5369	-2.537	-2.53572
lectin-29Ca	-2.93722	-2.93726	-2.94267	-2.94009	-2.94315	-2.94434	-2.94581	-2.94146	-2.9453	-2.86987	-2.94587	-2.82364	-2.94687	-2.94649	-2.66858	-2.94693	-2.94554	-2.94776	-2.94184	-2.94476	-2.94523	-2.94427	-2.92929	-2.93897	-2.94707	-2.94733	-2.94544	-2.94762	-2.94654	-2.94713	-2.94674	-2.94673	-2.94674	-2.94732	-2.94735	-2.94692
CR45343	-4.34028	-4.34029	-4.28895	-4.3414	-4.3426	-4.34306	-4.34462	-4.34194	-4.3437	-4.34687	-4.34472	-4.34376	-4.34688	-4.346	-4.34498	-4.34703	-4.34411	-4.34867	-4.34209	-4.34323	-4.34358	-4.34303	-4.33718	-4.34096	-4.34741	-4.34813	-4.34394	-4.34862	-4.34611	-4.34756	-4.34657	-4.34655	-4.34656	-4.34809	-4.34819	-4.34702
Peritrophin-15b	1.95065	1.95017	3.06501	2.39446	2.85026	1.87444	2.70229	2.5798	1.85852	2.74301	2.17574	1.99904	2.62205	2.01356	2.25009	2.12176	2.86826	2.30179	2.21659	1.87025	2.87063	2.73289	2.30319	2.12029	1.95343	2.74097	2.71003	2.66974	2.7865	2.4242	2.14871	2.07293	2.22032	1.85092	3.01941	1.96935
Peritrophin-15a	4.49397	4.86214	6.04291	6.52287	7.50789	3.06295	5.81933	5.49127	4.52814	4.95896	4.04826	3.98636	4.77684	3.60625	3.81497	4.12614	5.61347	3.71032	3.74077	3.70848	6.02071	6.9582	3.8142	5.90896	4.38932	4.78916	5.32646	4.81251	3.72632	4.78025	3.66366	3.98836	2.89269	3.20185	5.45556	2.96388
CG13385	-3.28509	-3.28513	-3.29003	-3.28769	-3.29047	-3.29155	-3.29515	-3.28894	-3.29302	-3.29619	-3.29525	-3.16922	-3.29619	-3.29584	-3.29537	-3.29625	-3.29397	-3.29704	-3.16535	-3.168	-3.29276	-3.29148	-3.2779	-3.28668	-3.29639	-3.29663	-3.29358	-3.29691	-3.29588	-3.29644	-3.29607	-3.29606	-3.29607	-3.29662	-3.29665	-3.29624
CG13386	2.24893	2.2482	4.35203	3.50715	2.85268	2.70096	3.69212	2.67434	2.84101	3.20142	3.20567	3.53316	1.98836	2.01832	2.19808	2.20144	2.24431	2.0722	3.91128	2.56994	2.93887	3.68137	2.8867	2.89286	2.6264	3.20546	3.98803	3.90237	2.98616	3.04015	2.41368	2.22849	1.99888	2.05171	2.49707	2.09864
CG31898	3.60357	3.4797	3.64508	3.76846	3.53973	3.71199	3.8887	3.42361	3.14323	3.31533	3.30301	3.68918	3.83528	4.21917	3.59342	3.5682	3.44518	5.24665	2.89206	2.95252	5.80174	3.90329	3.46017	3.28131	3.20334	3.69351	3.21724	3.2472	3.64424	3.64508	3.66648	3.58768	3.2385	3.69814	4.00472	4.06455
fy	5.98466	5.5174	5.51992	5.96048	5.96149	5.83467	5.45136	6.22469	5.20752	5.66112	5.72111	5.47084	5.62085	5.40652	5.69312	5.452	5.51359	6.29509	5.78511	5.58762	6.76547	5.94539	6.03951	5.69545	5.95016	5.82864	5.59038	5.65307	5.72854	5.66078	5.81387	5.48684	5.79143	5.55498	5.60377	5.92727
CR44991	-1.66118	-1.66121	-1.66484	-1.66318	-1.66513	-1.53384	-1.56139	-1.66407	-1.54557	-1.59422	-1.66811	-1.66684	-1.67048	-1.58256	-1.66843	-1.59619	-1.55283	-1.62297	-1.51447	-1.66608	-1.54353	-1.6658	-1.65192	-1.66242	-1.67098	-1.60899	-1.66709	-1.67228	-1.66972	-1.6711	-1.67019	-1.67017	-1.59022	-1.67155	-1.60968	-1.67062
emb	11.1119	11.1153	11.1616	11.1303	11.1717	11.1768	11.0249	11.0197	11.009	11.0531	10.9383	11.2472	10.6966	11.0786	10.8865	10.8263	10.7698	11.2998	11.0683	11.0063	11.8567	11.1186	11.095	10.9257	10.9711	11.3477	11.0603	10.9905	11.0632	11.094	10.7772	10.8193	10.9626	11.0344	10.8147	10.9517
CG13397	8.50904	8.56383	8.07835	8.40501	8.21372	7.71489	8.10548	8.20501	7.75762	7.52521	7.30024	7.46662	8.38538	8.64936	8.87211	8.84624	8.29688	9.65266	8.04828	8.47274	10.4379	8.21092	8.13189	7.89806	8.23192	8.1809	8.00368	8.00208	7.96448	7.91866	8.67581	8.47523	8.14935	8.67756	8.6035	8.6665
CG13398	8.65561	8.70484	8.38755	8.47937	8.53574	8.52373	8.24473	8.45743	8.15389	8.08376	7.98002	8.5725	8.54315	8.67927	8.62053	8.50054	8.38814	8.57813	8.45267	8.35974	8.49461	8.57655	8.36103	8.50394	8.22149	8.60185	8.07133	8.19615	8.25254	8.34906	8.48526	8.66058	8.72003	8.72645	8.58423	8.55115
Akap200	11.1511	10.7575	11.5223	11.2872	10.844	11.1071	11.1552	11.8127	10.868	11.0112	10.7288	10.8058	10.8128	11.023	10.7374	10.6224	10.399	11.2298	11.5634	11.1783	11.653	11.4751	11.0509	10.7922	11.2818	12.019	11.8139	11.7088	11.7058	10.9262	10.7647	10.7265	10.9862	10.7119	10.613	10.5447
grk	11.5561	11.997	12.6209	12.2557	12.1995	12.5015	11.7762	11.7231	11.9972	12.1733	12.2148	12.0807	11.7434	11.8966	12.3035	11.6381	11.6067	11.2255	12.4045	12.0605	10.9377	12.5769	12.3357	12.0556	11.8308	12.2502	12.2708	12.2032	12.1569	12.0079	11.7443	11.9574	12.1729	11.9448	11.6217	12.1143
D12	6.26859	6.38503	6.42957	6.49839	6.4665	6.30801	5.98859	6.65989	6.4365	6.18604	6.52528	6.39552	6.48883	6.4855	6.69961	6.67966	6.64245	8.15638	6.41187	6.66455	8.67341	6.74048	6.48742	6.44452	6.49756	6.64346	6.43415	6.34649	6.57833	6.39735	6.43973	6.67727	6.56439	6.4743	6.56971	6.46873
Chrac-14	5.87809	6.04779	6.03772	5.81981	5.95815	5.94068	5.48458	5.9552	5.71568	5.47115	5.72471	5.89759	6.0051	6.0023	5.57865	5.99706	5.75336	7.26202	5.76152	6.1251	7.89395	5.70791	5.42891	5.95979	5.70924	5.43082	5.55076	5.52811	5.51732	5.4451	5.89747	6.14387	6.17945	6.1631	6.10151	6.37439
mus201	6.77525	6.83464	7.02281	6.82666	6.38452	6.8234	6.77617	6.69105	6.62606	6.73917	6.5666	6.70281	6.47971	6.67893	6.90861	6.7732	6.73937	8.12076	6.776	6.60448	8.64842	6.73873	6.56055	6.70822	6.68621	6.78852	6.60602	6.50593	6.93234	6.86889	6.72166	6.78069	6.6349	6.68458	6.71949	6.65607
CG31897	3.36469	3.46831	3.84357	3.02815	2.81388	2.78333	3.83764	3.95738	3.46598	3.60218	3.10423	3.33648	2.85144	2.9872	3.42314	3.35484	3.36043	3.56016	2.97388	3.32491	3.90574	3.27024	3.20626	3.06338	3.02316	3.19701	3.25048	2.99581	3.20027	2.73821	3.40782	2.99789	3.24646	3.36322	3.15437	3.27966
U26	8.00814	7.90304	7.51987	7.84982	7.77631	7.64056	7.51745	7.63116	7.44107	7.40071	7.5379	7.91007	7.28934	7.71097	7.52624	7.83617	7.43403	7.754	7.40688	7.67112	7.25431	7.78269	7.72438	7.66945	7.47182	7.74041	7.24799	7.47759	7.59001	7.76898	7.65426	7.2926	7.15542	7.8299	7.54247	7.7234
fu12	8.67779	8.06436	8.13283	7.96009	8.30261	8.34885	8.50617	7.81183	8.27985	8.59802	8.29987	8.45932	8.01426	8.48666	8.58966	8.32909	7.72796	8.90923	8.35532	7.76851	9.15373	7.73344	7.57862	7.58786	8.33889	7.7762	8.34905	7.87607	7.24198	7.84287	8.17305	8.17685	8.64617	8.06897	8.11328	8.36196
fu2	6.88083	6.98979	6.80633	6.95637	6.85206	6.7363	6.65643	6.65957	6.58924	6.5637	6.7392	6.92559	6.59334	6.68194	6.57605	6.76988	6.41374	7.99235	7.00277	6.91215	8.55634	6.99351	7.30388	6.67059	6.7678	6.83084	6.4884	6.68418	6.80614	6.75135	6.58126	6.49271	6.37143	6.62507	6.57064	6.67281
d	4.61229	4.2718	4.84519	4.70758	4.5338	5.06241	4.75331	4.6292	4.21427	4.35499	4.95873	4.59924	4.95607	4.824	5.27482	5.22685	4.95162	4.13558	4.66073	5.15171	3.8829	4.41791	5.35506	4.932	5.37015	3.88609	4.18263	4.27238	4.18399	4.64293	5.16624	4.93826	5.21153	4.85292	4.46332	4.84354
CheA29a	-1.15568	-1.15572	-1.16095	-1.15855	-1.01963	-1.1624	-1.16549	-1.00561	-1.16372	-1.02129	-1.05958	-1.16384	-1.09203	-1.07983	-1.16615	-1.09402	-1.16454	-1.12191	-1.1602	-1.16275	-1.16349	-1.16234	-1.14699	-1.15746	-1.09891	-1.17072	-1.16421	-1.17174	-1.16801	-1.17003	-1.01417	-1.01372	-1.0878	-0.940923	-0.995378	-1.09395
CG43796	-2.63963	-2.80464	-2.81116	-2.80805	-2.65349	-2.81269	-2.81395	-2.80971	-2.81323	-2.81545	-2.81403	-2.81328	-2.81545	-2.81492	-2.81422	-2.81554	-2.68316	-2.81675	-2.81017	-2.81284	-2.81314	-2.81267	-2.79502	-2.8067	-2.66098	-2.81612	-2.81343	-2.81655	-2.81499	-2.81583	-2.81528	-2.81526	-2.81527	-2.81611	-2.81615	-2.81554
unsRNA:d-a	-0.263797	-0.07426	-0.273826	-0.102342	-0.00605346	-0.276601	-0.172628	-0.1153	-0.154447	-0.210542	0.00822603	-0.155678	-0.210608	-0.287034	-0.28379	-0.289907	-0.162788	-0.295481	0.0129373	-0.144553	-0.152107	-0.276483	-0.247357	-0.267178	0.0211564	-0.0580912	-0.159397	-0.294537	-0.198848	-0.0934244	-0.288677	-0.205762	-0.20591	-0.292506	-0.292728	-0.289894
CG13088	5.46182	5.09403	5.39755	5.02003	4.83309	5.13664	4.88446	4.9358	4.62148	4.761	4.5548	5.02294	4.71388	4.90043	4.91268	5.03123	4.83503	6.18689	4.86526	5.38915	6.65333	4.80976	4.78768	4.47091	4.53273	5.16553	4.39029	4.68431	4.95018	4.97649	4.85365	4.4938	4.60901	4.7128	5.02244	4.36228
CG43400	-2.79661	-2.79666	-2.80274	-2.79984	-2.80328	-2.80414	-2.80523	-2.50233	-2.80461	-2.80651	-2.8053	-2.80465	-2.80651	-2.80606	-2.80546	-2.80659	-2.80489	-2.70515	-2.80181	-2.80426	-2.80453	-2.80412	-2.78769	-2.79858	-2.80677	-2.80708	-2.80478	-2.80744	-2.71529	-2.73403	-2.80636	-2.80635	-2.80636	-2.80707	-2.80711	-2.80659
Dh31	5.92155	6.64386	7.56429	5.89867	6.04486	6.87953	8.82244	7.08702	7.66979	7.69643	7.65138	8.11761	6.85182	6.44199	7.47648	5.74486	6.56548	7.0701	6.29012	7.20987	7.06603	7.78363	6.50309	6.71999	6.6381	6.69105	6.26194	6.25182	6.67129	7.98537	7.09978	6.99299	6.11024	6.93141	7.4492	6.29164
Bace	12.6505	11.6772	9.5766	12.991	12.931	8.33469	11.959	13.0433	10.9189	9.86043	9.73889	8.85156	10.9585	9.701	10.4238	12.5541	12.5757	11.4999	9.58453	9.34199	11.0413	11.4934	10.16	11.3215	10.2256	10.3683	11.1264	12.8444	11.3017	10.6732	11.1569	10.5324	10.759	10.1051	12.5274	10.3308
CG13096	8.04787	8.21517	7.86557	8.11813	8.00817	7.93291	7.97449	8.12943	7.97891	7.73127	7.79389	7.64741	7.45913	7.31844	7.47924	8.36898	7.93167	9.17725	8.14828	8.08409	9.50625	7.74822	8.08668	7.9983	8.25713	8.01354	7.91977	8.15601	8.29577	7.9184	7.64276	7.79121	7.74178	7.27526	7.75073	7.19734
CG13097	8.57877	8.50325	8.38518	8.51565	8.7789	8.6348	8.38855	8.2699	8.54795	8.50427	8.64236	8.45702	8.13952	8.08828	8.03562	8.43614	8.15205	9.08448	8.51441	8.2844	9.31079	8.15136	8.35864	8.64197	8.575	8.55026	8.6009	8.36733	8.40252	8.58843	8.31984	8.28116	8.29436	8.10754	8.20437	8.19817
PIG-U	7.72002	7.46314	7.84767	7.89469	7.5652	7.55499	7.74401	7.58858	7.52027	7.60659	7.54442	7.62489	7.62412	7.7582	7.56621	7.77268	7.70682	8.26979	7.3873	7.36302	8.94234	7.58402	7.49748	7.34775	7.51717	7.62097	7.58864	7.61908	7.45115	7.62165	7.50251	7.48014	7.44251	7.63651	7.80745	7.6022
mRpL51	6.56737	7.05632	6.85995	7.01239	7.07619	7.06831	6.49438	6.676	7.03071	6.77968	6.94379	6.69265	6.75311	6.49583	6.38883	6.88124	6.88491	6.94274	7.0377	6.85318	7.19939	6.7798	6.90703	6.97643	6.86127	6.11422	6.67016	6.90854	6.57561	6.90053	6.83756	6.90937	6.7668	6.40028	6.93553	7.02546
CG13090	5.92469	6.28631	6.44128	6.16808	6.0036	6.11746	6.05092	6.40291	5.96308	6.02177	6.03171	5.8894	6.21096	5.93451	6.20123	6.61278	6.53711	7.1932	6.35568	6.21968	7.55262	6.1621	6.38173	6.1083	6.37056	6.07493	6.28281	6.41088	6.23596	6.2608	6.37369	6.36877	6.17284	6.08947	6.46115	6.20197
CG13091	8.09721	5.29818	4.83655	4.46944	4.4694	5.12309	5.20351	5.39867	5.65712	3.99695	5.49252	4.73264	6.48546	6.20548	6.43579	5.62775	7.42364	6.78073	4.94609	4.86826	4.07932	7.89482	5.54745	5.29445	5.38717	4.89029	3.83709	4.26117	5.00049	4.42707	6.78044	6.36878	5.99621	5.9567	7.49902	7.4506
Acer	11.8247	11.4984	12.2099	11.4868	11.5799	12.036	11.0916	11.2407	11.0901	10.5686	10.8726	10.9119	11.4865	11.6996	11.7061	11.23	11.3867	11.154	11.7113	11.7083	10.7931	11.3378	11.6993	11.5614	11.4922	10.6855	10.5159	10.7466	10.875	10.7859	11.6286	11.4325	11.5285	11.4285	11.1893	11.2871
lmgB	0	0	0	0	0	0	0	0	0	0	0	0	0	0	0	0	0	0	0	0	0	0	0	0	0	0	0	0	0	0	0	0	0	0	0	0
lmgA	0	0	0	0	0	0	0	0	0	0	0	0	0	0	0	0	0	0	0	0	0	0	0	0	0	0	0	0	0	0	0	0	0	0	0	0
CG17834	7.76479	7.08135	7.30197	7.66922	7.35641	6.98177	7.8513	7.96485	7.2438	7.82839	7.78049	7.22337	7.40213	7.37982	7.32288	7.60896	7.50179	7.43018	7.52358	7.2717	7.46702	7.29988	7.66125	7.53019	7.67682	7.68508	7.47514	7.55959	7.18837	7.42101	7.38757	7.18756	7.32379	7.32966	7.44598	7.01834
Sema-1a	7.76748	7.68464	7.82239	7.63899	7.37399	7.61136	8.6884	7.30453	7.54424	8.18143	7.56434	8.54592	7.59702	7.67329	7.68312	7.04535	7.5446	7.72056	7.66906	7.68614	8.40188	8.09717	7.74036	7.56447	7.49023	7.75255	7.10568	7.13526	7.61761	7.87565	7.79947	7.50439	7.00224	7.63615	7.45882	7.21077
CR43855	2.68312	2.40268	2.86551	3.049	2.38743	2.55646	2.64896	3.12523	2.73633	2.39697	2.57291	2.58293	2.1342	2.17995	2.40619	2.32688	2.06659	2.25524	2.15112	2.62911	2.32277	2.87163	2.38629	2.01695	2.55273	2.99686	2.71288	2.33208	2.57153	2.39822	2.06805	2.22603	1.87963	2.40494	2.60166	2.19855
Glt	12.2572	12.0911	12.2507	12.0357	12.1355	12.5989	11.557	11.7133	11.6486	11.2116	11.6858	11.1917	13.0377	13.2144	13.2633	12.7537	12.9517	12.4802	12.5019	12.6031	11.2574	12.1955	12.4601	12.2379	12.3202	11.2099	11.77	11.7122	11.8431	11.4652	12.9918	12.9747	12.8684	12.9092	12.8167	12.9777
CG9287	0.045699	0.0455785	0.189873	0.0378761	0.185072	0.173546	0.138067	0.202108	0.0234715	0.174146	0.135813	0.379766	0.00791617	0.0116664	0.231778	0.0923567	0.0211596	-0.00126162	0.465335	0.026213	0.0241199	0.302292	0.34126	0.388659	0.159585	0.260814	0.152954	0.403663	0.349192	0.284055	0.00917685	0.009256	0.00921501	0.00332981	0.00298916	0.00732669
CG9289	3.67287	4.23415	5.00414	4.51266	4.21281	4.3189	4.9074	4.24132	4.50079	3.86564	4.98158	5.65522	3.40208	2.99477	4.82076	3.50537	3.48273	3.30972	6.01539	4.12321	4.74062	4.60555	4.44249	3.8469	4.69884	4.45161	3.96222	5.48133	5.15045	6.16122	3.36937	3.37146	3.82032	2.91435	3.51686	3.31959
PrBP	7.46036	7.60963	8.68287	7.98375	7.80289	8.04434	7.80818	8.34884	7.47281	7.98851	7.63416	8.36214	7.27116	7.17051	8.54598	7.46622	7.31206	7.52908	9.18908	7.39553	8.26786	8.36086	8.1741	7.34312	8.25573	8.12246	7.84023	8.53599	8.82744	8.34185	7.2494	7.01142	7.52759	7.05259	7.11569	7.15709
Trs23	7.88505	7.77383	8.23718	7.92578	7.97569	8.11586	7.54666	7.60936	7.96312	7.87395	7.8826	7.89871	7.7365	7.93562	8.02566	7.73363	7.57467	7.78874	7.93235	7.87993	7.95987	7.9999	7.75709	7.80906	7.78056	7.64214	7.90415	7.80299	7.91328	7.84664	7.8413	7.86821	7.88252	7.92905	7.80948	8.01679
Hnf4	10.4663	10.0985	10.1187	10.1943	10.2314	10.2402	10.0071	9.99112	10.1828	10.2269	10.2714	10.2248	10.5261	10.7579	10.4035	10.5294	10.7598	10.0735	10.0605	10.3196	9.60209	10.297	10.7092	10.448	10.1939	10.1013	10.1803	10.0779	9.93422	10.1126	10.5876	10.544	10.4924	10.8178	10.4922	10.6368
CR44992	4.12603	2.99553	2.96758	3.56139	3.25907	3.21207	2.89364	2.8747	2.96943	3.36412	3.26054	3.96441	3.69661	3.84545	3.23277	3.17598	3.70789	3.03539	3.10997	3.1957	2.63178	3.51558	4.35484	4.03009	3.56798	3.01869	2.6123	3.15463	2.85513	3.51979	3.43889	3.31811	2.88857	3.79484	3.28398	2.97147
CG9314	2.51301	2.13354	2.13864	2.20315	1.88233	2.29067	2.38103	2.04434	2.06148	2.52751	2.42944	2.05806	2.14584	1.77939	2.15124	2.02188	2.2896	1.75654	2.03655	1.97996	2.16382	2.20131	2.64668	2.62891	2.374	1.90816	2.04771	2.0477	2.00869	1.74369	1.91522	1.76596	1.9844	2.0149	1.95842	1.8958
raw	9.94581	9.71467	10.3764	10.0727	10.1177	10.1458	10.9466	10.6301	10.3984	10.7286	10.9531	10.4385	9.95396	10.1068	10.3055	9.87725	10.212	9.88859	10.3836	10.0504	9.49316	10.4301	10.2011	10.258	10.4783	10.7372	10.9439	10.7473	10.623	10.3525	9.84963	10.0009	10.0992	9.73463	10.0336	10.1228
CG45307	0	0	0	0	0	0	0	0	0	0	0	0	0	0	0	0	0	0	0	0	0	0	0	0	0	0	0	0	0	0	0	0	0	0	0	0
CG12438	-3.89994	-3.89995	-3.90184	-3.90094	-3.90201	-3.90242	-3.9038	-3.90141	-3.90299	-3.90582	-3.9039	-3.90304	-3.90582	-3.90504	-3.90413	-3.90596	-3.90335	-3.90618	-3.90155	-3.90257	-3.90288	-3.90239	-3.89717	-3.90055	-3.90604	-3.90609	-3.9032	-3.90615	-3.90514	-3.90605	-3.90555	-3.90553	-3.85788	-3.90609	-3.9061	-3.85902
CG9463	8.09387	1.71726	2.6296	2.18122	5.5608	2.81419	1.42516	1.61065	1.48988	1.4666	1.41763	1.48569	1.26406	2.29324	1.82826	1.62811	1.46099	3.08908	1.87586	1.52257	8.05323	6.34783	2.57327	1.67466	1.87711	1.36044	1.47289	1.11076	1.3185	1.2156	1.83149	1.67413	1.67319	1.36331	1.78908	1.25364
CG9465	-0.696488	-0.696596	-0.709932	-0.48229	-0.0780642	-0.713869	-0.722628	-0.707023	-0.717549	-0.733608	-0.723194	-0.717889	-0.733628	-0.729641	-0.724562	-0.348346	-0.719864	-0.594057	-0.707955	-0.714835	0.660219	0.101616	-0.67674	-0.700889	-0.735907	-0.738736	-0.71892	-0.74207	-0.730166	-0.736499	-0.732279	-0.732195	-0.732239	-0.738606	-0.73898	-0.734261
CG9466	5.45481	2.92551	2.86988	3.86447	6.15966	5.057	2.87236	2.31336	2.37052	2.34297	2.07161	2.70946	2.86488	4.14862	3.22566	2.44734	2.66768	6.15323	2.73085	2.60555	7.40724	7.39554	2.68797	4.18735	3.37037	2.1986	2.52722	2.20348	2.43133	1.98581	3.45428	2.72454	2.61855	2.61067	3.34012	2.44797
CG9468	5.78502	3.03377	2.96199	5.6108	7.43677	5.62687	2.14645	2.40738	2.44729	1.91984	2.50976	2.23141	3.17077	3.69541	3.62305	2.49891	2.40202	6.53948	3.30723	3.0089	8.40599	8.00517	5.35122	6.7141	2.56085	1.7928	2.21344	1.69925	1.99644	1.85039	3.88509	3.36154	2.28903	2.1066	3.0936	1.9046
CG42710	0	0	0	0	0	0	0	0	0	0	0	0	0	0	0	0	0	0	0	0	0	0	0	0	0	0	0	0	0	0	0	0	0	0	0	0
SoxN	4.9381	4.93557	4.90627	4.65433	4.54368	4.58244	5.42893	4.38237	4.5397	5.22856	4.79674	5.00902	4.8681	4.9263	5.15675	4.7428	4.89224	4.45671	4.55769	4.73999	4.45897	4.85006	4.49183	5.40322	4.68311	4.85874	4.35904	4.82636	4.9911	4.79748	5.1296	5.18001	5.1471	4.76619	4.84841	5.30849
CR45365	0	0	0	0	0	0	0	0	0	0	0	0	0	0	0	0	0	0	0	0	0	0	0	0	0	0	0	0	0	0	0	0	0	0	0	0
CR45260	0	0	0	0	0	0	0	0	0	0	0	0	0	0	0	0	0	0	0	0	0	0	0	0	0	0	0	0	0	0	0	0	0	0	0	0
CG32986	0	0	0	0	0	0	0	0	0	0	0	0	0	0	0	0	0	0	0	0	0	0	0	0	0	0	0	0	0	0	0	0	0	0	0	0
CG32987	0	0	0	0	0	0	0	0	0	0	0	0	0	0	0	0	0	0	0	0	0	0	0	0	0	0	0	0	0	0	0	0	0	0	0	0
CG32988	0	0	0	0	0	0	0	0	0	0	0	0	0	0	0	0	0	0	0	0	0	0	0	0	0	0	0	0	0	0	0	0	0	0	0	0
CG32983	0	0	0	0	0	0	0	0	0	0	0	0	0	0	0	0	0	0	0	0	0	0	0	0	0	0	0	0	0	0	0	0	0	0	0	0
CG9483	0	0	0	0	0	0	0	0	0	0	0	0	0	0	0	0	0	0	0	0	0	0	0	0	0	0	0	0	0	0	0	0	0	0	0	0
CR44414	0	0	0	0	0	0	0	0	0	0	0	0	0	0	0	0	0	0	0	0	0	0	0	0	0	0	0	0	0	0	0	0	0	0	0	0
CR44415	-4.34076	-4.34077	-4.3424	-4.34162	-4.34254	-4.3429	-4.3441	-4.34204	-4.34339	-4.34583	-4.34418	-4.34344	-4.34584	-4.34516	-4.34438	-4.34595	-4.34371	-4.3472	-4.34215	-4.34303	-4.3433	-4.34288	-4.33837	-4.34129	-4.34625	-4.3468	-4.30246	-4.34718	-4.34525	-4.34636	-4.3456	-4.34559	-4.3456	-4.34677	-4.34685	-4.34595
CG42713	-4.3393	-4.33932	-4.34183	-4.27734	-4.34205	-4.3426	-4.34444	-4.34127	-4.34335	-4.34711	-4.34457	-4.34342	-4.34712	-4.34608	-4.34487	-4.3473	-4.34384	-4.34921	-4.34145	-4.3428	-4.34322	-4.34257	-4.33563	-4.34012	-4.34775	-4.3486	-4.34364	-4.34915	-4.34621	-4.34793	-4.34676	-4.34673	-4.34675	-4.34856	-4.34868	-4.34729
CG34398	10.6982	10.5463	10.9817	10.941	10.5589	11.4159	10.4639	10.5841	10.5689	10.3075	11.128	10.4372	11.1028	11.1785	11.4465	11.1128	10.6361	10.4028	10.4652	11.1981	9.47792	11.0685	10.8966	10.9945	11.3759	10.12	10.6019	10.5545	10.3902	10.3049	11.1105	10.9681	11.4521	11.2204	10.7394	11.2688
Tsp29Fa	9.13021	8.18516	7.01529	9.44404	9.59714	6.41801	8.56528	9.24669	7.95404	8.21047	7.84872	6.91838	8.66016	7.35827	7.47853	8.40539	8.58252	7.76759	6.63427	7.00379	8.05904	8.29424	8.1795	8.64385	7.54679	8.64645	8.00661	8.84278	7.59495	7.58784	7.40358	7.6465	7.26681	7.04924	8.65848	7.05369
Tsp29Fb	10.9803	10.708	9.88515	11.1618	10.9001	9.49597	10.6219	11.3109	10.2408	10.9432	10.4422	9.61407	11.4162	10.097	9.91301	10.8896	10.7962	9.97251	9.67858	10.2878	10.3773	10.0817	10.609	10.7206	10.487	10.631	10.472	11.3565	10.5652	10.4771	10.2978	10.0327	9.84136	10.0008	10.8024	9.90409
CG9510	9.47042	8.89616	8.91551	9.00686	9.11139	9.25165	8.28499	8.40059	8.22986	7.75518	8.23074	7.72498	9.6616	9.81332	10.1767	9.98064	9.73015	9.61592	9.02741	9.16109	8.55755	8.97667	8.86751	8.77174	9.09896	7.90184	8.72093	8.49104	8.28843	8.00469	10.2973	10.129	10.0099	9.95718	10.4401	9.67721
CG9515	8.53532	8.74474	8.58702	8.50462	8.58648	8.57416	8.25007	8.16469	8.54054	8.18725	8.2525	8.68828	6.93349	7.32271	7.10512	7.09062	6.9056	7.39057	8.45579	8.26234	8.55422	8.30187	8.3634	8.60534	8.30541	8.38632	8.044	8.01942	8.11767	8.51747	7.31042	7.02239	7.16017	7.51734	7.36321	7.49347
[truncated: 15,330 more rows]
