# Supplementary material for: Time-restricted feeding promotes muscle function through purine cycle and AMPK signaling in Drosophila obesity models
Source: Nat Commun. 2023 Feb 21;14:949. doi: 10.1038/s41467-023-36474-4 (PMC9944249; doi:10.1038/s41467-023-36474-4)
Supplement: Supplementary file 5 — Supplementary Data 2 [file 41467_2023_36474_MOESM5_ESM.xlsx]

## Sheet: Data 2
Supplementary Data 2: Differential expressed gene analysis from DeSeq2 under TRF versus ALF in WT
Gene	Mean normalized count	Fold change (log2)	p-value	Benjmanini-Hochberg adjusted p-value
scpr-C	25.6806	1.46771	5.59384e-10	5.86794e-06
scpr-B	24.7566	1.34709	3.59032e-07	0.00188313
Lsp2	2839.9	1.70499	1.33027e-05	0.0465151
CG13992	12.8672	-2.43199	2.5529e-05	0.0660832
CG7997	1304	-0.699964	3.30126e-05	0.0660832
Cp36	105.532	-7.46968	3.77978e-05	0.0660832
ndl	8.81477	-3.50332	5.57773e-05	0.0735365
Tmhs	9.13482	-2.02877	5.8946e-05	0.0735365
CG15570	59.8907	-2.55291	6.30914e-05	0.0735365
sim	4.46923	-4.18757	8.26317e-05	0.0793067
nsl1	1632.34	0.262348	8.86786e-05	0.0793067
scpr-A	13.677	1.18956	9.51103e-05	0.0793067
CG15080	40.0513	0.804823	9.82828e-05	0.0793067
CG13114	5.16655	-3.4469	0.000108423	0.0812397
CG14864	58.0714	0.668903	0.000146514	0.102462
p38c	122.586	-0.977911	0.000213012	0.139656
CG11381	9.87674	-4.06566	0.000249438	0.153918
CG18327	91.2378	-0.650791	0.000298808	0.16469
dec-1	13.9919	-3.4129	0.000311379	0.16469
CG7971	1224.18	0.303033	0.000361049	0.16469
CG5938	628.141	0.225617	0.000373622	0.16469
CG6664	575.88	0.434967	0.000374116	0.16469
CG7852	1419.19	0.283082	0.000375133	0.16469
slbo	117.92	0.598911	0.000381926	0.16469
Muc12Ea	10.6397	-4.82235	0.000392492	0.16469
Sug	473.387	-0.374599	0.000413319	0.166758
CG7227	130.597	-0.890387	0.000486457	0.188997
pkaap	560.991	0.200795	0.000531227	0.19902
CG8229	374.093	0.291963	0.00066489	0.240507
Pdp	377.994	0.313081	0.000712307	0.24907
CG9084	75.6493	-0.930253	0.000741984	0.251078
CG12883	305.52	-0.481778	0.000837038	0.267449
Tpc1	418.293	0.259263	0.000855683	0.267449
CG7029	2602.19	0.209563	0.000866851	0.267449
CG42566	27.4504	-1.26433	0.00089473	0.268163
CG15721	31.1187	-2.81698	0.000943596	0.270566
Ime4	241.848	0.351	0.000954332	0.270566
Pk17E	911.623	0.308231	0.00103128	0.284689
Ilp8	11.7807	-2.69939	0.00115954	0.311886
Rfx	403.102	0.250352	0.00120511	0.316039
dmrt99B	4.15612	-1.42746	0.00128442	0.328623
CG11474	600.922	0.245762	0.0013551	0.328737
clos	90.9598	-2.72899	0.0013663	0.328737
CG43120	21.5804	-1.71682	0.00140787	0.328737
Ctr1B	97.1855	-0.609244	0.00141022	0.328737
PTP-ER	946.308	0.200794	0.0015913	0.351565
Cp15	39.6377	-3.66048	0.00160494	0.351565
Tim17a2	7.90889	-1.3073	0.00160869	0.351565
CG44006	114.525	-0.795678	0.00178382	0.381883
CG5246	35.0795	-1.50785	0.00192183	0.4032
Mdr50	76.6629	-1.22914	0.00198725	0.405963
CR45215	11.2172	-1.15799	0.0020124	0.405963
CG32809	474.792	0.377812	0.00219528	0.41241
CG12374	18420.9	-2.0024	0.00222157	0.41241
CG7065	251.946	0.255792	0.00224307	0.41241
Mf	24047.8	0.516777	0.00224675	0.41241
RpS15Aa	8126.22	-0.153564	0.00227743	0.41241
CG8281	141.175	0.411166	0.00229566	0.41241
Cyp4p3	99.3637	-0.636325	0.00231956	0.41241
CG32816	64.5951	0.588741	0.00236355	0.413227
CG33054	316.309	0.402519	0.00242571	0.417142
CG5955	157.037	0.669789	0.00249905	0.422822
CG11893	284.201	-0.90795	0.00254035	0.422989
Ant2	55.1613	0.644603	0.0027568	0.451858
CR44192	15.5395	-1.55516	0.00288121	0.464983
CG43797	2.78933	-3.09049	0.00295338	0.469313
CG17726	791.187	0.673251	0.00301124	0.469313
yl	381.46	-3.71037	0.00305744	0.469313
GlyP	9669.48	0.390812	0.00308789	0.469313
GstD9	636.427	-0.48451	0.00317226	0.469313
sro	5.4707	-1.34606	0.00321606	0.469313
CG5846	70.3677	0.501366	0.00329464	0.469313
dik	289.982	0.196848	0.00337104	0.469313
CG7149	316.414	-0.37917	0.00339647	0.469313
Scm	1122.62	0.213986	0.00342921	0.469313
CG10165	153.254	-0.306619	0.00346669	0.469313
Or9a	19.3812	1.22426	0.00354958	0.469313
CG11679	175.35	0.302368	0.00355949	0.469313
Mul1	164.558	0.380849	0.00359822	0.469313
sicily	276.421	0.289174	0.00364593	0.469313
CG14667	132.425	0.330066	0.00369355	0.469313
CR44054	13.552	0.633041	0.00369788	0.469313
CG6689	515.242	0.302928	0.00374802	0.469313
Atg4b	376.335	0.208983	0.00379102	0.469313
CR43964	23.9749	0.706663	0.00380282	0.469313
fs(1)M3	68.4749	-1.94946	0.00389828	0.475499
CG10584	208.624	0.290123	0.00405183	0.486001
CG31344	305.358	0.250717	0.00407704	0.486001
CG30339	70.2506	-1.06658	0.00413859	0.487796
su(s)	586.036	0.275819	0.00425402	0.49583
CG8920	2107.32	0.209071	0.00437227	0.499262
CG8134	173.981	0.243763	0.00439922	0.499262
BtbVII	1108.59	0.229667	0.0044367	0.499262
CG8369	638.381	0.45343	0.00449612	0.499262
CG14968	62.3208	-0.874607	0.00452143	0.499262
sws	2524.33	0.207693	0.00468073	0.510032
pUf68	1608.74	0.245638	0.00471985	0.510032
CG4650	17.2739	-1.37082	0.00476484	0.510032
CG6188	191.108	1.47797	0.00482588	0.511349
CG31871	23.4993	0.573852	0.00499998	0.521305
CR45144	16.1775	1.1234	0.00501924	0.521305
CG11412	1046.57	0.234997	0.00520045	0.530591
zpg	85.2361	-3.54538	0.00523151	0.530591
CG6403	5.81155	-3.54358	0.00526039	0.530591
CG9005	3285.7	0.361148	0.00543863	0.54023
CG13659	160.979	-0.704068	0.00546142	0.54023
CG30340	8.24699	-1.04926	0.00556166	0.54023
Capa	92.7295	1.65137	0.00560693	0.54023
CG12091	2776.59	0.302648	0.00561345	0.54023
phm	21.8979	0.845231	0.00569785	0.543368
CG32037	11.3905	0.761545	0.00590549	0.558095
CG9248	564.236	-0.257532	0.0059756	0.559679
Ir8a	44.5203	0.685771	0.00618309	0.569737
Asap	1344.24	0.175874	0.00626814	0.569737
GstD7	4.97372	-1.5117	0.00628273	0.569737
CG10932	723.902	0.368111	0.00630024	0.569737
312	297.506	0.322832	0.00645529	0.578769
CG3376	1455.17	0.441597	0.0066054	0.579701
Cyp6a21	117.312	-0.455127	0.00666091	0.579701
Sema-1b	2429.19	0.227178	0.00677129	0.579701
CG42394	239.592	-0.588768	0.00677592	0.579701
CG30440	394.043	0.621994	0.00685713	0.579701
CG9717	314.419	-0.657305	0.00689827	0.579701
CG17855	94.1942	-0.532835	0.00690277	0.579701
Sap130	649.445	0.229708	0.00692427	0.579701
CG3925	480.005	0.215527	0.00696305	0.579701
CG5704	237.617	-0.446125	0.00736648	0.604867
RpL10	26632.2	-0.197039	0.00738064	0.604867
CG4725	247.925	-0.461419	0.00761801	0.609915
CG4887	713.51	0.142055	0.00765869	0.609915
Usf	419.335	0.239794	0.00769691	0.609915
RpL5	30207	-0.152598	0.00771156	0.609915
Nelf-E	233.565	0.341388	0.00773296	0.609915
CG1287	6.11229	-1.27275	0.0077956	0.610267
CG12766	157.873	-0.96377	0.00789741	0.613658
CG11899	1197.57	0.266714	0.00804716	0.618992
ru	33.4382	0.520706	0.008146	0.618992
CG34026	632.832	-1.31953	0.00818431	0.618992
CG10375	336.617	0.194719	0.00822242	0.618992
wit	498.37	-0.287806	0.00826109	0.618992
CG8206	3109.67	0.494402	0.00834302	0.620697
Jwa	2303.72	-0.275276	0.00851123	0.628752
antdh	16.3838	0.778988	0.00868591	0.632875
Trpgamma	7.73605	-1.48551	0.0086877	0.632875
RpS5b	84.3306	-2.56506	0.00874872	0.632925
mia	76.0925	-0.58161	0.00885293	0.634799
CG13284	443.589	-0.691316	0.00890197	0.634799
CG17167	232.145	-0.822301	0.00895617	0.634799
CG7518	853.661	0.313722	0.00909951	0.636375
CG7460	39.8839	-0.550658	0.0091453	0.636375
Sodh-2	238.825	0.453615	0.0091604	0.636375
CG8854	37.3743	0.49062	0.00947926	0.65059
CG14810	34.3413	0.67319	0.00948906	0.65059
CG34288	57.5107	-0.991723	0.00965008	0.656545
CR43250	1.53922	-4.81148	0.00970109	0.656545
Miro	1394.32	0.248077	0.0102028	0.684999
MRG15	372.899	0.259841	0.0102521	0.684999
Gpo-1	12358.1	0.54534	0.0104455	0.685527
Ca-P60A	21122.3	0.366573	0.0105443	0.685527
stet	43.8088	-1.48739	0.0106316	0.685527
osk	579.365	-2.70216	0.0106585	0.685527
PyK	12095.1	0.421154	0.0106761	0.685527
CG33458	16.6344	1.74418	0.0108748	0.685527
CG7148	631.865	0.310145	0.010921	0.685527
CG43094	5.04276	1.37001	0.0109821	0.685527
Ptp99A	972.774	0.225409	0.0109909	0.685527
Mlc-c	1429.05	-0.286659	0.0109969	0.685527
CG7191	95.3156	-0.940884	0.0110555	0.685527
CG10984	542.61	0.161935	0.0110657	0.685527
CR44318	5.27164	-0.979324	0.0111096	0.685527
VhaM9.7-b	4774.8	-0.243316	0.01125	0.690129
hay	362.923	-0.240001	0.0114218	0.696596
mRpL22	157.206	0.532496	0.0116489	0.697018
mRpS6	155.098	0.329038	0.0117339	0.697018
Eaf	819.76	0.173113	0.0117749	0.697018
CG9953	2555.93	-0.204788	0.0117895	0.697018
CG12744	29.6287	-0.942589	0.011911	0.697018
CG6340	541.812	0.200125	0.0120877	0.697018
ZC3H3	156.469	0.202895	0.0121972	0.697018
Cyp4p2	106.192	-0.660916	0.0122233	0.697018
rpk	81.628	-3.1141	0.0122876	0.697018
retm	1105.1	0.261431	0.0122957	0.697018
stumps	619.003	0.296731	0.0123267	0.697018
CG6465	268.643	-0.510903	0.0123729	0.697018
CR45133	30.4286	-0.934847	0.0123939	0.697018
lid	1611.99	0.235338	0.0124514	0.697018
CG5644	52.7751	0.429418	0.012473	0.697018
RpI1	844.079	-0.216806	0.0125318	0.697018
sax	524.633	0.204809	0.0125583	0.697018
pall	320.999	0.204196	0.0127526	0.704079
CG3295	486.065	0.196115	0.012861	0.706345
mfas	3905.2	0.453727	0.0129325	0.706572
Cp7Fb	5.11767	-2.14346	0.0131103	0.70812
Nhe2	537.315	-0.53234	0.0132309	0.70812
ca	1328.53	0.188125	0.0133368	0.70812
CG2061	309.616	0.227638	0.0133583	0.70812
CG8668	892.274	-0.307011	0.0134883	0.70812
CG31650	585.355	0.299852	0.0136013	0.70812
l(3)02640	992.906	0.277853	0.0136052	0.70812
CG44008	986.56	-0.476533	0.0136084	0.70812
CG8952	476.63	-1.09421	0.0137132	0.70812
shf	132.563	-0.475586	0.0137418	0.70812
CG14743	21.8558	-1.32771	0.0138189	0.70812
Ugt37a1	15.9434	-0.786014	0.0138377	0.70812
CG9934	1836.69	0.243647	0.0139363	0.70812
CG34232	189.526	-0.96274	0.0141048	0.70812
CAH2	914.076	-0.517093	0.0142154	0.70812
CG11413	32.4808	0.712579	0.0142391	0.70812
CG1882	2511.32	0.404047	0.0142466	0.70812
Argk	8320.35	0.391714	0.0142987	0.70812
cdi	2598.57	0.254746	0.0144157	0.70812
CG9503	5.12723	-2.17685	0.0144895	0.70812
Inx7	228.358	-0.924399	0.0145181	0.70812
CG8329	6.29931	2.64933	0.0145863	0.70812
CR43314	7.79279	-0.950921	0.0147351	0.70812
adp	384.476	0.226087	0.0147884	0.70812
CG8765	809.125	0.216905	0.0149072	0.70812
Cyp9c1	266.771	-0.339873	0.0149369	0.70812
CG16857	232.494	0.356427	0.0149619	0.70812
fs(1)N	71.894	-1.78575	0.0150325	0.70812
CG15434	1071.95	0.477554	0.0150654	0.70812
CG8945	6.05901	0.934841	0.0150864	0.70812
RpS3A	31526.6	-0.208355	0.015203	0.70812
Unc-89	25377.1	0.40972	0.0152602	0.70812
CG1236	318.497	0.222635	0.0152999	0.70812
CG1265	1207.41	0.367043	0.0154506	0.70812
orb	184.383	-1.71215	0.0156094	0.70812
CG16762	287.909	-1.53444	0.0156534	0.70812
CG34301	10.3338	-0.879443	0.0156943	0.70812
CG9925	49.2251	-3.00251	0.0157237	0.70812
CG10669	137.837	0.189994	0.0157748	0.70812
CG5414	101.221	-0.268604	0.0158493	0.70812
CG10463	326.752	0.256475	0.015983	0.70812
CG32053	20.4696	-1.37739	0.0159878	0.70812
gukh	581.82	0.3188	0.0161016	0.70812
Cpr47Ee	38.8555	1.39252	0.0161304	0.70812
hh	5.15857	-1.47367	0.0161589	0.70812
fabp	983.665	-0.399352	0.0162503	0.70812
CG31288	314.773	-0.773417	0.0162878	0.70812
TyrR	35.8913	-0.64437	0.0163457	0.70812
CG9240	300.865	0.251934	0.0164606	0.70812
Nrk	129.62	0.393711	0.0164868	0.70812
CG10163	10.7811	-1.4159	0.0165094	0.70812
CG34446	9.71655	0.655297	0.0165167	0.70812
Pallidin	168.598	-0.359269	0.0165385	0.70812
pyr	183.2	-0.569336	0.0166249	0.708925
Six4	7.87543	-1.21035	0.0169437	0.716021
cic	1550.11	0.189746	0.0169783	0.716021
RpS27A	15210.8	-0.129107	0.0170582	0.716021
CG13272	2.0013	-2.31151	0.0171631	0.716021
miple2	92.3046	-0.599975	0.0171949	0.716021
CG43129	57.9932	0.428807	0.0172009	0.716021
CG31104	594.964	-1.28597	0.0176795	0.728361
l(1)G0222	1266.37	0.312013	0.0177042	0.728361
CG31357	341.08	0.256086	0.0177056	0.728361
mTerf5	236.942	0.190449	0.0179266	0.731926
Cka	1349.25	0.140974	0.0179318	0.731926
Yp1	143253	0.516037	0.0180828	0.734693
CG13102	70.6832	-1.03911	0.0181397	0.734693
CG6385	302.745	0.432136	0.0184566	0.740028
CG31431	133.61	-0.379839	0.0185442	0.740028
5-HT7	51.6972	-0.618119	0.0186887	0.740028
Pitslre	1939.9	0.162234	0.0187867	0.740028
Acon	89411.2	0.373423	0.0188877	0.740028
CG7255	291.798	-0.563637	0.0189933	0.740028
CG4733	1319.28	0.354635	0.0190053	0.740028
CG10814	117.02	1.04758	0.0190907	0.740028
CG7530	2398.09	0.278884	0.0191943	0.740028
CG14590	100.215	0.471465	0.0194687	0.740028
Su(Tpl)	3200.24	0.157068	0.0195712	0.740028
CG11882	83.7815	0.319195	0.0196531	0.740028
CR44225	2.54764	-1.62084	0.0197019	0.740028
TpnC47D	28.2874	-0.987098	0.0197601	0.740028
Moca-cyp	856.818	0.260639	0.019832	0.740028
mRpL30	385.537	0.212042	0.019858	0.740028
NT5E-2	408.917	-0.445906	0.0198584	0.740028
CG43348	63.6557	-1.62725	0.0198627	0.740028
CG6287	1287.18	0.289469	0.0199226	0.740028
Cpr73D	49.6381	0.429223	0.0199523	0.740028
SdhB	12774.5	0.469247	0.0199825	0.740028
CG14777	459.138	0.350102	0.0202367	0.740028
CR45121	8.57103	0.688645	0.0202813	0.740028
CG1942	21.1095	-0.591596	0.0203765	0.740028
exex	87.4536	-0.954926	0.0204433	0.740028
CG42370	366.595	-0.38196	0.0204799	0.740028
LysS	35.3331	-1.35387	0.0204864	0.740028
CG11905	18.9905	0.801459	0.0204996	0.740028
St3	278.414	-0.318296	0.0205289	0.740028
CG5500	719.056	0.41056	0.0205913	0.740028
CG13428	15.2674	1.61307	0.0206293	0.740028
CG7368	7.39872	-0.908881	0.0207578	0.740028
blanks	4.40752	-1.77661	0.0208359	0.740028
mtRNApol	979.764	0.276957	0.0208396	0.740028
CG6498	1809.54	0.136839	0.0208696	0.740028
CG9919	66.8575	0.366298	0.0208701	0.740028
CG6830	384.568	-0.447356	0.0208842	0.740028
Mgat2	993.841	0.325155	0.0210044	0.740028
CG31469	407.737	-0.374143	0.0210235	0.740028
CG7379	427.833	0.198783	0.0211117	0.740028
RpS29	9894.57	-0.145604	0.0211638	0.740028
piwi	102.545	-1.99582	0.0214724	0.744954
mlt	1250.65	0.184572	0.0215596	0.744954
CG13252	617.816	-0.274227	0.0215876	0.744954
CG14693	3.29266	0.991118	0.0215887	0.744954
Ubqn	3188.76	-0.196077	0.0218151	0.750298
Jon99Ciii	264.669	-1.7063	0.0220121	0.754029
CG8004	211.368	0.301534	0.0221301	0.754029
CG30456	563.288	-0.357516	0.0221557	0.754029
Lsm10	56.7977	0.33546	0.0222279	0.754029
CG10000	10.6026	-1.28276	0.0225524	0.754029
Opbp	232.506	0.271348	0.0226404	0.754029
stl	36.0358	-1.05304	0.0227594	0.754029
fw	10.8521	0.812559	0.0229142	0.754029
CG43773	12.846	-1.67778	0.0229462	0.754029
CG5367	4.39865	-1.48845	0.0229719	0.754029
Ugt37b1	41.0499	-1.13119	0.0230409	0.754029
CG1946	25.1384	-1.37641	0.0230749	0.754029
CG5068	452.786	0.188581	0.0231001	0.754029
qin	88.6752	-0.443709	0.0231944	0.754029
CG10286	382.837	-0.170562	0.0234051	0.754029
mthl14	221.315	-0.539936	0.0234057	0.754029
Ugt86Dj	47.035	-0.917844	0.0235675	0.754029
CG17985	135.412	0.2539	0.0235981	0.754029
CG7564	614.767	-0.211965	0.0239089	0.754029
blue	290.558	0.193608	0.0239221	0.754029
CG6753	13.1931	0.782231	0.0241061	0.754029
CG32407	278.84	-0.427173	0.0241285	0.754029
CG13658	109.383	-0.701185	0.0241674	0.754029
Cp7Fa	65.06	-1.6733	0.0242072	0.754029
CG9377	27.3477	-1.20868	0.0242272	0.754029
Ssk	415.262	-0.71993	0.0243438	0.754029
CG8001	440.494	0.239731	0.0244448	0.754029
CR44654	33.2043	0.57194	0.0244631	0.754029
Lk	74.5363	0.528785	0.0247151	0.754029
CG11674	47.3551	-3.03217	0.0247895	0.754029
CG33108	101.44	0.357282	0.024993	0.754029
Esp	35.3854	-0.574939	0.0249985	0.754029
CG12817	6.29624	0.945122	0.0250714	0.754029
CG3267	355.715	0.288549	0.0252101	0.754029
CG32103	2234.44	0.301995	0.025435	0.754029
CG5611	361.214	0.270608	0.0254507	0.754029
Grp	112.377	-0.60256	0.0254992	0.754029
dhd	1192.66	-2.35557	0.0255623	0.754029
CG1233	522.818	0.135736	0.0255798	0.754029
CG13917	1350.12	0.252575	0.0255821	0.754029
Tsp42Er	119.099	-0.871089	0.0256253	0.754029
GstE13	159.429	0.25085	0.0256349	0.754029
bnb	262.144	0.368548	0.0256361	0.754029
CG14879	168.075	-0.475009	0.0256431	0.754029
CG10182	13.4907	-1.98798	0.0258742	0.754029
Taf10b	173.658	0.196952	0.0259537	0.754029
Den1	324.068	0.189852	0.0261021	0.754029
CG33301	276.44	-0.935809	0.0261405	0.754029
CG11089	1217.88	0.428316	0.0261878	0.754029
CG34211	70.8454	-0.899998	0.0262964	0.754029
CG33177	7.57163	0.79881	0.0263077	0.754029
CG10321	401.235	0.236457	0.0263566	0.754029
GstD3	69.5731	0.453462	0.0264037	0.754029
CG8852	87.9186	-0.549236	0.0264216	0.754029
YT521-B	884.222	0.159522	0.0264398	0.754029
CG31427	52.345	-0.474024	0.0264761	0.754029
CG33275	2659.5	0.30904	0.026526	0.754029
CG31388	59.938	0.311573	0.0265688	0.754029
Pdxk	1271.05	-0.349611	0.0266569	0.754029
Yp2	86642.7	0.540131	0.0266982	0.754029
CG13905	2377.46	-1.22598	0.0267152	0.754029
CG34348	174.396	-0.200713	0.0267294	0.754029
CG15117	429.164	-0.309652	0.0267662	0.754029
Traf-like	169.901	-0.44862	0.0268173	0.754029
CG6018	48.5931	-0.606235	0.0269511	0.754029
trc	1210.62	0.123363	0.0269611	0.754029
CG5361	5.53244	-1.1136	0.0269783	0.754029
CG30414	19.059	0.432302	0.0270054	0.754029
Pk92B	1486.62	0.10619	0.0270412	0.754029
Spt3	93.9127	0.34727	0.0272087	0.754029
CG17350	15.1834	0.927762	0.0272152	0.754029
CR30055	438.441	0.250868	0.0272661	0.754029
Nmdmc	533.118	0.517067	0.0273104	0.754029
Mal-A8	888.894	-1.28797	0.0273147	0.754029
CG4723	225.584	-0.454624	0.0273215	0.754029
Cyp9b2	1884.57	-0.360369	0.0273866	0.754029
velo	1315.7	0.203683	0.0275517	0.756589
CG10631	583.13	0.178757	0.0276522	0.756651
CG9981	10.7024	-1.04193	0.0276982	0.756651
CG15343	424.972	-0.348928	0.0279237	0.760829
CG4476	64.7501	-3.1322	0.0280543	0.761348
CG13026	122.439	0.679131	0.0280879	0.761348
CG8401	16.833	0.836177	0.0281948	0.762278
RpL15	16141.3	-0.152991	0.0282807	0.762635
CycJ	23.9024	-1.7313	0.0284247	0.762818
CG17636	41.715	-0.938149	0.0285072	0.762818
CG14414	69.7957	0.394499	0.0285353	0.762818
CG43349	58.3541	-1.19172	0.0286278	0.762818
CR44321	77.5974	0.460743	0.0286511	0.762818
CG32054	68.9011	-1.18619	0.028811	0.765132
CG30187	49.5021	0.496361	0.0290388	0.769234
CG10585	310.82	0.228376	0.0293512	0.773933
Jon65Aii	59.9235	-1.92774	0.0294189	0.773933
gogo	25.4795	0.437233	0.0294375	0.773933
CR45299	3.99468	-0.950198	0.0296172	0.776711
Snap24	864.17	-0.230854	0.0299824	0.777849
psd	5.63742	-1.46944	0.0300157	0.777849
snRNA:7SK	17.6042	-0.650757	0.0301252	0.777849
CG2023	107.012	0.230704	0.0301959	0.777849
br	36.9322	-0.549812	0.0303463	0.777849
CG5274	114.079	0.244751	0.0304106	0.777849
insv	296.537	0.445224	0.0304397	0.777849
CG9150	12.7183	-0.876446	0.0305075	0.777849
mRpL17	586.442	0.258644	0.030512	0.777849
Jhe	68.7612	-0.758722	0.0305121	0.777849
FMRFa	64.58	-1.0424	0.0309386	0.777849
CR43493	36.6705	-0.469512	0.0309702	0.777849
spg	1574.23	0.263719	0.0311447	0.777849
CG3632	1227.04	0.170022	0.0314279	0.777849
Spn42Dc	111.523	-0.461086	0.0315068	0.777849
CG43729	6380.28	0.320675	0.0315203	0.777849
CG15879	68.8864	-0.34475	0.0315388	0.777849
Nep1	85.3862	0.316001	0.0315657	0.777849
dikar	1498.09	0.18241	0.0317359	0.777849
CG43370	8.70821	-1.08448	0.0317948	0.777849
Mal-A6	3721.01	-1.18398	0.0318004	0.777849
CG13408	8.33256	0.735421	0.0320777	0.777849
Ire1	1083.56	-0.219763	0.0320846	0.777849
RpL39	9583.23	-0.154852	0.0321085	0.777849
sima	1939.81	0.169114	0.0322603	0.777849
CG12400	3318.9	0.435402	0.0322626	0.777849
CG16965	280.641	-0.360538	0.0323459	0.777849
CG1814	5025.39	0.287741	0.0323829	0.777849
CG5044	923.467	0.175938	0.0325256	0.777849
Idgf3	4201.27	-0.263727	0.0326169	0.777849
Acox57D-p	643.815	-0.203766	0.0326833	0.777849
mthl15	61.4923	-0.754337	0.0328116	0.777849
CR44157	3.21135	-1.39528	0.032887	0.777849
Irk1	1552.16	-0.340747	0.0329571	0.777849
CG42355	6.04815	-1.2106	0.0330355	0.777849
CG13299	4.42312	-2.35729	0.0330402	0.777849
CG32599	3.79573	-1.45087	0.0333143	0.777849
CG1273	4.70648	-1.14676	0.0333371	0.777849
CG7115	2310	0.162275	0.033371	0.777849
5-HT1A	79.5401	-0.433402	0.0333768	0.777849
CG14131	127.285	-0.531997	0.0333771	0.777849
CG4658	2123.35	0.217861	0.0333861	0.777849
Ady43A	471.917	0.39843	0.033525	0.777849
CG8837	174.036	-0.739185	0.0336093	0.777849
Dh31-R	173.566	-0.706322	0.03361	0.777849
CR43461	19.2958	-0.56254	0.0336566	0.777849
CG4692	3406.14	0.29598	0.0336985	0.777849
CG17192	913.032	-1.52307	0.0337307	0.777849
Dgp-1	921.14	0.250429	0.0337734	0.777849
CG7720	6227.38	-0.356088	0.0338963	0.777849
CG11876	1779.34	0.476063	0.0340023	0.777849
Cyp6a13	693.636	-0.296284	0.0342381	0.777849
Peritrophin-A	37.2565	0.65192	0.0343105	0.777849
CG3777	136.456	0.410015	0.0343196	0.777849
AP-2alpha	2933.88	0.200888	0.0343309	0.777849
CG2034	188.243	0.376544	0.0344937	0.777849
CR45126	41.9601	0.360603	0.0345065	0.777849
CG15553	32.4437	0.860169	0.0345473	0.777849
aay	2705.88	0.309577	0.0346079	0.777849
CG6045	1909.97	-0.26248	0.0346304	0.777849
CG6693	252.905	0.33527	0.0346723	0.777849
Fancl	34.3747	-1.22412	0.0347092	0.777849
CG8358	335.36	-0.346003	0.0347434	0.777849
MBD-R2	800.668	0.181489	0.0348072	0.777849
CG12162	1596.99	0.453303	0.0348344	0.777849
CG11652	1048.05	0.236259	0.0350566	0.777849
CG2162	1098.7	0.193116	0.0350717	0.777849
CG18304	1207.51	0.317384	0.0351231	0.777849
CG34166	546.723	0.41327	0.0352701	0.777849
CG8142	126.172	0.403874	0.0353044	0.777849
pgant2	82.3737	-0.474556	0.0353132	0.777849
TBPH	465.672	0.125	0.0353992	0.777849
CG43156	6.90593	-1.01989	0.0355013	0.777849
l(3)01239	1192.23	-0.185643	0.0355286	0.777849
CG8399	607.732	0.229425	0.0355552	0.777849
olf186-M	430.247	0.385172	0.0355585	0.777849
CG11970	804.47	-0.249329	0.0356516	0.777849
CG11984	4444.99	0.213202	0.0357385	0.777849
CG9497	394.663	0.360111	0.0357618	0.777849
Ostgamma	876.593	-0.150517	0.0357999	0.777849
CG12203	2063.04	0.41152	0.0358101	0.777849
Cyp317a1	148.988	-0.338851	0.0358651	0.777849
CG44242	1500.01	0.315525	0.0358717	0.777849
CG32751	20.0219	1.4515	0.0358893	0.777849
CG5805	465.527	0.224982	0.0360115	0.777866
CG3568	67.888	0.440407	0.0360384	0.777866
pix	4031.79	-0.158693	0.0363391	0.779614
Edg91	14.143	1.2651	0.0364028	0.779614
CG13367	208.449	0.323314	0.0364077	0.779614
CG42526	66.5885	0.29573	0.0364423	0.779614
Apf	135.433	0.226993	0.036491	0.779614
Pglym78	2428.29	0.382691	0.0366157	0.780393
CG8620	154.142	-0.437617	0.0366996	0.780393
Ugt86Dd	179.605	-0.451846	0.0369334	0.780393
CG10274	179.575	0.144896	0.0370089	0.780393
CG43678	10.6974	-0.69943	0.0371423	0.780393
CG7943	353.327	0.309375	0.0373346	0.780393
vari	577.134	0.188619	0.0373483	0.780393
inv	6.70382	0.750598	0.0373684	0.780393
Sodh-1	1022.85	0.386213	0.0374487	0.780393
Uhg4	270.097	-0.265188	0.0375136	0.780393
Ugt36Ba	30.4289	-0.576946	0.0375483	0.780393
CG34459	82.5978	0.302851	0.0375486	0.780393
Spt6	1310.79	0.185103	0.0375566	0.780393
vas	72.5812	-1.30007	0.037569	0.780393
su(w[a])	1133.47	0.14686	0.0378556	0.783229
enc	1924.48	0.15133	0.0378782	0.783229
Mlf	1245.25	0.130446	0.0379295	0.783229
CG11247	725.431	0.169808	0.0382613	0.787404
CG14450	239.559	0.199599	0.0384239	0.787404
grass	237.151	0.379414	0.038605	0.787404
Pfrx	2619.73	0.25835	0.0387214	0.787404
RpL37A	5452.93	-0.139005	0.0387847	0.787404
CG10116	90.1209	-0.952015	0.0388011	0.787404
CG14220	142.82	0.276557	0.0388042	0.787404
CG15422	104.492	-0.979108	0.0388684	0.787404
SF1	952.588	0.193552	0.039011	0.787404
CG16926	1672.9	-0.477282	0.0391234	0.787404
CG1315	220.24	-0.519281	0.0392439	0.787404
CG32483	163.625	-1.13994	0.0393067	0.787404
spn-A	114.862	0.263372	0.0393075	0.787404
Tsf1	12977.8	0.521755	0.0393128	0.787404
CG9090	8410.34	0.431155	0.0393493	0.787404
CR43411	37.0791	0.444944	0.0393998	0.787404
UbcD4	1034.98	0.187148	0.039689	0.787404
PPO2	464.598	0.540316	0.0397882	0.787404
for	3039.65	0.171948	0.0398223	0.787404
scrib	2770.92	0.202012	0.0399324	0.787404
ksh	158.892	0.321728	0.0399661	0.787404
RpL21	16018	-0.131236	0.0400121	0.787404
Jon99Ci	654.123	-1.38157	0.0400647	0.787404
CG7879	210.579	0.176583	0.0401558	0.787404
CG42724	1018.47	0.145979	0.0402307	0.787404
mRpL27	384.058	0.290802	0.0402832	0.787404
Inr-a	3487.41	0.190139	0.0403097	0.787404
CG18747	38.7747	-0.777534	0.040327	0.787404
Ank2	1145.11	0.26335	0.0403852	0.787404
CR43425	5.47447	-0.742804	0.0404306	0.787404
CG9702	193.916	-0.820211	0.0405531	0.787404
CG6495	376.04	0.31465	0.0407985	0.787404
CG33229	1201.86	-0.413789	0.040833	0.787404
sra	1619.51	0.194435	0.0409076	0.787404
PGRP-SC2	651.255	-1.21565	0.0409533	0.787404
ppk26	6.55456	0.933946	0.0409969	0.787404
CG30460	770.524	0.249457	0.0410347	0.787404
CG8654	943.927	-0.467889	0.041115	0.787404
CG15912	75.8428	0.287093	0.041178	0.787404
Rpt6R	3.07147	-1.29627	0.041211	0.787404
CG5445	710.637	0.147474	0.0412832	0.787404
CG32554	17.4727	0.380444	0.041327	0.787404
Grip	414.066	0.341607	0.0413964	0.787404
CG10924	4653.71	0.400083	0.0414344	0.787404
SCOT	443.028	0.238017	0.0417394	0.789563
CG5107	3082.35	-1.32387	0.0418498	0.789563
m	6.26385	-1.19106	0.0418834	0.789563
Gld	80.2492	-0.872263	0.0420074	0.789563
CG33510	10.5399	-0.918324	0.0420668	0.789563
CG3337	231.642	0.243562	0.0421049	0.789563
nrv2	3122.43	0.286092	0.0421587	0.789563
CG14100	402.368	0.169326	0.0421993	0.789563
Oatp58Db	14.1726	-1.03265	0.0422254	0.789563
CG6509	2052.6	0.157134	0.0423602	0.790673
SdhA	31245.9	0.349027	0.0425222	0.792287
fdl	801.341	0.11983	0.0428018	0.792616
salr	1172.24	0.312815	0.0428564	0.792616
mex1	149.622	-0.875829	0.0429378	0.792616
CG1673	1059.56	0.338957	0.0430174	0.792616
RpI135	347.887	-0.263891	0.0430251	0.792616
CG9380	770.128	-0.728345	0.0430893	0.792616
Atox1	717.902	0.132873	0.0430961	0.792616
CG10514	238.232	-0.628018	0.0431486	0.792616
CG5883	10.3302	-1.96214	0.0435654	0.792616
Ipk1	128.248	0.282802	0.0435975	0.792616
CG40486	26.6559	-1.04021	0.0436054	0.792616
Plod	515.937	-0.263123	0.043827	0.792616
CG5261	5554.13	0.263986	0.0439039	0.792616
epsilonTry	447.548	-1.25564	0.043968	0.792616
CG13784	1943.16	-0.180235	0.0440165	0.792616
CG12288	54.7351	-0.914706	0.0440758	0.792616
Ugt86Dh	53.9444	-0.960218	0.0441125	0.792616
Dscam4	209.789	0.547361	0.0441854	0.792616
fry	4957.73	0.230692	0.0443426	0.792616
Mes4	488.436	-0.265461	0.0443825	0.792616
CG11961	648.201	-0.291683	0.0444417	0.792616
CG6767	6222.36	0.240706	0.0444419	0.792616
ptc	119.579	-0.28438	0.044487	0.792616
ttm50	346.46	0.378081	0.0445366	0.792616
CG16732	63.2243	-0.636696	0.044761	0.792616
Bsg25D	867.164	0.117321	0.0448402	0.792616
Tsp42Ec	119.001	-1.07653	0.0448498	0.792616
Gs1	3712.69	0.232515	0.0449182	0.792616
GlcAT-I	283.51	0.164438	0.0451172	0.792616
Vm32E	13.0918	0.988475	0.0451539	0.792616
CG31211	600.998	0.171843	0.0451568	0.792616
CG14545	49.3605	-1.77708	0.0452575	0.792616
Npc2e	168.984	1.24745	0.0453075	0.792616
Oaz	11.2603	0.637852	0.0453171	0.792616
CG3711	410.656	0.125534	0.0454042	0.792616
Hydr1	2001.11	0.280704	0.0454083	0.792616
Jon99Cii	387.426	-1.57523	0.0454103	0.792616
CG17738	24.2745	1.07271	0.0455127	0.792616
Cam	11660.1	-0.185217	0.0455259	0.792616
CG11095	84.7104	0.33222	0.0455967	0.792616
Rpt6	2860.03	-0.144163	0.0456378	0.792616
CycA	574.031	-1.76097	0.0458876	0.795236
Ca-alpha1D	4760.69	0.348821	0.0459402	0.795236
CG30334	8.04372	-1.25482	0.0460888	0.796493
Diedel3	549.722	-1.35623	0.0462027	0.797148
Fs	44.9075	-0.630315	0.0463158	0.797789
CG17801	2.13276	-2.28066	0.0465996	0.80136
CR44034	3.80927	-1.37302	0.0472053	0.809462
CG2543	205.83	0.24382	0.0472663	0.809462
CG2277	391.507	0.223954	0.0473167	0.809462
CG12826	8.66957	1.25788	0.0474758	0.809462
CG14270	305.617	0.261897	0.0474764	0.809462
CG31200	340.322	0.309474	0.0475337	0.809462
plum	267.97	-0.297676	0.047787	0.812457
CG12825	428.773	-0.491616	0.04805	0.815605
CG10657	52.9978	0.339731	0.0481785	0.815857
out	393.58	-0.351826	0.0482203	0.815857
CG1129	726.669	-0.225943	0.0483147	0.815857
Cyp9h1	234.783	-0.383436	0.0484014	0.815857
CG2493	937.347	0.174637	0.0485275	0.815857
CG11878	907.235	-0.771794	0.0485729	0.815857
RyR	12507.5	0.337547	0.0486092	0.815857
RNaseMRP:RNA	66.6767	-0.392004	0.0487845	0.816379
Ntf-2	1985.97	-0.131752	0.0488633	0.816379
PK2-R2	7.05089	-0.719223	0.0488738	0.816379
Atg2	1751.2	0.182579	0.0491495	0.819461
CG5724	34.9631	-0.976515	0.0492145	0.819461
CG15213	5.57351	-2.17791	0.0496155	0.821735
CG17724	187.376	-0.369493	0.0496495	0.821735
CG1635	345.993	-0.127314	0.0497229	0.821735
AkhR	1073.89	-0.330169	0.0498355	0.821735
CG43448	43.8439	-0.558122	0.0498948	0.821735
CG1516	4141.49	0.248293	0.049914	0.821735
CLS	571.959	0.254196	0.0500415	0.821735
CG13982	16.3832	0.486418	0.0501113	0.821735
CG31792	9.9211	-0.855852	0.0501231	0.821735
CG6293	2849.25	0.214508	0.0501709	0.821735
CG34330	155.749	-0.98822	0.0502581	0.821735
Taf4	1130.11	0.132513	0.0503077	0.821735
ATPsyn-Cf6	7363.22	0.308419	0.0503872	0.821735
CR43287	9.36111	0.551751	0.0505112	0.821735
CG11883	879.617	0.242282	0.0505261	0.821735
Cyp6a14	143.693	-0.397524	0.0506145	0.821897
CR45601	646.062	0.478378	0.0507997	0.822635
CG11043	28.9652	0.403149	0.0508168	0.822635
CG4594	205.012	0.230732	0.0509433	0.823413
CR43611	84.3947	0.425481	0.0511247	0.824089
stmA	1302.06	0.175145	0.0511422	0.824089
CG9104	197.903	0.257545	0.0514948	0.826742
Tsp42Eq	81.6522	-0.712545	0.0515288	0.826742
CG18180	3043.44	-1.22262	0.0515998	0.826742
Tsc1	714.345	0.198235	0.0516221	0.826742
CG11898	46.6963	-1.15693	0.0517754	0.827933
Lint-1	797.494	0.217777	0.0522857	0.833982
CG5337	163.535	0.22638	0.0524322	0.833982
Cyp18a1	540.808	0.361888	0.0525266	0.833982
CR45013	4.07232	0.974899	0.0525846	0.833982
CG31674	68.4054	-0.441421	0.0526789	0.833982
Trpm	2308.63	0.231748	0.0527555	0.833982
Droj2	8856.7	0.196816	0.052757	0.833982
CG17127	6.26585	0.917778	0.052815	0.833982
CG12880	9.72357	-1.29942	0.0528816	0.833982
CG32732	1046.71	0.156729	0.0529487	0.833982
GstD10	33.074	-0.701751	0.0531614	0.836077
CG5096	454.853	-0.743468	0.0535731	0.839947
CG13295	522.767	0.250192	0.0535733	0.839947
Cyp318a1	24.7547	-0.497175	0.0536477	0.839947
CG10011	607.75	0.208125	0.0540114	0.84438
CngA	16.3963	-0.593507	0.0541533	0.845339
CG16935	665.679	0.231072	0.0544459	0.846124
rho-4	254.746	-0.307491	0.0544558	0.846124
LysE	39.5601	-1.24766	0.0545097	0.846124
a6	80.9651	0.328514	0.0545823	0.846124
Wdr82	259.705	0.202327	0.0546454	0.846124
ATPsyn-gamma	7171.51	0.372543	0.0547963	0.846124
Ravus	96.3366	0.234627	0.0548874	0.846124
Mdh2	4702.35	0.300221	0.0551284	0.846124
CG8740	1354.47	0.384949	0.0551352	0.846124
Dhap-at	514.269	-0.424276	0.0552355	0.846124
CG11562	213.13	0.24264	0.0553043	0.846124
CG18659	1051.15	0.129834	0.0553596	0.846124
CG6812	296.519	0.294153	0.0554543	0.846124
CG42329	76.8647	-0.732302	0.0555606	0.846124
CG34347	158.396	0.368783	0.0556026	0.846124
CG17292	468.291	0.186799	0.0558473	0.846124
Cypl	80.2506	0.281972	0.0559694	0.846124
Tret1-1	9823.36	0.284673	0.0559719	0.846124
CG17664	39.1164	-0.56051	0.0561065	0.846124
CG33966	22.6342	-0.951425	0.0561394	0.846124
clu	1567.57	0.227461	0.0563409	0.846124
CG31673	694.912	-0.130467	0.0563783	0.846124
alphaTry	8330.65	-1.0721	0.0563823	0.846124
Gprk2	579.288	0.193385	0.0563894	0.846124
l(3)05822	1190.02	0.200388	0.0564259	0.846124
CG34310	74.9878	0.268646	0.0564745	0.846124
CG31296	7.06417	-0.828112	0.0565605	0.846124
Pgk	5716.17	0.264892	0.0566292	0.846124
mRpS16	308.532	0.217992	0.0567243	0.846124
CG15829	69.9489	1.29391	0.0567763	0.846124
CG15211	153.622	-0.26296	0.056801	0.846124
CG31548	352.107	0.283597	0.056941	0.846124
Pde1c	552.273	0.270935	0.057094	0.846124
Doc1	10.1117	-0.959533	0.057336	0.846124
CG16890	150.142	0.166327	0.0573654	0.846124
Top1	1930.98	0.138675	0.0573832	0.846124
CG7156	163.073	0.34559	0.0574712	0.846124
CG9903	38.674	-0.966251	0.0575212	0.846124
Ser6	59.8991	-0.858075	0.0575425	0.846124
rho	768.843	0.316381	0.0575874	0.846124
rols	257.219	0.260394	0.0576085	0.846124
CG11306	691.235	-0.117979	0.0576526	0.846124
CG31687	26.5878	-0.411894	0.057771	0.846124
CG8336	416.921	0.177636	0.0578067	0.846124
CG12974	251.312	-0.767873	0.0579642	0.846124
GstT4	984.766	-0.500035	0.0580345	0.846124
sw	289.044	0.142452	0.0580835	0.846124
CG7849	556.011	0.245733	0.0581377	0.846124
c12.1	256.869	0.159078	0.0582645	0.846124
CR44900	6.65578	0.621748	0.0582816	0.846124
CG14694	84.5004	-0.308964	0.0584407	0.846124
CG12155	369.978	0.131427	0.0584644	0.846124
CG2292	105.578	-0.264659	0.0584994	0.846124
CG32085	128.575	0.275885	0.0585592	0.846124
CG18522	4024.04	-0.429403	0.058788	0.846265
Su(P)	1067.78	0.2518	0.0588655	0.846265
CG11210	1134.6	-0.254301	0.0589387	0.846265
Cyt-c-p	16861.3	0.317078	0.058952	0.846265
Aats-ser	206.076	0.213445	0.0589863	0.846265
IM4	8470.1	0.484522	0.059053	0.846265
Yp3	78228.2	0.491789	0.0592245	0.846513
Muc14A	5.24818	-0.873293	0.0592317	0.846513
CG12118	3317.78	0.302053	0.0594869	0.846742
CG17778	29.1894	0.459358	0.0596683	0.846742
Sry-alpha	23.2889	0.397333	0.0596902	0.846742
CG16898	551.836	-0.556977	0.0597065	0.846742
PebIII	7408.08	0.4017	0.0597996	0.846742
Ucp4A	2945.18	0.309072	0.0598415	0.846742
CG10659	162.085	-1.06844	0.0599187	0.846742
CG17999	2.48655	-1.87228	0.0599705	0.846742
Def	361.088	-1.29599	0.0599742	0.846742
CR45145	4.27082	0.802333	0.0607274	0.852306
Syb	2098.2	-0.167159	0.0607764	0.852306
Cyp4e3	1923.98	-0.660799	0.060894	0.852306
CG17108	5857.3	0.53417	0.0610472	0.852306
CoIV	11144.6	0.351662	0.0611394	0.852306
Oct-TyrR	21.5665	-0.583801	0.0611485	0.852306
Oatp33Ea	289.524	-0.877612	0.0612353	0.852306
CG15337	8.40137	1.1576	0.0612612	0.852306
CG33511	33.9097	-0.916393	0.0612823	0.852306
mtacp1	2626.77	0.268438	0.0613304	0.852306
CG4500	246.839	0.823126	0.0613444	0.852306
Hex-C	968.376	0.29309	0.0613722	0.852306
SdhC	11649.5	0.319366	0.0614246	0.852306
CG10399	101.393	0.283664	0.0616031	0.853364
metl	222.021	0.193058	0.0616635	0.853364
ATPsyn-beta	93391.6	0.291941	0.0618142	0.853408
CG6638	267.414	0.335918	0.0618293	0.853408
CG32669	58.5437	-0.600277	0.061956	0.853598
CG11149	108.767	-0.995604	0.0620126	0.853598
PGRP-SC1b	4.36386	-1.79417	0.0620872	0.853598
Cyp313a4	22.9977	-0.658393	0.0626669	0.859578
MESR4	1239.93	0.120899	0.0626861	0.859578
CG32115	63.9655	-0.356802	0.0628953	0.860601
mir-4945	29.9674	-0.485059	0.0630066	0.860601
Uhg8	49.0732	-0.325771	0.0630894	0.860601
Ork1	225.83	-0.304265	0.0631601	0.860601
CG7630	6824.43	0.299268	0.0631759	0.860601
CG5011	82.0578	-0.971305	0.063253	0.860601
CG43402	441.975	-0.484304	0.0634509	0.860961
Oseg2	149.182	0.414008	0.0635212	0.860961
Ugt35a	261.85	-0.236362	0.0635294	0.860961
CheA7a	5.791	1.45007	0.063637	0.860961
CG6276	225.404	0.26202	0.0636968	0.860961
RanBPM	1837.48	0.0997966	0.0637718	0.860961
CG11110	245.794	0.242178	0.0639527	0.8615
Muc68E	417.208	-1.03215	0.0639801	0.8615
mRpL3	628.282	0.201138	0.0640582	0.8615
LysB	113.424	-1.23326	0.0642245	0.861794
CG8292	30.9878	-0.462805	0.0643009	0.861794
CG10341	281.226	-0.212356	0.0643265	0.861794
CG18446	101.179	-1.16449	0.064468	0.862588
CG12780	156.996	-0.887838	0.064959	0.866127
Elk	32.1487	0.439631	0.0651256	0.866127
CG7441	466.273	0.232002	0.065128	0.866127
CG16710	11.3145	0.623282	0.0652189	0.866127
Cpr11A	7.06416	-0.748255	0.0652695	0.866127
Galphaf	96.9045	-0.544702	0.0652786	0.866127
Usp12-46	669.827	0.138149	0.0653105	0.866127
mtg	43.9912	-0.33815	0.0662057	0.876185
CG14806	915.146	0.238497	0.0662948	0.876185
CG43337	6.77969	0.776251	0.0663195	0.876185
CG5676	5622.79	-0.30707	0.0664712	0.876534
CG8176	859.165	0.189106	0.066513	0.876534
CG15456	108.139	0.335067	0.0666988	0.876826
Pi3K92E	1116.5	0.153163	0.0667844	0.876826
yip7	2545.5	-1.05472	0.0668358	0.876826
CG3909	211.368	0.160022	0.0669188	0.876826
Gasz	316.274	0.282171	0.0669972	0.876826
CG32640	14.3435	0.913161	0.0670367	0.876826
CG1824	388.869	0.293565	0.067414	0.880664
CG15701	78.4235	0.324704	0.0678521	0.883749
CG4042	391.703	0.20008	0.0678836	0.883749
CG14499	130.964	1.5691	0.0680803	0.883749
CG1513	1476.47	0.106823	0.0681352	0.883749
CG3702	1198.24	-0.15501	0.0681825	0.883749
Scsalpha	3956.93	0.216432	0.0682393	0.883749
CR43628	4.10178	0.741379	0.0682825	0.883749
Graf	1306.98	-0.183503	0.0683241	0.883749
pwn	45.3868	0.43317	0.0685108	0.884353
Gpb5	43.973	0.676883	0.0685395	0.884353
CG12112	369.446	-0.335789	0.0687957	0.886569
Ssl2	5.60752	-0.786816	0.0689193	0.887072
Ac76E	1641.22	0.240415	0.069097	0.887335
CG6903	834.605	0.210193	0.069109	0.887335
nemy	486.778	-0.335604	0.0695429	0.888796
eya	24.12	-0.371376	0.0698726	0.888796
CG2656	3185.81	-0.323969	0.0698931	0.888796
CG30049	48.8539	-0.979645	0.0699757	0.888796
CG16775	108.068	-0.973372	0.0700031	0.888796
CG43322	300.848	0.363123	0.0700216	0.888796
CG18467	20.1527	0.364649	0.070149	0.888796
pug	2763.62	0.330616	0.0701715	0.888796
CG7427	635.796	0.162573	0.0702077	0.888796
CG33082	14.0903	-0.405862	0.0702245	0.888796
CG43774	53.8812	-1.11771	0.0702331	0.888796
Gr47b	4.46899	-1.00656	0.0702904	0.888796
CG7183	133.385	0.218235	0.070383	0.888796
CG14823	210.45	0.293446	0.0707486	0.888796
CG5819	874.563	-0.274838	0.0707717	0.888796
CG9518	3.55322	1.1992	0.0710072	0.888796
AstC-R2	13.8682	-0.860424	0.0710398	0.888796
Nc73EF	96725.2	0.298535	0.0710892	0.888796
CG32373	48.9272	-0.383206	0.071091	0.888796
sesB	66373.6	0.265395	0.0712515	0.888796
CG32793	3.449	0.807185	0.0713452	0.888796
mge	957.576	0.119067	0.0714422	0.888796
DJ-1alpha	7.81284	0.57798	0.0714912	0.888796
Tep5	2.61002	-2.20113	0.0716004	0.888796
gwl	154.406	-1.61747	0.0716379	0.888796
CG12772	400.216	0.164298	0.0716587	0.888796
CG11418	165.793	0.239862	0.0717269	0.888796
CG6951	106.948	0.200618	0.0718215	0.888796
Ac78C	160.635	-0.273369	0.0718604	0.888796
Der-2	603.635	0.105011	0.0718717	0.888796
Atg18a	1327.49	0.172603	0.0718831	0.888796
Spn43Aa	4.05167	0.763375	0.0720968	0.888796
Gr59f	6.62086	-0.91475	0.0722419	0.888796
Pxt	321.29	-1.8298	0.0722498	0.888796
CG14103	701.513	-0.215184	0.0722689	0.888796
SF2	1545.76	-0.189699	0.0723384	0.888796
CG33506	266.981	0.220301	0.0724119	0.888796
CG34195	150.351	-0.309994	0.0725646	0.888796
OstStt3	1602.57	-0.135779	0.0725722	0.888796
Eno	22309.8	0.309205	0.0726118	0.888796
NPF	11.931	-1.00066	0.0728046	0.88887
l(2)k14710	580.903	0.102679	0.0728729	0.88887
CG33052	179.633	0.231281	0.0731504	0.88887
Alas	2835.06	0.331871	0.0731604	0.88887
CG6758	231.944	0.237258	0.0732018	0.88887
CR45000	12.6408	-0.511854	0.0732419	0.88887
aub	59.8138	-1.08784	0.0732979	0.88887
CG3862	416.445	0.194687	0.0733386	0.88887
Buffy	189.834	-0.260945	0.0733809	0.88887
Crag	1483.94	0.157262	0.0734652	0.88887
ox	6566.41	0.315204	0.0737482	0.891265
CG12170	415.022	0.395079	0.0741049	0.894546
CG4839	502.436	-0.418032	0.0742185	0.894591
CG12267	188.092	-0.180319	0.0743037	0.894591
CG34165	5.05083	-1.98854	0.0744162	0.894591
CG14742	769.725	0.314607	0.074598	0.894591
CG42388	1016.44	0.173885	0.074685	0.894591
Sod2	4352.82	0.319979	0.0749228	0.894591
TrpA1	21.3558	-0.466026	0.0749426	0.894591
CR45426	6.21536	0.699179	0.075154	0.894591
shd	17.8625	-0.538477	0.0752181	0.894591
CG9555	32.9007	-0.970129	0.07525	0.894591
TM4SF	73.4198	0.44512	0.0752656	0.894591
CG9519	27.0332	0.87146	0.0752806	0.894591
5.8SrRNA:CR40454	10.4478	-0.75227	0.0753413	0.894591
Sec16	1602.07	0.130497	0.0753698	0.894591
CG14141	39.8499	0.439249	0.0754681	0.894591
mRpL49	335.36	0.175208	0.0755239	0.894591
mim	786.075	0.20689	0.0756481	0.894591
CG10168	9.90499	-1.07173	0.0757588	0.894591
CG11880	4831.6	-0.307568	0.075799	0.894591
CG4825	847.833	0.244927	0.0758588	0.894591
CG17027	137.91	-0.29979	0.0760669	0.894591
usp	409.896	0.188297	0.0760851	0.894591
Rcd-1	603.603	0.171555	0.0761696	0.894591
Jon74E	4552.06	-1.12691	0.0762375	0.894591
gnu	103.661	-1.87808	0.0762776	0.894591
CG9003	972.675	0.172543	0.0764965	0.894591
Ilp6	488.701	0.306075	0.0765263	0.894591
mRpS24	165.764	0.241577	0.0766334	0.894591
CG10407	73.223	0.239668	0.0767198	0.894591
CG4169	5503.74	0.453563	0.0767278	0.894591
CR44753	2.98189	1.96927	0.0767636	0.894591
mld	2781.78	0.169005	0.0768465	0.894591
RFeSP	9329.56	0.377709	0.0769229	0.894591
ctp	4891.03	-0.161052	0.0771679	0.895225
e(y)1	94.1282	0.263336	0.0772325	0.895225
Muc30E	58.3544	0.534422	0.0774221	0.895225
TrissinR	19.423	-0.43417	0.0774336	0.895225
CG12428	659.155	-0.268117	0.077501	0.895225
CG41087	5.76732	-0.866762	0.0775381	0.895225
Ac13E	535.074	-0.220213	0.0776592	0.895225
ens	4487.61	0.127275	0.0776601	0.895225
CG10915	480.383	0.143277	0.0779671	0.897777
CG17107	8.87643	0.719925	0.078166	0.898802
CG13704	206.917	-0.60759	0.0782275	0.898802
X11L	636.651	0.145359	0.0783195	0.898875
CG10086	103.425	-0.695753	0.0784336	0.8992
CG1835	11.0095	-0.520205	0.0786766	0.901002
Vha100-5	291.081	-0.804512	0.0787879	0.901293
Phae2	485.698	-0.867015	0.0789663	0.902349
l(3)neo38	313.341	-0.250698	0.0791352	0.903295
CG18476	187.14	0.173536	0.0792358	0.90346
CheA75a	6.82611	1.31208	0.0793535	0.903819
CG42675	71.7299	0.452072	0.0794653	0.904112
CG12056	67.1336	0.242539	0.0798346	0.904563
CG12963	186.755	-0.769075	0.0798653	0.904563
CG32196	168.48	-0.235271	0.0798962	0.904563
Usp7	2780.68	0.112825	0.0799513	0.904563
CG8617	81.6679	0.352513	0.0800345	0.904563
mirr	138.721	0.315765	0.0801403	0.904563
CG4363	1484.65	-1.02692	0.0802963	0.904563
CG32109	407.374	-0.296206	0.0803737	0.904563
XNP	1280.05	0.16579	0.080439	0.904563
Ntl	28.4463	-0.678035	0.0804826	0.904563
swm	1487.11	0.143461	0.0805296	0.904563
Tsp29Fa	319.631	-0.651484	0.0805397	0.904563
CG15537	24.4553	0.656603	0.080683	0.904815
CG13022	3.77168	0.952469	0.0807514	0.904815
CG3731	11857.4	0.350051	0.080821	0.904815
ppk16	10.5662	-0.675049	0.0810486	0.905587
CG31823	18.0905	-0.773728	0.0811198	0.905587
Est-Q	383.802	-0.307305	0.081423	0.905587
CG7772	382.398	0.218635	0.0816635	0.905587
CG4377	567.344	-0.966373	0.0816646	0.905587
stau	1458.7	0.15419	0.0817093	0.905587
Gug	1179.51	0.188065	0.0818451	0.905587
Ing3	70.5604	0.439525	0.0819296	0.905587
CG31832	3.99923	-0.815967	0.0819483	0.905587
CG3894	163.016	0.256158	0.0819881	0.905587
Acn	949.456	0.114669	0.0822001	0.905587
RluA-1	441.047	-0.318203	0.0822238	0.905587
CG11337	275.544	0.21032	0.0822282	0.905587
CG14022	2240.1	0.305	0.0823809	0.905587
CG5913	1113.82	-0.163999	0.0827361	0.905587
CG2157	92.227	0.514239	0.0828383	0.905587
CG8613	6590.87	0.29167	0.0828575	0.905587
Saf-B	857.123	0.122767	0.0829081	0.905587
CG33635	85.4697	-0.265027	0.0829132	0.905587
CG11275	539.115	0.269938	0.0829283	0.905587
CG9509	447.326	-0.678071	0.0831175	0.905587
CG3597	721.027	0.26612	0.0831265	0.905587
Arc42	669.97	0.228802	0.0831592	0.905587
AdSL	403.381	0.355031	0.0831936	0.905587
Arp6	333.653	0.183318	0.083237	0.905587
CG32026	5.60303	-0.72704	0.0832607	0.905587
CG6424	3291.08	0.18169	0.0834206	0.905587
larp	2966.07	0.149156	0.0834688	0.905587
hng1	89.4508	0.284953	0.083502	0.905587
CG1316	796.97	0.0977834	0.0835497	0.905587
CG7488	767.473	0.244978	0.0835661	0.905587
CG10874	387.604	0.135612	0.0837056	0.905992
TpnC73F	172.247	-0.641094	0.0838432	0.905992
rasp	66.9614	-0.471583	0.0838626	0.905992
CG3790	6.241	-1.16984	0.0841362	0.908013
CG13933	825.539	0.132234	0.0842705	0.908078
blw	18166.5	0.298864	0.0843566	0.908078
pzg	1123.61	0.205157	0.0844636	0.908078
Pka-R2	1396.32	-0.182541	0.0844884	0.908078
CoVb	7986.6	0.319299	0.0847237	0.908337
CG14963	97.2578	-0.813176	0.0849941	0.908337
CG32719	2.15132	-1.40406	0.0850716	0.908337
CG14442	645.184	0.240316	0.085173	0.908337
CG14805	445.173	0.15217	0.0852488	0.908337
CG7407	181.753	0.193739	0.0852705	0.908337
CG4210	36.0604	-0.708174	0.0854764	0.908337
sad	4.18634	1.05902	0.0855419	0.908337
fa2h	17.3558	-1.02581	0.0856726	0.908337
CG11399	921.38	0.172039	0.0857663	0.908337
Mip	8.35143	0.852148	0.0858077	0.908337
VhaAC39-2	6.95031	-0.617081	0.0858451	0.908337
Mst85C	218.368	0.18665	0.0859172	0.908337
CG8008	229.769	0.341119	0.0859926	0.908337
C1GalTA	310.356	-0.201448	0.0861516	0.908337
CG12338	774.481	0.233274	0.0863747	0.908337
l(1)G0136	3974.49	0.309162	0.0864388	0.908337
Phae1	206.181	-0.773491	0.086465	0.908337
Socs16D	804.313	0.139988	0.0864724	0.908337
CG13308	5.158	-1.03303	0.08685	0.908337
CG2519	1402.04	0.159825	0.086883	0.908337
CG14606	38.0264	-0.760914	0.087276	0.908337
tej	38.3461	-1.30758	0.0873021	0.908337
wkd	1327.74	0.166955	0.087306	0.908337
Jheh3	522.028	-0.577701	0.0873686	0.908337
kar	355.472	-0.25537	0.0874646	0.908337
Pop2	909.204	0.144714	0.0875874	0.908337
CG10361	237.745	0.263095	0.0876019	0.908337
CG32590	46.9321	0.262144	0.087771	0.908337
CG18417	27.2048	-0.85493	0.0878428	0.908337
CR44874	10.3485	-0.794765	0.0878499	0.908337
CG43078	18604.2	0.252167	0.0878593	0.908337
CG11841	366.435	0.379304	0.0879175	0.908337
Rpb11	351.745	-0.229436	0.0881354	0.908337
CG5002	288.636	-0.286334	0.0882695	0.908337
CG31627	16.0998	-0.502082	0.0883195	0.908337
l(3)neo43	514.474	0.263401	0.0883607	0.908337
Cyt-b5-r	8311.69	0.297802	0.0883628	0.908337
Ptp52F	213.764	-0.480858	0.0884505	0.908337
ade5	5131.48	0.270294	0.0884727	0.908337
CG32547	36.5064	0.331853	0.088473	0.908337
Cpr62Bb	327.224	0.32301	0.0885329	0.908337
CG14683	1403.55	0.185226	0.0885473	0.908337
l(2)efl	1136.51	-0.487881	0.088729	0.908337
Lip4	605.506	-0.361681	0.0887829	0.908337
D	43.9978	-0.546102	0.0887933	0.908337
CG7903	362.238	0.11682	0.0887967	0.908337
Tret1-2	48.4823	0.317171	0.0888143	0.908337
CG9140	40351	0.292599	0.0888465	0.908337
CG4766	66.9198	0.302343	0.0889281	0.908337
Aats-pro	149.185	0.159606	0.0889582	0.908337
CG7430	4157.47	0.269801	0.0890153	0.908337
CG30090	21.8641	0.443162	0.0891995	0.909332
betaTry	7200.25	-1.04022	0.0895828	0.910147
drongo	2938.97	0.189119	0.0897006	0.910147
Uhg5	359.983	-0.242653	0.089703	0.910147
Cyp28c1	3.67158	-0.90995	0.0897069	0.910147
CG7770	529.974	-0.114748	0.0897854	0.910147
Lon	2889.34	0.211642	0.0898001	0.910147
l(2)35Di	1767.55	0.384589	0.0901156	0.912464
ptip	587.084	-0.232179	0.090318	0.912702
CG33267	20.987	0.410123	0.0904787	0.912702
CG14877	15.0041	-0.797397	0.0904853	0.912702
Samuel	273.546	-0.15275	0.0905412	0.912702
CG8963	1387.98	0.166465	0.0905866	0.912702
CG31475	14.3767	0.596213	0.0906612	0.912702
CG4972	1336.25	-0.194757	0.0907735	0.912956
CG31199	275.034	0.298884	0.090867	0.913022
Tsp2A	159.11	-0.584679	0.0910639	0.914125
sosie	22.6114	-0.443266	0.091204	0.91421
CG6083	413.008	0.331252	0.0912934	0.91421
CG12995	2.38643	1.57198	0.0914262	0.91421
CG1571	5.47227	0.674864	0.0914985	0.91421
CG32645	12.3229	-0.895753	0.0916448	0.91421
mos	51.1569	-1.26202	0.0917176	0.91421
cact	2608.83	0.197153	0.0917546	0.91421
Pex19	497.666	0.142815	0.0917696	0.91421
ND75	10756.1	0.437843	0.091867	0.914312
CG31148	61.5449	1.21198	0.0919803	0.914572
mRpL28	1056.44	0.211388	0.0921174	0.915068
CG1113	11.7814	0.42276	0.0922819	0.915337
CR43900	19.9611	-0.764565	0.0924356	0.915337
mio	306.579	0.146543	0.0924457	0.915337
Lsp1beta	326.499	-0.588675	0.0925441	0.915337
CG8012	866.504	0.343384	0.0925808	0.915337
IM14	280.901	0.48812	0.0926886	0.91554
CG1764	70.3184	0.264107	0.0929597	0.91729
Dtg	71.5813	0.414709	0.0931326	0.91729
bru-2	550.459	-0.187835	0.0933733	0.91729
CG1640	2775.88	0.183971	0.09339	0.91729
CG17036	156.523	0.18712	0.0934448	0.91729
CR45108	22.3095	0.345638	0.0934963	0.91729
CG15152	100.853	-0.624405	0.0935167	0.91729
Drat	928.996	-0.285368	0.09365	0.91729
spri	650.408	0.211795	0.0936896	0.91729
CG10337	134.53	-0.307772	0.0937402	0.91729
CG5278	8.90274	-1.01935	0.0939787	0.918058
Pak3	1450.19	-0.372855	0.0940743	0.918058
Atac2	125.029	-0.188801	0.0940965	0.918058
CG12333	230.318	0.213993	0.0941687	0.918058
CG18635	100.154	-0.617071	0.094268	0.918172
Osi6	1.50028	-2.22461	0.094448	0.918389
Pgd	557.936	0.29749	0.0944653	0.918389
CG4585	385.394	-0.194424	0.0945924	0.918773
CG8032	278.117	0.157775	0.0949044	0.920263
CG16721	1523.94	0.201323	0.0949213	0.920263
CG15894	32.7657	0.519476	0.0950262	0.920358
CG3621	1857.78	0.326473	0.0951066	0.920358
magu	1988.05	0.174879	0.0953529	0.920715
CG31370	231.323	-0.348974	0.0953763	0.920715
CG42714	62.5804	-0.735942	0.0954837	0.920715
wda	210.227	0.195709	0.0956093	0.920715
CG11127	175.155	0.200203	0.0956779	0.920715
Cyp4ac1	714.024	-0.355478	0.0956855	0.920715
HDAC6	918.528	0.242609	0.0957579	0.920715
CAH1	712.839	-0.306926	0.096058	0.922051
CG34200	330.733	0.201943	0.0960726	0.922051
mRpS14	192.063	0.322452	0.0963058	0.923444
Cyp12a4	1583.27	-0.257345	0.096453	0.923987
CG13707	104.067	-0.342467	0.0967051	0.923987
CG34198	39.0637	-0.652837	0.0968078	0.923987
His3.3B	3177.65	0.0790244	0.0969125	0.923987
RpL41	17094.2	-0.14288	0.0970197	0.923987
CG10621	561.122	0.36864	0.097037	0.923987
MRE23	48.2127	-0.504893	0.0970645	0.923987
Spn100A	21.5671	1.63691	0.0971734	0.923987
CG8680	3255.42	0.266927	0.0971747	0.923987
CG10477	423.198	-1.81783	0.0972615	0.923987
dock	358.614	0.283027	0.0973313	0.923987
CG14757	11959.9	0.289761	0.0974891	0.924648
CG2681	40.0624	-0.639324	0.0976966	0.925779
CG8888	70.4901	-0.465209	0.0980111	0.925902
CG8768	3432.49	0.25205	0.0980399	0.925902
Mal-A1	5767.01	-0.945658	0.098119	0.925902
CG30463	653.474	-0.312851	0.098257	0.925902
CG10175	32.2739	-0.403176	0.0983875	0.925902
CG11699	625.384	0.210061	0.0985101	0.925902
APC7	80.6353	-1.34957	0.0986557	0.925902
CG13793	245.951	-0.365202	0.0987404	0.925902
Lsm11	73.9923	0.28904	0.0987753	0.925902
CG3156	275.005	0.161674	0.0987907	0.925902
CR44145	13.9691	-0.949103	0.0988907	0.925902
CG6659	433.436	-0.363047	0.0989587	0.925902
CG4749	168.359	0.217539	0.0990657	0.925902
Gapdh1	9916.37	0.278111	0.0991142	0.925902
CG14780	12.1774	0.967024	0.0992453	0.925902
CG11030	649.69	-0.107773	0.0992584	0.925902
Tal	1545.18	0.247959	0.0992768	0.925902
jet	167.43	0.266355	0.0993762	0.925902
l(1)G0334	7576.16	0.221393	0.0995661	0.925902
CG10237	1079.34	0.365689	0.0996581	0.925902
Noa36	431.347	0.181371	0.0996736	0.925902
CG17840	154.272	0.142417	0.0999952	0.925902
Atg4a	620.821	0.146006	0.099997	0.925902
CG2453	1106.11	0.243604	0.100353	0.925902
BG642312	40.2915	-0.359486	0.100404	0.925902
CG7724	184.039	0.241059	0.100442	0.925902
CG32198	15.2202	1.64819	0.100511	0.925902
ema	1625.91	0.140419	0.100607	0.925902
c12.2	792.567	0.260169	0.100685	0.925902
CG9815	10.8363	-0.609553	0.100685	0.925902
CR45418	31.6349	0.407661	0.100752	0.925902
Hph	1146.46	-0.134157	0.100891	0.925902
fl(2)d	1034.43	0.105738	0.101332	0.925902
CG3009	64.2291	0.460089	0.101345	0.925902
CG10194	224.598	0.181123	0.101359	0.925902
CG31142	84.2313	-0.247148	0.101424	0.925902
CG3823	119.152	1.1011	0.101444	0.925902
Pof	220.195	0.166348	0.101525	0.925902
Lpt	409.894	0.169084	0.10161	0.925902
CG34117	1788.75	0.247782	0.101652	0.925902
TFAM	1251.52	0.216584	0.101761	0.925902
CG5773	656.51	-0.412848	0.101853	0.925902
CR44295	4.44738	0.767994	0.101955	0.925902
porin	23320.8	0.211135	0.102061	0.925902
CG17732	3.31034	-1.45972	0.102136	0.925902
Etf-QO	2739.25	0.226377	0.102147	0.925902
Ugt58Fa	160.073	-0.240601	0.102158	0.925902
Ilp7	7.56126	-1.148	0.102217	0.925902
CG15747	172.55	-0.149704	0.10222	0.925902
atk	100.845	0.513612	0.102299	0.925902
CG9147	85.8788	0.233335	0.102314	0.925902
Gycalpha99B	44.4996	0.395078	0.102411	0.925902
crp	1773.37	0.118838	0.102427	0.925902
bgm	1908.1	0.328379	0.102476	0.925902
CG9492	13.2179	0.674371	0.102583	0.925998
mib2	1485.3	0.139512	0.102751	0.925998
olf186-F	759.208	0.162943	0.102751	0.925998
CG30424	80.5836	-0.325725	0.102871	0.926282
CG42821	87.4586	-0.859133	0.103103	0.927546
CR44281	3.96846	-0.770303	0.103188	0.927546
CG33120	906.808	-0.295542	0.103423	0.928085
l(1)G0156	9770.21	0.233579	0.10362	0.928085
CG13344	128.122	0.465685	0.103647	0.928085
eIF-4a	12209.7	-0.104166	0.103657	0.928085
CG10958	33.5868	-0.236033	0.103709	0.928085
eco	685.432	0.242234	0.104323	0.928085
Tk	43.349	-0.636906	0.104362	0.928085
numb	435.467	-0.26179	0.104419	0.928085
CG10859	2.8331	0.804545	0.104501	0.928085
CG6409	6451.49	0.282093	0.10452	0.928085
CG13936	13.7847	-0.75021	0.104929	0.928085
Syx16	78.2997	0.408421	0.104947	0.928085
CG12655	7.35836	0.691948	0.105026	0.928085
l(2)06225	7967.88	0.282782	0.105099	0.928085
mus205	259.364	0.186119	0.105146	0.928085
Trxr-1	5111.15	0.286237	0.105183	0.928085
mRpL45	1267.77	0.231665	0.10522	0.928085
CG11453	18.3072	-0.679741	0.105237	0.928085
CR43264	44.6641	-0.741864	0.105266	0.928085
odd	45.58	-0.654233	0.105318	0.928085
nos	80.7159	-1.75809	0.10532	0.928085
CR44442	43.6465	-0.554946	0.10536	0.928085
Mec2	309.213	-0.461499	0.105369	0.928085
Eip55E	1415.77	-0.147403	0.105372	0.928085
ergic53	1116.36	-0.192843	0.105618	0.928877
CG6543	510.05	0.431162	0.105747	0.928877
Sras	185.354	-0.334451	0.106018	0.928877
CG6337	5.32511	0.770844	0.106025	0.928877
fkh	300.193	-0.371603	0.106126	0.928877
CG18367	13.6739	-0.554473	0.10619	0.928877
CG8949	879.06	0.172881	0.106395	0.928877
Obp99a	1501.1	0.404372	0.106555	0.928877
GstE10	104.501	-0.731344	0.106586	0.928877
Hcs	632.771	0.174095	0.106718	0.928877
CG31643	564.246	0.196509	0.106832	0.928877
CG12268	126.297	0.372395	0.106871	0.928877
NC2beta	41.4785	0.36667	0.106877	0.928877
obst-B	16.0473	0.443956	0.106939	0.928877
Roe1	721.422	0.168045	0.106999	0.928877
CR31144	7.24781	0.564043	0.107055	0.928877
b	6642.09	0.321749	0.10708	0.928877
GluRIID	34.9743	-0.45682	0.107323	0.928877
PI4KIIIalpha	1553.5	0.205804	0.107475	0.928877
CG17633	1365.42	-1.05495	0.107731	0.928877
ppk13	5.80006	-0.631065	0.107755	0.928877
Myo28B1	208.607	-0.638611	0.107909	0.928877
U26	197.753	-0.167805	0.107949	0.928877
lz	14.4183	0.667682	0.108004	0.928877
Aats-ala-m	552.339	0.126274	0.108045	0.928877
Tim8	1059.9	0.187672	0.108402	0.928877
cpb	1463.15	-0.279886	0.108404	0.928877
Atx2	1439.86	0.117149	0.108433	0.928877
CG13896	50.0028	-0.279177	0.10855	0.928877
CG14711	145.316	0.284265	0.10857	0.928877
CG31730	6.12125	-0.699239	0.1086	0.928877
nau	10.8279	0.532546	0.108618	0.928877
Patsas	11.9744	0.577834	0.108644	0.928877
CG14457	29.0768	-0.730397	0.108655	0.928877
SIFaR	10.1588	0.763131	0.108744	0.928877
wge	1289.83	0.145572	0.108817	0.928877
tilB	13.8855	-0.592652	0.108822	0.928877
CG10562	394.903	-0.220806	0.108833	0.928877
5-HT1B	31.4465	0.395725	0.108962	0.928877
ATPsyn-b	6986.62	0.257261	0.109089	0.928877
zuc	8.83446	-1.85557	0.109092	0.928877
CG7924	10.7662	-0.446583	0.10945	0.929489
dj-1beta	1254.35	0.265637	0.109531	0.929489
CG4407	242.66	0.189934	0.109621	0.929489
CR44690	183.808	-0.202157	0.109765	0.929489
Ugt86Da	771.819	-0.139781	0.109789	0.929489
CG14898	229.461	0.232576	0.109811	0.929489
Prp38	142.704	0.172125	0.109811	0.929489
Pfk	6957.53	0.22159	0.109873	0.929489
dsh	370.322	0.209654	0.110103	0.92997
CG34136	98.0236	-0.38255	0.110107	0.92997
CG17930	49.9062	-0.955596	0.110229	0.93025
phtf	426.78	0.192277	0.110765	0.930281
CR34335	88.3028	0.352109	0.110785	0.930281
CG3902	2145.67	0.226265	0.110795	0.930281
CG30493	3552.52	0.252929	0.110884	0.930281
CG11357	387.717	0.28212	0.110996	0.930281
CG3814	269.382	-0.513683	0.111082	0.930281
Prx3	646.11	0.131695	0.111318	0.930281
Hand	165.204	-0.391925	0.111393	0.930281
CG10170	96.8653	-0.661808	0.111422	0.930281
CG13609	19.8536	0.889317	0.11145	0.930281
CR45275	22.5821	-0.467768	0.111527	0.930281
vnd	96.0257	-0.743508	0.111719	0.930281
CG3290	84.6753	-0.637503	0.111787	0.930281
Oscp	9460.9	0.320063	0.111793	0.930281
Mrp4	876.85	-0.235021	0.111835	0.930281
wun	467.264	-0.19974	0.111968	0.930281
Saf6	120.688	0.199221	0.111985	0.930281
mRpL10	605.744	0.164945	0.112018	0.930281
CG31224	689.534	0.274993	0.112187	0.930281
CG4945	1546.89	0.253777	0.112291	0.930281
Hsp23	603.411	-0.656043	0.11244	0.930281
armi	413.783	-0.487107	0.11248	0.930281
Rh50	891.832	0.235795	0.112487	0.930281
CG6484	851.97	-0.873647	0.112529	0.930281
CG30280	10.75	-0.537306	0.112591	0.930281
fd68A	744.867	0.144476	0.1127	0.930281
CG5171	3453.75	-0.245326	0.112752	0.930281
CG9485	6052.84	0.196259	0.11303	0.930281
CG18179	131.575	-1.12212	0.113185	0.930281
CG7860	10.3117	-0.72615	0.113293	0.930281
Pect	4011.37	0.175417	0.113299	0.930281
pck	253.346	0.172808	0.113333	0.930281
CG7992	159.442	-0.628733	0.113425	0.930281
CG14811	83.6949	0.407709	0.113711	0.930281
CG34402	8.10883	0.623724	0.113742	0.930281
CG9425	1797.54	0.125721	0.114006	0.930281
CR44599	37.6667	0.247994	0.114057	0.930281
Btd	14.3594	-0.802369	0.114233	0.930281
mRpL37	490.826	0.192961	0.114268	0.930281
CR44602	17.578	0.461834	0.114391	0.930281
CG8675	143.695	0.230104	0.11445	0.930281
CG8083	127.664	-0.567596	0.114597	0.930281
sun	2433.04	0.231623	0.114636	0.930281
SrpRbeta	425.911	-0.162963	0.114704	0.930281
CG17333	262.11	0.19006	0.114738	0.930281
ade2	1528.45	0.338356	0.114762	0.930281
CG7834	1139.41	0.281104	0.11483	0.930281
Mhc	33833.6	0.266539	0.114959	0.930281
raptor	447.187	0.223961	0.115016	0.930281
CG7338	1461.2	-0.119991	0.1151	0.930281
CG1941	311.589	-0.31374	0.1151	0.930281
chrb	1317.27	-0.248779	0.115215	0.930281
laccase2	272.006	0.22528	0.115347	0.930281
CG11425	63.7196	0.493892	0.115461	0.930281
caps	694.76	-0.204643	0.115483	0.930281
CG5999	10.2784	-0.517868	0.115567	0.930281
Porin2	24.2193	0.47398	0.115772	0.930281
CG10208	100.815	0.328571	0.115854	0.930281
CG3011	968.273	0.338461	0.115898	0.930281
CG5399	5644.99	-0.52937	0.115941	0.930281
CG9360	290.882	0.257142	0.116086	0.930281
CG9270	46.2386	-0.666638	0.116143	0.930281
dila	12.6069	-0.591859	0.116361	0.930281
mip130	241.119	0.265705	0.116369	0.930281
CG40472	55.3656	0.444562	0.116376	0.930281
crb	844.192	-0.13384	0.116376	0.930281
CG13315	8629.69	-0.25648	0.116474	0.930281
Atpalpha	12113.8	0.118107	0.116521	0.930281
CG17141	300.845	0.250115	0.116567	0.930281
CG5903	3535.93	0.222044	0.116591	0.930281
Clk	188.009	-0.267907	0.116606	0.930281
CG14160	121.132	-0.71694	0.116618	0.930281
CG6901	19.1098	-1.41387	0.11701	0.930989
Obp44a	189.529	0.482508	0.11706	0.930989
MRP	2750.18	-0.111335	0.117186	0.930989
CoVa	9948.26	0.243449	0.117199	0.930989
CG4038	333.897	-0.214621	0.117212	0.930989
p130CAS	206.418	-0.310973	0.11728	0.930989
CG43155	5.32461	0.63296	0.117328	0.930989
CG9547	186.003	0.319716	0.117441	0.931183
ifc	1018.51	-0.233842	0.117678	0.931818
Clbn	984.263	-0.167395	0.117699	0.931818
CG14196	1365.69	0.282459	0.117835	0.931871
CG7766	13224.8	0.241745	0.117883	0.931871
Cyp4ad1	18.5677	-0.463185	0.118029	0.932326
ACC	9142	0.20802	0.118255	0.933403
CG32444	3829.07	0.263926	0.118531	0.93481
CG11788	29.873	0.583383	0.118686	0.93481
Pgi	11564.8	0.188014	0.1187	0.93481
CG12506	9.34403	1.63151	0.118848	0.935271
Nhe1	495.226	-0.144478	0.119104	0.935836
Tsp29Fb	1530.67	-0.359391	0.119211	0.935836
CG10077	5746.14	0.175192	0.119247	0.935836
pcs	1139.44	0.213815	0.119398	0.935836
laza	117.494	-0.339293	0.119445	0.935836
CG9410	338.289	0.188026	0.119459	0.935836
ClC-c	2504.57	-0.136774	0.119647	0.935836
egh	3049.35	-0.20201	0.11966	0.935836
NLaz	3651.71	-0.325283	0.119723	0.935836
osa	1414.33	0.193184	0.119905	0.93588
CR43889	6.64086	0.500488	0.119976	0.93588
bou	82.0792	0.214725	0.119996	0.93588
CG3955	14.4615	0.430983	0.120246	0.937129
CG3335	853.204	-0.127615	0.120481	0.937682
gfzf	606.141	0.112036	0.120796	0.937682
CS-2	263.025	-0.668724	0.120807	0.937682
Neb-cGP	6392.63	0.245528	0.121043	0.937682
Cyp9b1	209.407	-0.283986	0.121084	0.937682
ste24a	608.348	-0.199147	0.121391	0.937682
Ptpmeg	714.245	0.124324	0.121521	0.937682
CG3788	11.594	-1.04873	0.121574	0.937682
CG5548	853.313	0.395265	0.121673	0.937682
fbl6	382.763	0.0969119	0.121749	0.937682
CG11837	160.015	-0.196441	0.121794	0.937682
CG1494	17.3659	-0.843696	0.121795	0.937682
CG4896	405.361	0.102452	0.121895	0.937682
didum	1758.08	-0.2264	0.121934	0.937682
CG3446	4827.63	0.263754	0.122008	0.937682
NP15.6	1387.32	0.277767	0.12205	0.937682
Zip71B	167.046	-0.450043	0.122233	0.937682
CG13004	294.348	-0.235435	0.122353	0.937682
Gcn5	577.1	0.144693	0.122501	0.937682
mesh	794.688	-0.63459	0.122503	0.937682
CG32549	3345.24	0.168915	0.122529	0.937682
mthl3	67.4207	-0.217532	0.122602	0.937682
Gyc32E	22.0124	0.470915	0.122694	0.937682
CG7239	114.007	0.252906	0.122723	0.937682
Ssadh	1624.79	0.165537	0.122752	0.937682
mtrm	160.429	-1.68505	0.122753	0.937682
CG41343	6.66329	-0.796625	0.122864	0.937682
CR43468	17.0774	0.398153	0.12299	0.937682
ECSIT	261.966	0.191071	0.123069	0.937682
BthD	29.9036	-0.888623	0.12308	0.937682
CG1360	89.3848	0.266284	0.123166	0.937682
CG31441	68.7462	0.192791	0.123248	0.937682
sei	141.979	0.25565	0.123266	0.937682
CG6985	185.797	0.433417	0.123651	0.93812
CG6012	30.4727	-0.407852	0.123695	0.93812
P5CDh1	4320.47	0.200511	0.12377	0.93812
rdgA	4126.04	0.251976	0.123944	0.93812
Kif19A	5.12369	-0.623742	0.123959	0.93812
CG5003	367.161	0.189913	0.12396	0.93812
CG4729	1798.2	-0.12712	0.124185	0.93812
CG12824	62.1024	-0.410023	0.124202	0.93812
CycT	1403.08	0.0950504	0.124203	0.93812
rap	349.994	0.0973529	0.124258	0.93812
l(1)1Bi	204.922	-0.23478	0.124531	0.93812
CG6404	357.947	0.278062	0.124556	0.93812
croc	6.80324	-0.870609	0.12458	0.93812
CG4291	80.5459	0.23976	0.124591	0.93812
CG14495	37.3233	-0.824919	0.124687	0.93812
CG14778	187.828	0.374767	0.124755	0.93812
RhoU	79.8293	0.214301	0.124893	0.938488
CG42390	6774.81	0.228438	0.125005	0.938653
Tina-1	225.285	-0.565757	0.125409	0.941015
CR45361	10.0312	-0.516184	0.125519	0.941167
fwd	1954.38	-0.148449	0.125825	0.942763
Cyp9f2	2428.36	-0.214535	0.125911	0.942763
CG10592	50.9461	-0.992989	0.126036	0.943022
ec	60.5127	-0.272382	0.126402	0.945087
CG14273	36.3643	0.994989	0.126672	0.946418
CG10219	6713.89	0.218965	0.12678	0.946418
Cpr65Au	120.196	0.315217	0.12688	0.946418
CG6296	42.3532	-1.06413	0.126954	0.946418
CG3253	6.49995	0.594063	0.127159	0.946418
CG32121	1269.72	0.235675	0.127215	0.946418
CG6621	248.491	0.188477	0.127285	0.946418
CG12859	818.335	0.386503	0.127302	0.946418
Obp99d	4.69814	0.843084	0.127495	0.947179
CG34439	3746.31	0.213324	0.127646	0.947268
gce	2870.47	0.246859	0.127843	0.947268
CG6283	269.775	-1.05271	0.127946	0.947268
CSN5	464.793	0.110811	0.128156	0.947268
CG32262	218.248	0.139535	0.128163	0.947268
CG6034	32.8427	0.794667	0.12817	0.947268
skap	17838.9	0.186775	0.128205	0.947268
bmm	1919.99	0.197321	0.128229	0.947268
CG14567	217.055	0.666726	0.128435	0.948126
CG2911	73.4852	-0.196929	0.128604	0.948259
CG7110	128.973	0.450876	0.128702	0.948259
CG2010	1860.35	0.245267	0.129006	0.948259
CG42331	18.5474	0.418072	0.129033	0.948259
bru	886.099	0.131939	0.129107	0.948259
CG5028	17175.4	0.223572	0.129238	0.948259
CG34375	4.34525	-0.846628	0.129348	0.948259
Uvrag	278.777	0.109099	0.129504	0.948259
CG17187	74.889	0.177827	0.129567	0.948259
CG14407	2212.33	0.288297	0.129699	0.948259
FucT6	291.424	0.194159	0.129746	0.948259
l(2)tid	746.941	0.31718	0.129748	0.948259
CG9034	983.503	0.45304	0.129783	0.948259
CR42745	2.95445	-0.937557	0.129831	0.948259
ver	128.399	0.246265	0.129972	0.948259
CG1646	998.53	0.10682	0.129981	0.948259
slif	190.868	-0.618454	0.12999	0.948259
Dgk	123.612	-0.346249	0.130234	0.948593
CG7382	1617.48	0.247782	0.130398	0.948593
Cct1	10734.1	0.243834	0.13047	0.948593
mRpL20	361.101	0.177966	0.130553	0.948593
TyrRII	18.7122	-0.485529	0.130574	0.948593
Hsepi	630.11	-0.335559	0.130582	0.948593
drd	132.076	0.407215	0.130781	0.948593
CG11068	3.82196	-0.628876	0.130795	0.948593
FANCI	111.655	0.232129	0.13085	0.948593
Not11	234.778	0.135658	0.131194	0.949586
CG10543	1207.67	0.106256	0.131196	0.949586
CG14857	53.3589	-0.498684	0.131271	0.949586
CG14544	21.2145	-0.548629	0.131407	0.949586
Gs1l	599.359	0.194749	0.131506	0.949586
CG13516	114.594	-0.314393	0.13153	0.949586
Muc55B	44.2985	-0.851401	0.131912	0.951687
unc-4	7.66619	0.518001	0.132146	0.951781
CG2816	52.8216	0.2455	0.132155	0.951781
A16	203.917	0.249265	0.132197	0.951781
CG7675	268.285	0.293717	0.132554	0.952514
Pvf1	203.976	-0.2288	0.132573	0.952514
CG3281	257.789	0.13292	0.132599	0.952514
CG32295	5.07534	0.947058	0.132662	0.952514
clumsy	6395.87	-0.267646	0.132779	0.9527
Tpi	2931.13	0.295424	0.1329	0.952711
CG8569	295.042	0.131164	0.132962	0.952711
ATPsyn-d	7035.97	0.349146	0.133123	0.953217
CG12163	4796.25	0.138614	0.133536	0.953262
CG31287	4.06633	-1.1888	0.133548	0.953262
Cyp6a16	16.1677	-0.632288	0.13357	0.953262
snk	5.39431	-1.46727	0.133626	0.953262
CG32557	269.223	1.02312	0.133662	0.953262
kek4	24.711	0.544777	0.133675	0.953262
bdg	395.085	0.141566	0.133929	0.954393
ZAP3	773.288	0.108059	0.134101	0.954393
CG5498	1365.13	-0.185214	0.134106	0.954393
Pld	334.793	-0.277524	0.134276	0.95495
bonsai	642.539	0.152737	0.134465	0.955068
CG34227	80.5212	0.817532	0.134479	0.955068
bin	4.40984	-0.891528	0.134565	0.955068
CG3868	578.596	-0.743584	0.134947	0.956375
CG9812	1097.87	0.250519	0.13514	0.956375
CG14419	2.78338	1.50174	0.135146	0.956375
CG12512	654.855	0.248332	0.135266	0.956375
Corp	446.396	-0.198303	0.135281	0.956375
CG10444	526.818	0.270848	0.135368	0.956375
CG8034	1631.14	-0.195039	0.135462	0.956375
CG15881	131.664	0.281189	0.135479	0.956375
Pomp	720.676	-0.152125	0.13561	0.956623
CG14984	120.909	0.345105	0.135698	0.956623
per	314.637	0.257731	0.135788	0.956623
CG17385	766.187	0.141908	0.136055	0.957261
CG4335	211.401	-0.265513	0.136317	0.957261
CG5909	75.9737	0.401759	0.136388	0.957261
hoe1	821.791	0.230785	0.136424	0.957261
CG11529	28.0529	0.380268	0.136497	0.957261
Bace	3412.44	-0.850341	0.13671	0.957261
CG18281	4.08322	-0.792397	0.136757	0.957261
CR43157	2.28948	-1.28854	0.136847	0.957261
CG7337	4350.96	0.15118	0.136895	0.957261
Cad74A	17.7618	-0.851776	0.136931	0.957261
ade3	1738.81	0.323585	0.136961	0.957261
fok	1434.44	-0.208673	0.137153	0.957261
Klp64D	435.374	0.11321	0.13717	0.957261
CG5190	491.875	0.200317	0.137312	0.957261
TwdlE	14.3464	0.771111	0.137577	0.957261
CG3209	1567.63	-0.155712	0.137615	0.957261
cdc2rk	80.0235	0.245376	0.137636	0.957261
sage	50.3723	-0.296565	0.137679	0.957261
CG31064	293.838	0.150968	0.137686	0.957261
CR44230	7.05786	-0.521263	0.137768	0.957261
tio	52.3035	0.259602	0.137817	0.957261
Imp	1363.03	-0.185904	0.137886	0.957261
CG2678	51.8153	-0.443238	0.138172	0.957354
CG44004	25.7735	-0.322714	0.138251	0.957354
CG16711	732.433	0.154263	0.138254	0.957354
Adgf-A	437.397	-0.377544	0.138354	0.957354
CG11752	764.568	0.380184	0.138566	0.957354
inaC	7.58595	-0.974956	0.138883	0.957354
CG9399	3115.33	0.246979	0.138977	0.957354
CG1468	969.923	-0.252001	0.139001	0.957354
CG34423	7622.67	-0.320779	0.139013	0.957354
CG3344	750.406	-0.873044	0.139367	0.957354
ix	105.527	0.19384	0.139471	0.957354
pcl	28.9168	-1.15868	0.139671	0.957354
Iap2	1277.65	0.144312	0.139688	0.957354
CG34437	44.3787	-0.380874	0.139729	0.957354
CR43431	6.24973	0.73737	0.139734	0.957354
Ef1alpha48D	66371.5	-0.134432	0.139786	0.957354
Gycbeta100B	67.9945	0.314954	0.140101	0.957354
Atg1	844.966	0.183744	0.140289	0.957354
NDUFS3	5547.19	0.324378	0.140318	0.957354
Cyp6d2	174.841	-0.29242	0.140331	0.957354
mRpS18A	269.526	0.199544	0.140394	0.957354
cype	7338.03	0.280643	0.14054	0.957354
niki	4.72762	-0.569358	0.140563	0.957354
CG14118	81.6848	-0.270672	0.140569	0.957354
CG15362	65.5086	0.248748	0.140584	0.957354
CG5849	387.154	-0.295868	0.140584	0.957354
Dh31	149.535	0.490916	0.140654	0.957354
barc	816.809	0.0965006	0.140657	0.957354
CG5342	2.52395	-1.67124	0.140899	0.957354
CG12182	83.2005	0.171102	0.1409	0.957354
ari-2	537.502	0.165345	0.140927	0.957354
CG7800	434.95	-0.243191	0.140928	0.957354
CG10646	104.644	0.154743	0.140945	0.957354
CG7048	462.199	-0.148863	0.141098	0.957354
CG13937	259.345	0.245987	0.141115	0.957354
MESR6	367.793	0.127814	0.14147	0.957354
CG11378	91.3124	-0.452056	0.141518	0.957354
Con	51.5734	0.498101	0.141592	0.957354
CG2747	2286.84	0.131958	0.141651	0.957354
yata	837.886	0.110031	0.141659	0.957354
CG7990	72.6814	-0.397718	0.141679	0.957354
Arp2	846.653	-0.26293	0.141748	0.957354
Mgat1	252.842	0.134396	0.141823	0.957354
Ald	154520	0.222298	0.142	0.957532
Acer	2716.76	-0.210412	0.142032	0.957532
CG34256	97.8183	0.309874	0.142312	0.957657
CG2017	1564.43	0.217647	0.142389	0.957657
CG13185	655.35	-0.158175	0.142662	0.957657
CG7702	233.853	-0.397418	0.142699	0.957657
CG4933	240.204	-0.155169	0.142811	0.957657
CG14053	9.67928	-0.701096	0.142866	0.957657
CG10184	205.725	0.226466	0.142871	0.957657
mib1	629.443	0.132656	0.142949	0.957657
CG30108	49.1866	-0.36451	0.143081	0.957657
CG1532	1127.97	-0.115492	0.143125	0.957657
cerv	77.0582	0.287269	0.143466	0.957657
HPS1	142.581	0.124347	0.143593	0.957657
CG7987	910.276	0.177942	0.143632	0.957657
CG31955	146.139	-0.277699	0.143669	0.957657
veli	597.084	-0.122372	0.143681	0.957657
alphaTub67C	213.307	-1.26584	0.143709	0.957657
CG8568	11.5147	0.456597	0.143878	0.957657
mRpS28	162.662	0.170544	0.143934	0.957657
Pi3K59F	449.299	0.210123	0.143953	0.957657
CG9172	17685.8	0.262509	0.144183	0.957657
beag	230.638	0.159623	0.144257	0.957657
dpr6	20.059	0.74811	0.144323	0.957657
CG43134	588.969	-1.0103	0.144338	0.957657
Act79B	1360.34	0.342011	0.144432	0.957657
CG11486	3045.93	0.155182	0.1446	0.957657
alc	1020	0.158542	0.144619	0.957657
CG12393	193.007	0.21519	0.144745	0.957657
CG14752	10.0685	0.692764	0.144838	0.957657
CG3995	150.456	0.15406	0.145264	0.957657
CG8791	32.3152	-0.729716	0.145282	0.957657
bcn92	824.295	0.145166	0.145363	0.957657
Ms	4.0602	0.923537	0.145434	0.957657
CG9849	284.581	0.136904	0.145462	0.957657
CG32699	3416.22	0.172142	0.14552	0.957657
Whamy	101.811	-0.429764	0.145549	0.957657
Cad88C	3.54537	-0.700174	0.145568	0.957657
mud	137.967	-1.10963	0.145688	0.957657
Pkg21D	40.8456	-0.413868	0.145719	0.957657
Rim2	6690.14	0.235731	0.145842	0.957657
CG9306	3238.84	0.252836	0.145856	0.957657
levy	4798.82	0.325607	0.145973	0.957657
CG10565	2002.45	0.142145	0.146022	0.957657
FucTA	128.852	-0.273036	0.146062	0.957657
CR44467	6.83175	-0.520157	0.146134	0.957657
l(2)05714	147.249	0.277675	0.146237	0.957657
Seipin	120.008	-0.264125	0.146315	0.957657
CG1746	15900	0.198232	0.146408	0.957657
CG7546	1854.36	0.119726	0.1467	0.957657
CG9581	566.065	0.368954	0.146901	0.957657
lkb1	238.811	0.249233	0.146926	0.957657
CG15170	15.606	-0.827488	0.147006	0.957657
cbc	218.377	0.188071	0.147037	0.957657
CG9153	2442.32	-0.13152	0.147091	0.957657
csw	1823.29	0.11469	0.147092	0.957657
CG11334	562.712	0.205806	0.147138	0.957657
Inos	4850.81	0.21242	0.147163	0.957657
Dbp73D	199.628	-0.266372	0.147261	0.957695
CG31161	47.5592	0.302248	0.147743	0.960238
fuss	23.7042	-0.351964	0.147863	0.960278
Mal-A2	292.372	-0.755119	0.147946	0.960278
otu	181.381	-1.30359	0.148024	0.960278
CG9132	633.693	-0.124946	0.148274	0.961261
CG3940	589.764	0.210475	0.148481	0.961261
CG15544	23.0455	-0.438563	0.148508	0.961261
KdelR	1476.73	-0.0871507	0.148592	0.961261
CR42719	13.4594	0.458204	0.148714	0.961261
CG9795	678.11	0.134702	0.148725	0.961261
CG6791	400.648	0.139523	0.148957	0.962164
Vps26	1128.63	0.0812609	0.149059	0.962233
Nurf-38	2462.17	0.114008	0.149276	0.962609
Cyp6g2	59.04	-0.516425	0.149301	0.962609
Muc11A	3654.11	-0.775722	0.149653	0.963727
CG8249	271.602	0.199806	0.149658	0.963727
CG18809	391.955	0.158353	0.149874	0.963847
Wnk	3366.16	0.142396	0.150003	0.963847
CG32068	2007.49	-0.207091	0.150126	0.963847
CG8199	460.672	0.126899	0.150141	0.963847
mask	5446.51	0.129652	0.150178	0.963847
Pcd	309.267	0.169876	0.150228	0.963847
Drep-1	156.283	-0.209277	0.150484	0.964076
Nelf-A	438.834	0.223529	0.150568	0.964076
Spt5	1156.64	0.0794279	0.150768	0.964076
CG3214	8757.63	0.217226	0.150872	0.964076
Kap3	753.217	0.129099	0.151067	0.964076
CG17028	33.8653	-0.343031	0.151083	0.964076
CR44053	6.13864	-0.526246	0.151253	0.964076
CG10731	425.573	0.184757	0.15131	0.964076
ND42	6311.7	0.22137	0.151727	0.964076
Jabba	3464.97	-0.260752	0.151734	0.964076
CR45180	4.97373	-0.615433	0.151737	0.964076
ND23	14790.8	0.255117	0.152124	0.964076
CG32024	54.4787	-0.628553	0.152176	0.964076
CR45270	5.29644	-0.57752	0.152208	0.964076
spz4	4.65821	-0.640697	0.152221	0.964076
mRpL46	415.123	0.186464	0.152229	0.964076
CG12099	3248.75	0.15352	0.152427	0.964076
koi	1321.69	-0.206848	0.152503	0.964076
CG31759	86.1865	-0.357545	0.152567	0.964076
CG8550	46.7448	-0.382266	0.152723	0.964076
CG7685	46.8376	0.251805	0.152723	0.964076
CG4266	727.027	0.0893804	0.152745	0.964076
RpLP1	10542.9	-0.118104	0.152769	0.964076
RhoGAPp190	861.512	0.241724	0.152772	0.964076
Yippee	380.354	0.123488	0.152795	0.964076
CG31380	42.9802	-0.412625	0.152799	0.964076
Got1	2196.6	0.119262	0.152871	0.964076
CG2698	1224.15	0.0801419	0.152876	0.964076
CG34422	775.239	0.214582	0.152971	0.964076
CG42788	695.792	0.171533	0.153038	0.964076
CG7712	4083.64	0.227058	0.153113	0.964076
Nf1	1680.41	0.16565	0.153483	0.965472
CG9572	506.525	0.33257	0.153518	0.965472
CG5343	201.392	0.19562	0.153681	0.96552
dnd	42.5415	-0.355942	0.15371	0.96552
Cyp4g15	224.739	0.220209	0.153941	0.966395
NnaD	1773.21	0.292286	0.154114	0.966848
MFS16	685.632	-0.166127	0.154248	0.966848
Rcd2	540.177	-0.31395	0.154294	0.966848
Sin1	155.979	0.254471	0.154382	0.966848
CG31323	42.2665	-0.447221	0.15459	0.967569
OstDelta	1152.6	-0.177271	0.154737	0.967913
CG8072	9.21657	-0.682131	0.154876	0.968017
pgc	109.476	-1.47885	0.155077	0.968017
CG14650	528.697	0.171463	0.155205	0.968017
Sfp33A3	5.95335	-0.560246	0.15526	0.968017
CG43133	4.36432	-0.854755	0.155385	0.968017
CG14309	2.96847	-1.6942	0.1554	0.968017
CG9346	489.371	-0.0961116	0.15546	0.968017
Spn55B	1344.19	-0.496617	0.155652	0.968017
put	1183.88	0.159747	0.155818	0.968017
CG14355	2.8183	0.793437	0.155873	0.968017
CG2794	112.577	-0.150901	0.155895	0.968017
CG18641	5.30222	1.03754	0.156032	0.968017
GNBP1	194.001	-0.154419	0.156173	0.968017
roX1	32.2562	-0.321943	0.156271	0.968017
Got2	2763.41	0.198563	0.156286	0.968017
Ero1L	2067.91	-0.203476	0.156437	0.968017
mod(r)	291.106	0.1527	0.156458	0.968017
CG11377	316.382	0.170504	0.156461	0.968017
kappaTry	179.018	-0.709065	0.156523	0.968017
mid	8.46963	-0.539406	0.156682	0.968017
CG3014	29.7	-0.59854	0.156691	0.968017
CG10566	13.9111	0.386326	0.156993	0.968306
CG10973	416.973	-0.193236	0.157082	0.968306
Atg14	548.659	0.199411	0.157106	0.968306
hoe2	31.2554	-0.380226	0.157198	0.968306
CG7580	5370.27	0.263825	0.1572	0.968306
mew	583.508	-0.139666	0.157532	0.968367
Damm	138.706	-0.550052	0.157535	0.968367
Hsp83	18367.3	0.233908	0.157606	0.968367
Bdbt	628.751	-0.189876	0.157631	0.968367
CG12985	6.07467	-0.534489	0.157691	0.968367
Vps39	322.48	-0.142234	0.158036	0.968367
CG31635	2428.2	0.150003	0.158134	0.968367
CG14786	517.083	0.33259	0.158182	0.968367
CG5869	237.536	-0.180232	0.158303	0.968367
CG2846	266.779	0.133502	0.158399	0.968367
CG12768	83.5672	0.176954	0.158404	0.968367
CG4842	46.5634	0.51777	0.158423	0.968367
CG8628	7.91556	1.30096	0.15856	0.968367
CG12093	483.103	-0.0964116	0.158567	0.968367
Irk3	270.494	-0.529731	0.158677	0.968367
CG5376	281.524	-0.283919	0.158687	0.968367
Cyp6t3	27.4013	0.345019	0.158779	0.968367
CG11779	1439.65	0.160675	0.15901	0.969213
Mef2	3022.35	0.165501	0.159118	0.969308
CG31751	594.895	-0.161766	0.159395	0.969713
CG13247	4.38912	-0.694337	0.159401	0.969713
CG42561	9.18663	-0.472477	0.159467	0.969713
botv	437.757	-0.134158	0.159554	0.969713
CG44286	24.1522	-0.300598	0.159695	0.969718
CG6455	4397.74	0.203095	0.15974	0.969718
osp	388.776	0.17567	0.159967	0.970128
CG11885	140.53	-0.122368	0.160066	0.970128
CR45053	4.16674	0.706553	0.160085	0.970128
CR44202	4.11525	0.62603	0.16044	0.971325
CG17272	282.709	-0.227878	0.160487	0.971325
CG18155	13.2158	-0.391747	0.160601	0.971325
CG31712	886.648	0.134702	0.160653	0.971325
Rbcn-3A	2370.65	0.175274	0.161013	0.972501
MED31	518.081	0.0913659	0.161033	0.972501
mthl9	38.7446	-0.404787	0.161179	0.972825
c(2)M	20.1843	-0.814882	0.161382	0.973486
CG18480	184.261	-0.49633	0.161747	0.97513
CG4452	1103.88	0.195162	0.162312	0.977368
Nab2	750.324	0.148498	0.162342	0.977368
CG13163	163.862	0.150462	0.162398	0.977368
CR45670	1.89381	1.25063	0.16259	0.977965
Best1	674.787	-0.151311	0.162817	0.978767
CG1907	603.676	0.097579	0.162947	0.97899
Lasp	173.87	-0.374569	0.163092	0.979298
CG14529	24.5144	-0.409702	0.163188	0.979312
CG15221	5.90432	-1.02522	0.163362	0.979798
Rootletin	108.817	-0.352273	0.163592	0.980616
CG3635	28.9656	-0.354182	0.163887	0.981165
Hakai	46.9223	0.339594	0.164165	0.981165
tub	733.207	0.165311	0.164211	0.981165
CG14990	31.2779	-0.341823	0.164266	0.981165
frj	780.886	0.0893561	0.164386	0.981165
CG4615	408.853	0.10275	0.164477	0.981165
Drip	1700.51	-0.198479	0.164505	0.981165
CG34449	598.056	-0.0952336	0.164602	0.981165
AMPKalpha	2271.71	0.16248	0.164655	0.981165
CoVIII	3532.03	0.254982	0.164798	0.981165
CG31097	24.2448	-0.481658	0.164811	0.981165
CG42762	3.9154	0.96943	0.164872	0.981165
CG4676	8.06063	0.628072	0.164899	0.981165
Msr-110	4244.55	0.201251	0.165058	0.981361
Eaf6	220.929	0.112894	0.165243	0.981361
CG30273	183.225	-0.198896	0.16532	0.981361
CG1418	220.617	0.170381	0.165489	0.981361
Tsp3A	112.767	-0.140286	0.165539	0.981361
CG5789	866.154	-0.174376	0.16557	0.981361
Taf1	905.992	0.118846	0.165725	0.981361
CG7695	68.9494	0.547064	0.165798	0.981361
snoRNA:Psi28S-1232	9.95468	-0.402733	0.165812	0.981361
CG3192	4004.88	0.258655	0.165868	0.981361
dwg	76.2902	0.339186	0.165974	0.981434
GckIII	332.909	0.123398	0.166144	0.981717
nonC	943.247	0.116944	0.166232	0.981717
CG3294	36.781	0.202072	0.166338	0.981717
CG7231	133.234	-0.313519	0.166396	0.981717
CG14721	393.153	0.134931	0.166683	0.98182
Pa1	132.462	-0.235582	0.166763	0.98182
CR44566	4.80646	0.662335	0.166773	0.98182
Cyp6t1	167.551	-0.257741	0.166788	0.98182
CG4301	171.105	-0.522028	0.167077	0.982973
CG31278	85.5603	0.142816	0.167288	0.983479
CG31510	377.684	-0.155143	0.167351	0.983479
CG31814	14.4191	0.512666	0.167492	0.983755
CG17919	187.028	0.302295	0.167718	0.983842
bor	287.698	0.16018	0.167723	0.983842
CG4998	19.4754	0.572187	0.168028	0.983842
Srp54k	1444.11	-0.0923832	0.168155	0.983842
Nup93-2	148.929	0.238457	0.168303	0.983842
Atg3	522.742	-0.0990079	0.168354	0.983842
CG9350	3646.95	0.199538	0.168392	0.983842
CG11279	204.76	-0.159577	0.168761	0.983842
CG1537	9.03622	-0.613822	0.16881	0.983842
CG32112	998.525	0.208639	0.169076	0.983842
CG11475	14.7592	0.289909	0.169111	0.983842
l(2)34Fc	132.444	0.355485	0.169139	0.983842
eEF1delta	4519.03	0.140541	0.169282	0.983842
CG31908	385.88	0.129737	0.169283	0.983842
Cpr60D	11.8854	0.426094	0.169319	0.983842
CycB	1237.8	-1.10777	0.169483	0.983842
Arr2	73.3236	-0.746903	0.169525	0.983842
CG6439	10739.7	0.188113	0.169558	0.983842
CG11320	4.76341	-0.672563	0.169576	0.983842
CR31514	4.20326	-0.879826	0.169793	0.983842
CG9947	795.815	-0.133883	0.170139	0.983842
CG2701	248.817	0.220086	0.170194	0.983842
BM-40-SPARC	1394.82	0.269988	0.170232	0.983842
CG7912	74.4375	-0.523933	0.170486	0.983842
Glycogenin	4581.97	0.176724	0.170621	0.983842
CG10062	33.6614	-0.484734	0.170692	0.983842
CG8326	196.095	0.14465	0.170721	0.983842
CG32364	44.8293	-0.261276	0.170795	0.983842
CG30020	636.984	0.143212	0.170806	0.983842
CG1888	301.252	-0.104493	0.171014	0.983842
CoVIb	9358.2	0.204451	0.171069	0.983842
Herp	1338.1	-0.097759	0.171128	0.983842
CG3603	308.695	0.183755	0.171196	0.983842
CG17560	140.534	-0.581751	0.171221	0.983842
CG8147	541.477	-0.450021	0.171229	0.983842
CG8128	1410.55	0.206457	0.171403	0.983842
DhpD	346.096	0.135904	0.171781	0.983842
CR44754	453.43	0.254659	0.171966	0.983842
CG6163	209.094	0.182165	0.171998	0.983842
CG9701	536.496	0.351201	0.172118	0.983842
clt	275.057	0.0936808	0.172122	0.983842
CG14130	612.983	0.192308	0.172126	0.983842
pyd	2495.32	0.0977723	0.172286	0.983842
CG11073	884.943	0.263353	0.172381	0.983842
CG8531	1228.7	0.119258	0.172425	0.983842
CG9238	6789.26	0.251482	0.172485	0.983842
CG13482	294.722	-0.684032	0.172624	0.983842
mRpL4	514.64	0.15407	0.172698	0.983842
alph	2731.51	0.0853029	0.172736	0.983842
Cyp4s3	64.279	-0.366293	0.172747	0.983842
CG7492	1468.4	0.115764	0.17282	0.983842
CG2218	426.657	0.15095	0.172927	0.983842
btsz	2016.46	0.179141	0.172987	0.983842
CR43051	146.58	-0.269519	0.173014	0.983842
rtv	28.7902	0.255109	0.173033	0.983842
CG32750	27.1326	-0.421481	0.173061	0.983842
l(1)G0255	6269.34	0.211907	0.173175	0.983842
sba	328.503	0.107947	0.173192	0.983842
CG31821	170.251	-0.743062	0.173423	0.983842
CG9427	4.08318	-0.727295	0.173428	0.983842
CG15922	195.97	0.224992	0.173433	0.983842
Kmn1	37.3271	0.461355	0.173603	0.983842
AnxB10	472.417	0.229726	0.173648	0.983842
CG18586	32.6835	-2.42198	0.173695	0.983842
CG10320	1612.55	0.34137	0.173861	0.983842
TfIIB	663.435	0.0813894	0.174218	0.983842
Mp	424.051	0.25271	0.174422	0.983842
CG31715	373.024	-0.179858	0.174451	0.983842
CG5397	817.532	0.248737	0.174453	0.983842
CR44268	6.43272	0.497855	0.174676	0.983842
CG16779	1269.74	0.281455	0.174797	0.983842
CG17119	108.3	-0.277695	0.174962	0.983842
CG17029	203.179	-0.263648	0.175008	0.983842
cher	3128.72	0.249626	0.17503	0.983842
CG31935	469.404	0.0993772	0.175057	0.983842
Cand1	600.146	0.151105	0.175329	0.983842
CG6412	731.957	0.128768	0.175374	0.983842
CG15431	66.1154	-0.435788	0.175433	0.983842
M1BP	191.867	0.18353	0.175489	0.983842
YL-1	203.957	0.125943	0.175524	0.983842
ste24b	7.6323	-0.536925	0.175563	0.983842
CG34236	112.349	-0.625832	0.175566	0.983842
Rab21	400.411	0.209581	0.175588	0.983842
CG8420	16.8177	-1.21222	0.175614	0.983842
CR41602	30582	-0.525525	0.175924	0.983842
CG14613	1017.21	0.120159	0.175957	0.983842
Jra	1116.9	-0.180395	0.176108	0.983842
CG31517	12.1821	-2.86792	0.176209	0.983842
swa	124.654	-1.09488	0.176256	0.983842
l(1)G0230	4168.43	0.268555	0.176366	0.983842
AstA-R2	18.2206	-0.541843	0.176396	0.983842
snoRNA:Me28S-G2703c	7.12506	-0.52476	0.176426	0.983842
Sin3A	2538.14	0.121345	0.176528	0.983842
CG12042	323.979	0.159824	0.176611	0.983842
spict	530.058	-0.208781	0.17663	0.983842
Men-b	2826.28	0.251314	0.176754	0.983842
CG32582	61.9902	-0.212487	0.17677	0.983842
su(r)	467.604	0.258152	0.17681	0.983842
CG32649	1180.09	0.222721	0.176896	0.983842
Ipod	7.32265	0.483974	0.176901	0.983842
mRpL47	479.507	0.187568	0.176979	0.983842
CG1024	134.423	0.149851	0.177295	0.983849
CG1116	112.309	0.206714	0.17734	0.983849
CR43958	10.7241	-0.368626	0.177357	0.983849
CG7172	231.209	0.149617	0.177425	0.983849
Ntmt	362.313	0.118752	0.177586	0.983849
CG2120	4.73659	-0.630259	0.177642	0.983849
CG45078	198.575	-0.264434	0.177937	0.983849
CG4096	33.6769	0.330751	0.177938	0.983849
CG17352	63.6852	-0.33236	0.178039	0.983849
mthl5	184.111	0.172444	0.178059	0.983849
mab-21	212.597	0.191433	0.178085	0.983849
dare	595.02	0.165589	0.178106	0.983849
Sip1	602.743	-0.157209	0.178326	0.984059
Takl2	9.49627	-0.430482	0.17835	0.984059
Liprin-alpha	735.867	-0.0874101	0.178471	0.984059
mRpL12	185.149	0.320536	0.178537	0.984059
CG6762	124.436	0.189158	0.178613	0.984059
CG7567	603.696	0.911062	0.178797	0.984087
CG11626	6.22095	-0.494116	0.178879	0.984087
Cpn	4.83454	-0.943437	0.178948	0.984087
CG10628	408.245	0.170623	0.178994	0.984087
Mis12	28.8309	0.339699	0.179252	0.984087
Hmgcr	388.07	0.142427	0.179324	0.984087
CG3168	3768.52	-0.449446	0.179363	0.984087
CG43679	3039.91	-0.389589	0.17943	0.984087
CR42547	44.4066	0.220715	0.179576	0.984087
Ance-3	1130.39	0.302731	0.179682	0.984087
prominin-like	626.14	-0.21366	0.179982	0.984087
eIF5B	1785.54	0.105992	0.180038	0.984087
BRWD3	741.568	0.172458	0.180148	0.984087
Tom20	688.402	0.112193	0.180159	0.984087
Trs33	89.9937	-0.199311	0.180182	0.984087
CG7091	53.0377	-0.522723	0.180289	0.984087
CG6420	408.145	0.180772	0.180665	0.984087
snoRNA:Psi28S-3305c	9.78172	-0.371764	0.180739	0.984087
Marcal1	151.599	0.248942	0.180903	0.984087
CG11951	512.511	-0.288633	0.180958	0.984087
CG10650	520.838	-0.434712	0.181056	0.984087
Rbpn-5	748.888	0.123535	0.181069	0.984087
Phax	197.73	0.20743	0.18116	0.984087
CG8353	330.946	-0.180323	0.181207	0.984087
CG1688	8.39348	0.494425	0.181211	0.984087
CG5537	371.996	0.139072	0.18126	0.984087
Cyp28d1	2904.75	-0.208034	0.181386	0.984087
Letm1	5620.2	0.130438	0.181392	0.984087
CG16771	517.681	-0.17454	0.181394	0.984087
CR44119	25.1482	0.296814	0.181432	0.984087
tsr	4971.34	-0.239032	0.181695	0.984495
CG30415	10560.4	0.206107	0.181695	0.984495
CG8818	3236.62	0.206629	0.182052	0.985919
ave	106.07	0.149917	0.182262	0.986545
CG5004	473.732	-0.199814	0.18252	0.986772
CR44168	49.9957	-0.450759	0.182566	0.986772
CG10469	48.4175	-0.246929	0.182726	0.986772
par-6	923.023	0.124674	0.182799	0.986772
Ack	750.515	0.124999	0.182897	0.986772
CG17233	489.929	0.145576	0.183052	0.986772
CG32832	26.2063	0.36904	0.183264	0.986772
Gnf1	1131.35	0.151622	0.183375	0.986772
mRpS2	482.499	0.217755	0.183424	0.986772
CG7705	1171.46	-0.178953	0.183501	0.986772
ine	746.568	-0.217251	0.183529	0.986772
AGO3	102.8	-1.12456	0.183608	0.986772
hpo	442.395	0.119412	0.183781	0.986772
CG2118	420.061	0.196376	0.183912	0.986772
Hex-A	7375.45	0.153138	0.183919	0.986772
CG17637	3.45005	-0.86052	0.184115	0.986772
CG5850	775.084	0.10073	0.184409	0.986772
CG12935	122.095	0.120219	0.184414	0.986772
CG15666	8.14261	-0.39984	0.184414	0.986772
CG1812	251.307	0.195326	0.184483	0.986772
Hip1	781.152	-0.313563	0.184628	0.986772
CR45272	53.3514	-0.771235	0.184629	0.986772
p	429.25	-0.112864	0.184707	0.986772
CG10140	556.365	-0.73282	0.185037	0.986772
CG6602	281.323	-0.624804	0.185271	0.986772
Npl4	104703	0.210294	0.185561	0.986772
CR43270	3.42303	-0.914701	0.18558	0.986772
wap	1634.81	0.13109	0.185645	0.986772
CG9926	21.3068	-2.01711	0.185744	0.986772
nocte	997.53	0.213002	0.185786	0.986772
CG15084	83.5161	0.168966	0.185833	0.986772
CG2202	166.553	0.168016	0.185902	0.986772
Atg9	854.88	0.129096	0.185963	0.986772
Atg13	1683.84	0.166277	0.186287	0.986772
CG3655	658.276	-0.189803	0.186405	0.986772
CG11160	205.817	0.22728	0.18648	0.986772
CG4629	444.271	0.160514	0.186573	0.986772
CG16749	140.951	-0.61923	0.186624	0.986772
CG13077	143.589	0.329894	0.18671	0.986772
CR41609	3102.99	-0.528554	0.186725	0.986772
COQ7	3085.33	0.210811	0.186747	0.986772
Syx4	205.656	-0.254343	0.186795	0.986772
mRpL2	433.402	0.302114	0.187004	0.986772
CG30431	121.477	-0.291059	0.187041	0.986772
CR43857	7.97249	-0.749981	0.187062	0.986772
CG7168	98.7422	0.192242	0.187141	0.986772
Unc-115a	360.794	-0.188527	0.18717	0.986772
Pex16	266.416	-0.176369	0.187321	0.986772
Map205	9415.46	-0.280153	0.187478	0.986772
Aplip1	70.3586	0.325618	0.187481	0.986772
GCC185	494.187	-0.086384	0.187501	0.986772
wmd	289.316	0.172679	0.187514	0.986772
CG4095	47.8216	0.468319	0.187536	0.986772
salm	1843.69	0.225709	0.187579	0.986772
CG1161	425.083	0.124616	0.187623	0.986772
CG13003	264.876	0.255464	0.187665	0.986772
CG4553	293.928	0.154637	0.187744	0.986772
BEAF-32	399.803	0.127241	0.187759	0.986772
Hlc	1197.42	0.1049	0.18794	0.987099
CG2059	887.56	0.163108	0.188156	0.987099
[truncated: 8,492 more rows]
