# Supplementary material for: Time-restricted feeding promotes muscle function through purine cycle and AMPK signaling in Drosophila obesity models
Source: Nat Commun. 2023 Feb 21;14:949. doi: 10.1038/s41467-023-36474-4 (PMC9944249; doi:10.1038/s41467-023-36474-4)
Supplement: Supplementary file 6 — Supplementary Data 3 [file 41467_2023_36474_MOESM6_ESM.xlsx]

## Sheet: Data 3
Supplementary Data 3: Differential expressed gene analysis from DeSeq2 under TRF versus ALF in HFD
Gene	Mean normalized count	Fold change (log2)	p-value	Benjmanini-Hochberg adjusted p-value
CG18404	128.092	-19.7277	2.06369e-10	2.16481e-06
Jon66Ci	3.18084	16.4798	5.13312e-10	2.69232e-06
CG5767	70.3966	-18.0859	1.68225e-09	5.88227e-06
CG10157	357.498	1.0766	1.14181e-08	2.9944e-05
CG6385	302.745	1.29643	6.76012e-07	0.00141827
CG16704	597.853	1.37191	2.51096e-06	0.00439
CG11842	220.792	1.39325	5.58534e-06	0.0074858
CG17929	9.97319	14.2665	5.7089e-06	0.0074858
CG14961	85.2418	-2.22505	6.84215e-06	0.0079749
CG4500	246.839	2.7883	8.4481e-06	0.00886206
CG31516	20.9158	2.20836	1.41974e-05	0.0135392
CG6495	376.04	0.945034	1.7002e-05	0.0148625
CG11089	1217.88	1.14917	2.26552e-05	0.018281
CG15546	157.175	1.06972	3.50944e-05	0.0262957
Cyt-b5-r	8311.69	1.01536	4.01861e-05	0.0269531
Gr63a	35.3028	-2.75349	4.11105e-05	0.0269531
Sodh-1	1022.85	1.06554	5.53932e-05	0.0334963
Gr28b	5.49344	-2.19057	5.74769e-05	0.0334963
CG11317	14.35	-1.7097	7.49456e-05	0.0413778
CG10621	561.122	1.23768	8.76032e-05	0.0459479
CG17562	22.9695	-2.67374	9.21286e-05	0.0460204
Prat2	1838.17	1.15241	0.000111426	0.0499873
Lsp1beta	326.499	-1.90211	0.000116751	0.0499873
CR45144	16.1775	2.34144	0.000116809	0.0499873
Tsf3	249.52	1.15605	0.000119145	0.0499873
SCOT	443.028	0.633977	0.000127583	0.0499873
SPE	1223.8	1.04342	0.000128661	0.0499873
Dip3	34.0726	-3.03582	0.000134792	0.0503133
Hayan	350.622	0.946556	0.000139093	0.0503133
CG7227	130.597	-1.3853	0.000146964	0.0513885
CG13077	143.589	1.29718	0.000157614	0.0533344
CG10205	28.2545	0.927269	0.000192342	0.0622214
CG6188	191.108	2.67118	0.000195739	0.0622214
CG11594	1022.36	0.738819	0.000241322	0.0727571
Dscam3	40.0433	-1.47868	0.000244997	0.0727571
CG31678	591.622	0.5086	0.000249691	0.0727571
GstO2	2854.53	-0.622777	0.000295444	0.0837624
Nha2	425.644	0.794454	0.000325087	0.0897411
CR44179	144.024	-1.5851	0.000356095	0.0957804
CG32809	474.792	-0.614615	0.000390623	0.102441
CG32198	15.2202	4.625	0.000435212	0.111351
Mal-A5	6610.39	-0.786718	0.000454332	0.113475
CG34393	11.3949	-1.4896	0.000484637	0.116873
Tsf1	12977.8	1.24787	0.000490221	0.116873
drl	52.637	-0.749203	0.000543293	0.126648
Cdk5alpha	54.8049	-1.03247	0.000563979	0.128334
CG13992	12.8672	-2.41417	0.000574996	0.128334
janA	690.391	-0.430056	0.000602005	0.131563
Tep2	5437.81	0.877211	0.000632447	0.133094
CG17658	6.19851	-5.62389	0.000634385	0.133094
CR44891	19.2773	1.51956	0.000675134	0.138568
Idgf3	4201.27	0.590614	0.000697775	0.138568
ade3	1738.81	1.04107	0.000712718	0.138568
CG11425	63.7196	1.44068	0.00072799	0.138568
CG13889	8.54835	-1.74823	0.000730639	0.138568
CG11413	32.4808	1.36095	0.00074715	0.138568
CG8449	613.964	0.512177	0.000752946	0.138568
Ccz1	179.852	-0.636588	0.000767489	0.13881
Bili	31.2538	-1.24304	0.00078977	0.140418
CR44181	130.601	1.01193	0.00087964	0.148672
CG7997	1304	-0.792848	0.000889375	0.148672
CR44831	58.4936	-0.985173	0.000889728	0.148672
atk	100.845	1.44936	0.000919501	0.148672
CG4998	19.4754	2.20169	0.000923619	0.148672
CanB	81.8911	-0.926195	0.000945821	0.148672
Zip89B	123.546	1.49414	0.000947791	0.148672
CG18609	221.29	-1.74656	0.000960226	0.148672
CG17778	29.1894	-1.0798	0.000963743	0.148672
CdsA	1211.73	-0.592991	0.00102308	0.152944
CG3556	223.541	-0.962324	0.00102319	0.152944
Snx1	413.981	0.317909	0.00104284	0.152944
dpr4	25.9243	-1.28447	0.00104976	0.152944
bib	7.9801	-1.56348	0.00108033	0.153811
VhaM9.7-a	64.6523	-0.927423	0.00108503	0.153811
Drep-3	10.6467	-1.42545	0.00114766	0.16052
twit	66.5106	-1.11515	0.00116856	0.160581
CG3376	1455.17	0.747213	0.00118383	0.160581
Lsp2	2839.9	1.79386	0.00119403	0.160581
CG5955	157.037	1.00608	0.00124991	0.165146
CR45380	11.0595	-1.89899	0.00128123	0.165146
CG6287	1287.18	0.565753	0.00129221	0.165146
CG10361	237.745	0.705427	0.00130003	0.165146
CG1673	1059.56	0.755649	0.00133125	0.165146
Mvl	1568.42	0.553878	0.00133334	0.165146
Obp44a	189.529	-1.37842	0.00133817	0.165146
CG14636	7.47802	1.65589	0.00138099	0.168448
CG4409	22.412	1.15551	0.00140725	0.168748
CG30263	11.8655	-1.33489	0.00142826	0.168748
Adk3	333.914	-0.497792	0.00145299	0.168748
CG9616	93.0513	1.1853	0.0014536	0.168748
CG12502	12.087	-1.39935	0.00146388	0.168748
GstD2	71.641	-1.30349	0.00154419	0.174486
CG10140	556.365	2.46865	0.00154692	0.174486
CR44035	14.4662	-2.57852	0.00156866	0.175056
X11Lbeta	61.6837	-1.1454	0.00160697	0.177443
RabX1	306.18	0.546631	0.00163896	0.179091
CG12594	23.4507	-1.16393	0.0016817	0.181867
CR45647	43.631	-1.00687	0.00171451	0.183523
CG5246	35.0795	-1.88096	0.00185235	0.194681
CG43291	22.3724	1.15728	0.00185587	0.194681
Dh31	149.535	-1.44856	0.00188076	0.195338
Tsp5D	135.302	-0.928326	0.00206311	0.212177
CG43066	730.862	-0.724989	0.0020835	0.212193
Cbp53E	462.806	-0.950071	0.00212333	0.212862
CG9547	186.003	0.889456	0.00213065	0.212862
Ect3	302.644	1.23114	0.00227753	0.22539
CG34355	279.488	-0.695647	0.00242768	0.235696
Rab3	431.33	-0.866124	0.00244769	0.235696
CG9919	66.8575	-0.640837	0.00245416	0.235696
CG14509	183.15	-1.13341	0.00247155	0.235696
CG8500	139.171	-0.957261	0.00250744	0.236964
CG11638	69.3447	-0.65984	0.00262013	0.245236
CG42322	77.5865	-0.882595	0.00264172	0.245236
Dscam4	209.789	-1.12927	0.0026842	0.246987
CG17440	4.38345	-1.56748	0.00273099	0.246987
TM4SF	73.4198	-1.02541	0.00273122	0.246987
CG6660	41.7719	-2.19746	0.00276855	0.248223
Lar	448.157	-0.588789	0.0028378	0.251069
tipE	50.0057	-1.06078	0.00286026	0.251069
CG14853	37.0633	-1.17016	0.0028968	0.251069
CG11841	366.435	0.932379	0.00292805	0.251069
Obp99a	1501.1	1.05636	0.00299381	0.251069
CG13928	143.566	-1.12996	0.00300601	0.251069
dpr9	48.0282	-1.23272	0.00301359	0.251069
PGRP-SB1	2233.12	1.42865	0.00302865	0.251069
sNPF	129.355	-1.14214	0.00303104	0.251069
sif	2297.55	-0.719126	0.00303963	0.251069
CR44417	717.216	-0.770508	0.00312269	0.252552
CG10830	76.8384	-1.23218	0.00315977	0.252552
CG7265	243.077	0.279735	0.00318737	0.252552
Cyp6g1	2723.66	1.02401	0.00319538	0.252552
CG31465	15.4931	-1.26748	0.00325636	0.252552
CG1909	244.546	-0.834128	0.00325812	0.252552
CG3887	1180.19	-0.29853	0.00326367	0.252552
CG34353	51.4475	-0.940264	0.0032826	0.252552
dnr1	1024.65	-0.724073	0.00331248	0.252552
CG6409	6451.49	0.721484	0.00331878	0.252552
CG17816	291.185	-0.759103	0.00334557	0.252552
CG42343	19.2695	-1.28248	0.00334649	0.252552
ome	1046.29	0.73718	0.00339083	0.253237
elm	2190.91	-0.410765	0.00340385	0.253237
IM4	8470.1	1.05993	0.00348588	0.257513
chrb	1317.27	-0.648691	0.00355274	0.259205
Pu	653.422	0.753684	0.00357302	0.259205
CG1695	41.2351	-1.02695	0.00358291	0.259205
CG43074	8.0814	2.08799	0.00380098	0.261692
CG8525	156.82	0.455671	0.00384679	0.261692
CG14529	24.5144	1.21951	0.00389054	0.261692
grass	237.151	0.740321	0.00392676	0.261692
Akap200	2337.81	0.657869	0.00394852	0.261692
CG9631	405.26	0.579454	0.00396055	0.261692
CG12121	801.322	0.176339	0.0039846	0.261692
GstD10	33.074	-1.39167	0.00402223	0.261692
pog	51.4558	-1.02278	0.00403608	0.261692
Got2	2763.41	0.56873	0.00406801	0.261692
CG44006	114.525	-1.02021	0.00407506	0.261692
Mst36Fb	10.2563	-1.20227	0.00408469	0.261692
CG14642	53.0327	0.879982	0.00409436	0.261692
CG31030	80.6174	-1.13562	0.00412277	0.261692
unc-104	1573.56	-0.66106	0.00417101	0.261692
Nmdmc	533.118	0.933591	0.00423516	0.261692
CG31221	378.24	-1.08505	0.00426934	0.261692
tty	130.033	-0.862122	0.00427739	0.261692
CG9568	159.149	2.34883	0.00428323	0.261692
CG32791	43.962	-0.636353	0.00429157	0.261692
Fife	84.1561	-1.12257	0.00430338	0.261692
CG42259	79.7897	0.617637	0.00432647	0.261692
CG1732	407.092	-1.46909	0.00437255	0.261692
Rph	10.6285	-0.991205	0.00439111	0.261692
Idgf5	522.075	0.753895	0.00439505	0.261692
l(3)neo43	514.474	-0.62566	0.0043996	0.261692
CycY	526.267	0.413878	0.00445781	0.261692
CG13422	1468.38	1.17243	0.00446903	0.261692
CG31897	10.4963	-1.24447	0.0044895	0.261692
CG14015	15.2584	-1.38232	0.00449969	0.261692
CG9319	374.102	-0.282639	0.00455659	0.261692
Nrx-1	304.579	-0.919107	0.00456723	0.261692
esg	13.7223	-1.08562	0.00456747	0.261692
CG32206	35.1822	-1.31937	0.00457661	0.261692
CG5883	10.3302	2.43571	0.00458624	0.261692
IA-2	1475.48	-1.16117	0.0045959	0.261692
Rbp	172.167	-0.804999	0.00459848	0.261692
nec	1303.12	0.759933	0.0046107	0.261692
CG12310	82.2397	1.03993	0.00461123	0.261692
DnaJ-1	1655.92	-0.62909	0.00464185	0.261692
dpr17	22.9702	-0.995658	0.00471468	0.261692
Aldh-III	1775.9	-0.35351	0.00472081	0.261692
CG31360	171.785	-0.383336	0.00475642	0.261692
Teh4	19.1732	-1.32019	0.00477179	0.261692
bond	1372.41	0.889608	0.00477608	0.261692
PGRP-LB	178.522	1.51783	0.00478295	0.261692
CR44138	70.0653	1.76759	0.00478978	0.261692
CG13830	249.406	-1.07616	0.00482514	0.262258
Gr66a	10.462	-1.05135	0.00486346	0.262978
CG6675	534.121	1.38658	0.00491587	0.264449
Hex-C	968.376	0.625224	0.00494343	0.264574
loqs	351.742	-0.315618	0.00497632	0.264983
veli	597.084	-0.325473	0.00507154	0.267095
Rbp6	1040.41	-0.638332	0.00508284	0.267095
CG42265	59.1058	-1.13123	0.00509237	0.267095
Hs3st-A	86.536	-1.02554	0.00513871	0.268184
Ror	9.8938	-1.21978	0.00519204	0.269626
alrm	142.485	-1.61408	0.00522203	0.269848
CG16965	280.641	0.65862	0.00524865	0.269894
Syt4	148.453	-1.17324	0.00527806	0.270082
Frq1	180.607	-1.21803	0.00534818	0.272274
sda	1071.82	0.684231	0.00545412	0.272274
CG31296	7.06417	-1.5012	0.00545479	0.272274
CG40470	183.285	-0.980143	0.00545874	0.272274
wit	498.37	-0.423649	0.00547696	0.272274
CG43202	289.026	0.964498	0.00548538	0.272274
Spn42Dd	784.083	0.534334	0.00550257	0.272274
hig	270.521	-1.09487	0.00556502	0.27301
CG30419	15.3002	-1.44928	0.0055695	0.27301
CG5404	17.0852	-1.03338	0.00565524	0.275923
CG42450	167.546	-0.974914	0.00568287	0.275987
Elp1	699.155	0.278202	0.00574613	0.27606
dpr8	43.5268	-1.0353	0.00577966	0.27606
CR45161	35.2453	-0.960393	0.00578522	0.27606
CG5375	53.1591	-0.908353	0.00581137	0.27606
CG4267	709.941	0.813403	0.0058269	0.27606
Ggamma30A	579.374	-1.15943	0.00584225	0.27606
CG17111	435.025	0.650341	0.00587725	0.276341
CG9279	107.663	-0.678706	0.00591784	0.276341
CR44566	4.80646	-1.59842	0.00592866	0.276341
unc-13-4A	33.5992	-1.07357	0.0059562	0.276341
CG2493	937.347	0.343469	0.00597991	0.276341
CG12071	24.6512	-1.12201	0.00603966	0.276702
CG14200	1575.39	-0.455675	0.00606802	0.276702
CG10362	22.0837	-1.07682	0.00611417	0.276702
tey	19.4437	-1.47776	0.00612043	0.276702
Lin29	75.9154	-1.18345	0.00616173	0.276702
mRpS33	777.103	-0.542956	0.00616926	0.276702
Nmdar2	58.7131	-0.964535	0.00617388	0.276702
CG17350	15.1834	1.36768	0.00622966	0.276702
CG15711	7.32674	-2.63056	0.00632041	0.276702
igl	111.019	-1.23575	0.00633639	0.276702
CG45002	77.8736	-1.22681	0.00634846	0.276702
CG1942	21.1095	-0.942888	0.00635278	0.276702
bdg	395.085	0.351761	0.0063563	0.276702
CG42272	114.552	-0.848741	0.00635702	0.276702
CG31871	23.4993	0.87934	0.00642784	0.278628
Ent3	65.606	-0.711701	0.00656925	0.279688
CG42816	8.20925	-1.39139	0.00659509	0.279688
Gycalpha99B	44.4996	-0.891058	0.00660728	0.279688
CG42376	768.664	-0.524268	0.00661138	0.279688
CG42788	695.792	0.463029	0.00663144	0.279688
beat-Vb	11.6733	-1.26765	0.00663799	0.279688
CG42492	162.991	-0.829001	0.0066493	0.279688
Klp98A	1063.33	0.448656	0.00666559	0.279688
CG14259	447.94	-0.714765	0.00669455	0.279784
CG6379	251.114	0.295273	0.00678571	0.281576
CR17025	9.43323	-1.00006	0.0067923	0.281576
CG7778	661.981	0.935483	0.00682582	0.281576
CG12038	13.0454	-1.44207	0.0068448	0.281576
dac	16.2987	-0.934757	0.00692985	0.283547
Ret	14.7605	-1.2465	0.00694676	0.283547
ade2	1528.45	0.814682	0.00704153	0.284065
Ddr	17.7592	-0.983643	0.00708294	0.284065
CG13409	22.7046	-0.735433	0.00711165	0.284065
CG14762	2201.23	0.756755	0.00712562	0.284065
CG3603	308.695	0.506159	0.00716665	0.284065
CG7252	8.58837	2.35697	0.00717236	0.284065
eag	88.7049	-1.04886	0.00719457	0.284065
CG8248	11.9051	-1.02348	0.00719854	0.284065
CG14742	769.725	-0.671181	0.00720317	0.284065
Appl	365.593	-1.09398	0.00734412	0.286981
Mid1	58.667	-1.13874	0.007363	0.286981
Snap25	282.03	-1.12023	0.0073636	0.286981
CG12163	4796.25	0.349225	0.00738654	0.286981
nrv3	920.394	-1.05377	0.00743573	0.2877
CG44098	1022.1	-0.71492	0.00748152	0.2877
TwdlG	42.0672	-1.09975	0.00751323	0.2877
CG15765	157.756	-1.08417	0.00751477	0.2877
Nplp3	385.612	-1.17225	0.00756227	0.288355
Actbeta	60.7037	-1.12342	0.00758686	0.288355
CG2269	377.393	-1.18737	0.00763817	0.289258
Dh44-R1	11.1273	-1.19657	0.00770008	0.290094
CG8399	607.732	0.404348	0.00775595	0.290094
CG6044	82.9436	-1.0306	0.00778998	0.290094
Spn42Da	1239	0.480051	0.00799247	0.290094
CG32441	724.382	-0.220997	0.00801323	0.290094
stj	123.63	-1.02467	0.00803553	0.290094
cmpy	23.7623	-1.05626	0.0081002	0.290094
CG43340	817.132	0.388904	0.00812742	0.290094
miple	232.161	-1.10058	0.00812902	0.290094
CG14989	573.861	-1.25176	0.00814123	0.290094
PGRP-SA	321.092	0.736196	0.00815297	0.290094
AdSL	403.381	0.762393	0.00817241	0.290094
CG16713	848.713	0.805226	0.00818138	0.290094
CG6329	569.219	-0.655977	0.0082286	0.290094
Gfrl	82.6433	-0.995976	0.00824811	0.290094
mAChR-B	7.27295	-1.48537	0.00827797	0.290094
ade5	5131.48	0.591879	0.00828594	0.290094
Ank2	1145.11	-0.477058	0.00829923	0.290094
CG6569	10.8173	-1.84168	0.00832622	0.290094
CG3902	2145.67	0.529554	0.00834389	0.290094
CG8320	326.482	-0.368533	0.00834609	0.290094
Syt1	830.096	-1.14971	0.00835941	0.290094
CR9162	5.30889	-1.1772	0.00837503	0.290094
CG14482	5787.07	-0.569267	0.00838162	0.290094
dpr	29.6859	-1.0043	0.00838269	0.290094
CG42313	38.1443	-1.15842	0.00839078	0.290094
nAChRalpha1	46.8516	-1.3136	0.00840691	0.290094
Rab19	356.853	0.480699	0.00846795	0.291242
pros	524.414	-1.03319	0.00851059	0.291752
CG9780	902.748	0.59929	0.00854833	0.292091
Corin	163.431	-0.740964	0.0086208	0.29237
CG31814	14.4191	-1.24413	0.00863514	0.29237
GstE7	321.616	-0.726418	0.00864009	0.29237
CG8199	460.672	0.327633	0.0086769	0.292671
CR44023	7.41298	-1.29597	0.00877377	0.293847
Usf	419.335	0.327298	0.00879234	0.293847
mira	7.81099	-1.56901	0.00879581	0.293847
comt	208.501	-0.985169	0.00885526	0.294894
CG14743	21.8558	1.62482	0.00888761	0.295035
CG30116	112.701	-0.727004	0.00898224	0.295528
CG32815	39.6456	-0.760713	0.00899979	0.295528
spirit	95.2732	1.60419	0.00903234	0.295528
CG43373	23.6021	-0.896259	0.00904586	0.295528
Cyp309a2	238.711	0.682025	0.0091239	0.295528
CG18265	8.2839	-1.6157	0.00919165	0.295528
CG6282	29.3	-1.00241	0.00921503	0.295528
CR45650	3.33232	2.32363	0.00926995	0.295528
gogo	25.4795	-0.661638	0.00929204	0.295528
tko	513.243	-0.429354	0.009302	0.295528
Liprin-gamma	271.14	-0.508693	0.00934995	0.295528
CG13965	67.9658	0.872133	0.0093541	0.295528
nAChRbeta1	268.651	-1.14382	0.00938671	0.295528
Ccn	24.2644	-1.03064	0.00938963	0.295528
CG15270	54.7584	-1.05822	0.00939882	0.295528
trsn	378.891	-0.285833	0.00945331	0.295528
CG17560	140.534	-1.56113	0.00945557	0.295528
CG5890	37.0423	-1.07277	0.00946394	0.295528
CG43347	30.7402	-1.00865	0.00948111	0.295528
cpx	1956.08	-0.871622	0.00960163	0.295528
Octbeta3R	27.1716	-1.10184	0.00961261	0.295528
CG8708	254.274	1.29629	0.00961428	0.295528
toy	19.5679	-1.20878	0.00963292	0.295528
Tep1	17.9236	1.94691	0.00967558	0.295528
CG9451	837.217	0.768927	0.00969301	0.295528
RSG7	48.4703	-1.01515	0.00972902	0.295528
mAChR-A	44.3333	-1.00596	0.0097736	0.295528
CG14669	50.0548	-1.15018	0.00985961	0.295528
Aplip1	70.3586	-0.871239	0.00986065	0.295528
CG10672	844.388	-0.379087	0.00987433	0.295528
CG13995	16.7541	-1.24985	0.00988186	0.295528
beat-Va	13.2835	-1.44677	0.00988983	0.295528
Mst36Fa	12.2552	-1.14279	0.00990638	0.295528
cbt	1545.81	-0.486799	0.0099459	0.295528
beat-Vc	6.59104	-1.53564	0.00995271	0.295528
dpr10	19.3915	-0.910158	0.00997062	0.295528
CG3280	26.1192	-0.674958	0.00997076	0.295528
mtt	27.1215	-1.06771	0.0100035	0.295528
na	75.1842	-0.91633	0.0100434	0.295528
mmd	106.889	-1.08266	0.0100683	0.295528
tutl	307.812	-0.945588	0.0100946	0.295528
nSyb	411.634	-1.0681	0.0100968	0.295528
CG10186	342.463	-1.0544	0.0101139	0.295528
CG2070	3.69721	-1.86657	0.0101578	0.295986
Lcch3	23.8757	-1.22949	0.0102369	0.29745
Cha	45.3341	-1.03352	0.0102911	0.29745
CG17121	355.573	0.525083	0.0102931	0.29745
CG34113	29.0531	-1.15368	0.0104321	0.300639
CG9395	39.293	-1.15485	0.0105262	0.301772
CG3078	40.2949	-1.06359	0.0105475	0.301772
CG34166	546.723	0.712609	0.0105577	0.301772
SLC5A11	929.188	-0.62843	0.0106948	0.30486
Skeletor	109.504	0.662519	0.010732	0.305091
Nedd8	635.243	-0.338461	0.0107868	0.305821
nrv2	3122.43	-0.506447	0.010891	0.307127
CG15210	336.073	0.707122	0.0109123	0.307127
CG32444	3829.07	0.608832	0.0109232	0.307127
CG8245	58.9165	-1.13788	0.0109591	0.307127
CG32706	28.8767	-0.982453	0.0109997	0.307127
LysP	2710.72	1.18443	0.0110147	0.307127
yellow-f2	599.908	0.558209	0.0110539	0.307127
pug	2763.62	0.655463	0.0111162	0.307127
CG40002	253.056	-0.722364	0.0111233	0.307127
CG13532	9.35231	-1.3698	0.0111685	0.307127
Syt14	20.9077	-1.0892	0.0112429	0.307127
Sema-1a	214.697	-0.700693	0.0112497	0.307127
CG17352	63.6852	-0.853345	0.0112918	0.307127
CG34148	822.111	-0.649241	0.01134	0.307127
Csas	109.563	-0.721568	0.0113757	0.307127
Task7	19.4587	-0.963973	0.0113951	0.307127
ninaB	14.9288	-1.29715	0.0114294	0.307127
CG6024	61.4708	-1.00926	0.0114513	0.307127
CR44024	49.5308	-1.22837	0.0114631	0.307127
ACC	9142	0.476054	0.011505	0.307127
GABA-B-R2	94.4704	-0.701392	0.011519	0.307127
CecC	380.503	2.04204	0.0115212	0.307127
CG42340	38.4763	-0.665596	0.0115641	0.307127
CG7394	2063.05	-0.510955	0.0116012	0.307127
l(3)87Df	388.733	-0.586209	0.0116023	0.307127
CG7069	40.0796	-0.709217	0.0116253	0.307127
Hk	741.112	-0.539271	0.0116256	0.307127
scny	822.531	0.251277	0.0116684	0.307127
CG3790	6.241	-1.72327	0.0117061	0.307127
PsGEF	94.5	-0.960184	0.0117112	0.307127
CG34150	1712.59	-0.598547	0.0118011	0.307393
Gmap	486.863	0.465581	0.0118311	0.307393
CG14823	210.45	0.583386	0.0118487	0.307393
CG18507	429.684	0.449255	0.0118495	0.307393
CG31029	17.6664	-0.901494	0.0118771	0.307393
CG1545	21.5751	-1.33335	0.0119196	0.307393
Spn88Eb	1348.49	0.97513	0.011969	0.307393
Pex7	9.36561	-1.16188	0.0120088	0.307393
sca	6.25592	-1.15321	0.0120262	0.307393
CG43920	270.003	3.28749	0.0120313	0.307393
sv	73.4	-0.710298	0.012072	0.307393
eloF	162.546	-1.6432	0.0121814	0.307393
CG12506	9.34403	3.0028	0.0121829	0.307393
GluRIB	24.0613	-1.28716	0.0121909	0.307393
CG8249	271.602	0.49065	0.012238	0.307393
REG	1978.82	-0.259787	0.0122383	0.307393
Sir2	1168.9	-0.355757	0.0122527	0.307393
CG14234	29.9747	-0.851373	0.0122776	0.307393
VAChT	128.139	-1.13228	0.0122781	0.307393
CG34384	54.5095	-1.08844	0.0124236	0.308174
Dscam2	124.956	-1.12986	0.0124571	0.308174
Rcd4	245.987	-0.356102	0.0124688	0.308174
Sytbeta	36.9198	-1.0393	0.0124805	0.308174
CG8216	24.5933	-1.09813	0.0124978	0.308174
IntS8	282.16	0.265089	0.0125294	0.308174
CG14141	39.8499	-0.844243	0.0125347	0.308174
CG10824	303.937	0.671759	0.0125498	0.308174
CG1402	28.6285	-1.36373	0.0125737	0.308174
mGluR	90.8847	-1.13848	0.012607	0.308269
dpr14	43.3167	-1.05856	0.012641	0.308381
CG3257	47.2711	-1.03378	0.0127112	0.309207
CR41257	4.3049	1.66973	0.0127572	0.309207
CG43678	10.6974	1.26742	0.0127632	0.309207
CR44321	77.5974	-0.738328	0.0128175	0.309287
CG5397	817.532	0.642482	0.0128255	0.309287
mRpL27	384.058	-0.497933	0.0129276	0.310345
Ilp6	488.701	0.605907	0.0129286	0.310345
brp	254.457	-1.06945	0.0130771	0.311322
CecA1	1350.03	2.90149	0.0130884	0.311322
G6P	4.79687	-1.60287	0.0130993	0.311322
CG12950	63.7124	-0.948156	0.0131268	0.311322
CG3502	10.9143	-1.36765	0.0131876	0.311322
mRpS7	3351.72	-0.545051	0.0132464	0.311322
CG34356	21.6327	-1.10304	0.0132656	0.311322
spri	650.408	0.437915	0.0132659	0.311322
CG6785	61.2138	-0.563611	0.0132716	0.311322
CG34198	39.0637	1.39598	0.0132992	0.311322
Asap	1344.24	0.221441	0.0133261	0.311322
dpr13	24.7378	-1.34758	0.0133401	0.311322
CG3534	598.415	0.350382	0.0133551	0.311322
sun	2433.04	-0.512722	0.01352	0.31419
CG34391	30.0322	-1.16792	0.013538	0.31419
CG12269	31.7801	-0.919606	0.0136273	0.315563
CG13933	825.539	0.26387	0.0137504	0.317714
shd	17.8625	-1.04812	0.0137916	0.317965
CG5045	1463.98	-0.395073	0.0138768	0.318459
wry	169.349	-1.11584	0.0139091	0.318459
CG8009	294.843	-0.403041	0.0139263	0.318459
blp	1122.31	-0.540597	0.0139345	0.318459
Fie	253.061	-0.63043	0.0139937	0.319118
CG32052	14.7288	-0.893194	0.0140581	0.319283
nAChRalpha2	19.8918	-1.12461	0.0140619	0.319283
CG14977	546.582	-0.399035	0.0142945	0.323864
Sra-1	1008.55	0.308786	0.0144235	0.325277
Hs6st	210.569	-0.304227	0.014435	0.325277
Git	342.679	0.234299	0.0144498	0.325277
Tsp42Ek	26.472	-0.833044	0.0145341	0.325782
CG16758	3220.3	0.627488	0.0145344	0.325782
CG42342	68.6477	-0.944005	0.0145817	0.326146
CG8036	4937.33	0.509687	0.0147161	0.328451
CR45009	14.7426	-0.634152	0.0148424	0.330127
CG31174	56.0051	-0.695281	0.0148541	0.330127
CG15365	33.5667	-0.80223	0.0150397	0.332088
CG1840	188.08	-0.382631	0.0150398	0.332088
CG34172	7483.18	-0.652828	0.0150399	0.332088
CG3009	64.2291	-0.940568	0.0150886	0.332088
CG1718	1655.16	0.471766	0.0151686	0.332088
CG32544	16.3363	-1.04661	0.01521	0.332088
CG16712	7739.96	0.630037	0.0152199	0.332088
Cyp6w1	2125.11	0.778382	0.0152302	0.332088
CG34114	45.2187	-1.10475	0.0152425	0.332088
Mes4	488.436	-0.451007	0.0152589	0.332088
CG43737	92.1938	-1.09804	0.0153678	0.33316
CG13248	41.9967	-1.0556	0.0153717	0.33316
ATPCL	4155.83	0.549038	0.0154373	0.33387
CR31514	4.20326	-1.90307	0.0154681	0.33387
CG3764	1123.98	-0.447224	0.0156575	0.336405
CG9447	33.388	-1.30842	0.0156804	0.336405
GstS1	4650.35	-0.469479	0.0157179	0.336405
CG6999	23.0808	-0.763792	0.0157665	0.336405
beat-Ic	21.606	-1.25106	0.0157674	0.336405
amon	144.739	-0.94259	0.015778	0.336405
CG2100	663.749	-0.308173	0.0158863	0.338027
Rim	175.391	-1.02396	0.0161097	0.342021
CG32700	20.0508	-0.975737	0.0161392	0.342021
CG13606	46.6895	-0.67423	0.0162379	0.343061
rad	35.3833	-1.13307	0.0162795	0.343061
sff	74.4891	-0.997839	0.0163393	0.343061
CadN2	30.362	-1.1266	0.0163511	0.343061
CG44247	115.899	-0.922818	0.0164348	0.343061
CG34362	138.926	-1.02367	0.0164629	0.343061
Rab3-GEF	79.2673	-0.934472	0.0164767	0.343061
GstD5	10.4361	-1.18391	0.0165595	0.343061
CG8008	229.769	0.655371	0.0165878	0.343061
CG9400	16.9235	-1.18908	0.0166108	0.343061
CG13148	7.40223	-1.11033	0.0166249	0.343061
CG8468	522.402	0.563968	0.0166275	0.343061
CG6123	21.876	-1.24318	0.0166466	0.343061
CG3652	279.954	0.300549	0.0166661	0.343061
CG7158	679.67	0.190422	0.0166788	0.343061
dysc	102.174	-1.00041	0.0167833	0.344534
CG16892	394.908	0.919673	0.0168264	0.344744
onecut	194.237	-0.985507	0.0169415	0.346112
Sp212	223.918	0.796408	0.0169892	0.346112
CG34229	117.164	-0.465755	0.0169922	0.346112
Toll-6	24.6301	-1.14673	0.017027	0.346149
CG9657	35.5893	-1.2372	0.0171497	0.34797
CG6184	22.6524	-0.961168	0.0172701	0.349226
CG12375	1034.68	-0.404667	0.0173115	0.349226
P5CDh2	10.2835	-0.950203	0.0173195	0.349226
CR45267	7.37996	1.10479	0.0173448	0.349226
CG17734	3600.29	-0.47938	0.0174335	0.350339
CG3831	224.654	0.606811	0.0176264	0.353198
scrt	113.202	-1.0447	0.0176431	0.353198
CG42613	325.973	-1.13895	0.017817	0.356001
yellow-d	1916.37	1.14403	0.0179072	0.357061
CG9914	699.35	0.975803	0.0179381	0.357061
CG42404	30.6934	-0.867942	0.018039	0.357903
CG14898	229.461	-0.494172	0.0180854	0.357903
Sh	857.618	-0.709565	0.0181028	0.357903
Nha1	177.845	0.948141	0.0181169	0.357903
CR31781	26014.9	-0.526762	0.018224	0.358157
DopEcR	188.439	-0.9992	0.0182679	0.358157
Srp19	413.292	-0.299417	0.0182822	0.358157
CR44135	5.26252	-1.47499	0.0182976	0.358157
CG8419	4.99567	-1.43955	0.0183489	0.358157
CG32260	24.8431	1.776	0.018416	0.358157
CG15894	32.7657	-0.992419	0.0184391	0.358157
CG11322	10.8438	-0.806938	0.018481	0.358157
nAChRalpha7	178.702	-1.08271	0.0185212	0.358157
Con	51.5734	-1.09721	0.018575	0.358157
CG4461	24360.4	-0.574964	0.0185811	0.358157
CG15368	6.80455	-1.01894	0.0186002	0.358157
CG13743	44.8522	-1.16382	0.0186051	0.358157
CG17374	1126.9	-1.55783	0.0186078	0.358157
smp-30	335.11	1.24974	0.018666	0.358619
CG5188	180.57	-0.407111	0.0188891	0.362242
CG2993	186.273	-0.905127	0.0190116	0.363926
CG1946	25.1384	-2.01861	0.0192026	0.364672
CG34127	37.0364	-0.971326	0.0192556	0.364672
CG17333	262.11	0.398973	0.0192634	0.364672
CG10214	825.162	-0.430593	0.0192649	0.364672
bru-3	165.25	-0.95919	0.0192765	0.364672
CR30009	10.1221	1.38312	0.0192905	0.364672
Ugt86De	30.9493	-0.885307	0.0193095	0.364672
GC	28.8512	-1.05012	0.0193286	0.364672
cact	2608.83	0.38447	0.0195353	0.366692
CG6296	42.3532	-2.32037	0.019586	0.366692
BI-1	2740.86	-0.276465	0.0195954	0.366692
eyg	55.1965	0.692609	0.0196039	0.366692
CG3560	19040.2	-0.497876	0.0196105	0.366692
CG42541	57.6722	-0.660635	0.0196702	0.367155
Syngr	72.1315	-0.931529	0.0197339	0.367264
CG12851	41.9663	-1.10735	0.0197834	0.367264
VGlut	216.414	-1.09514	0.0198148	0.367264
nwk	163.351	-0.956487	0.0198274	0.367264
CG42339	9.93351	-1.00518	0.0198705	0.367264
CG13947	917.824	1.63289	0.0199529	0.367264
CG12772	400.216	0.294148	0.0199637	0.367264
edin	430.247	2.9872	0.0199687	0.367264
Ten-a	196.487	-0.757725	0.0199912	0.367264
NimB1	124.586	0.486194	0.020058	0.367454
Spn88Ea	1296.03	0.821403	0.0200716	0.367454
CG7990	72.6814	-0.872978	0.0202189	0.369505
CG4678	59.6458	-0.759461	0.0202775	0.369548
CG4587	120.27	-1.08987	0.0203268	0.369548
CG42296	6.06361	1.96024	0.0203987	0.369548
CG5144	90.0514	-0.489392	0.0204277	0.369548
CG6432	75.5616	-1.56134	0.020434	0.369548
su(r)	467.604	0.623251	0.0205756	0.369548
Sema-2b	46.9821	-0.861204	0.0206011	0.369548
Ca-alpha1T	246.957	-0.681412	0.0206341	0.369548
para	434.455	-0.970998	0.0206416	0.369548
CG3597	721.027	0.504132	0.0206476	0.369548
PIP5K59B	47.3604	-0.989416	0.0207382	0.369548
CG34215	592.152	0.676697	0.0207655	0.369548
CG12531	152.933	-0.634611	0.0208174	0.369548
Fad2	922.931	-1.51893	0.0208282	0.369548
CG42540	126.855	-0.99818	0.0208482	0.369548
CG43902	41.7108	-0.9095	0.0208614	0.369548
Ntmt	362.313	-0.280754	0.0208627	0.369548
Porin2	24.2193	-0.925147	0.0208808	0.369548
CG7708	81.577	-1.01712	0.0208998	0.369548
bgm	1908.1	0.656185	0.0209273	0.369548
Hcs	632.771	-0.353908	0.0209867	0.369548
CG18581	8.11096	1.04376	0.0209995	0.369548
CG4020	119.373	-1.32663	0.0210315	0.369548
CG7402	25.6763	0.761818	0.0211329	0.370379
VhaM9.7-b	4774.8	-0.312188	0.0211845	0.370379
CG7509	25.3899	-1.11238	0.0211887	0.370379
kek1	61.6314	-0.618304	0.0212806	0.370379
CG31313	1438.78	0.599591	0.0213095	0.370379
CG17193	21.3577	-1.2462	0.0213164	0.370379
AstC-R2	13.8682	-1.56666	0.0213259	0.370379
Or71a	18.9727	-0.766335	0.0213812	0.370725
VGAT	40.5242	-1.22074	0.021477	0.371385
CG6767	6222.36	0.389132	0.0215062	0.371385
CG44004	25.7735	-0.655891	0.0215255	0.371385
CG7603	3798.62	-0.468589	0.0216556	0.372134
CG13685	30.6484	-0.964505	0.021662	0.372134
gprs	60.3973	-0.726111	0.0217083	0.372134
Gpb5	43.973	-1.16196	0.021743	0.372134
RhoGAP100F	143.65	-0.922429	0.0217462	0.372134
CG33111	200.243	0.276302	0.0219446	0.374724
CG32017	387.241	-0.801039	0.0219864	0.374724
Proc	416.078	-1.20975	0.0220048	0.374724
CG1552	150.309	-1.1111	0.0220946	0.374907
Spn42Dc	111.523	0.680734	0.0221453	0.374907
CR44053	6.13864	-0.928161	0.0221651	0.374907
drpr	2396.42	0.423828	0.0221716	0.374907
Ac3	91.7912	-0.940286	0.0222087	0.374907
CG34370	49.7505	-0.934058	0.0222299	0.374907
CG15706	357.639	0.259195	0.0223846	0.37691
CG6142	14.5704	-0.830876	0.0224917	0.376978
fu12	309.074	-0.593743	0.022549	0.376978
CG8909	197.184	-0.985878	0.0225694	0.376978
CG11052	47.6836	-0.659334	0.0225882	0.376978
CG13795	1125.73	0.64216	0.0226009	0.376978
CG9921	6294.72	-0.528315	0.0226096	0.376978
CR45131	13.6261	-0.809382	0.0226402	0.376978
2mit	53.1996	-1.09802	0.0226849	0.377123
CG10041	6.03681	-1.06592	0.022819	0.378752
CG30002	351.152	0.73511	0.0228951	0.379415
CR44188	27.385	-0.805674	0.0229845	0.380027
dpr19	38.6417	-0.954502	0.0230045	0.380027
CR44779	95.4366	0.478021	0.0231253	0.381173
CR45479	190.45	-0.707059	0.023185	0.381173
CG42261	20.1465	-1.06501	0.023194	0.381173
noe	115.084	-0.936724	0.0232192	0.381173
CG4577	413.591	-0.989436	0.0233013	0.381922
cac	293.597	-0.809371	0.0233701	0.382453
fne	169.742	-1.02132	0.0234282	0.382807
CG3160	322.898	0.19341	0.0236374	0.385625
Nckx30C	484.4	-0.760696	0.023688	0.385849
gammaSnap2	9.5829	-1.00206	0.0238518	0.38718
CG4757	5285.39	1.40216	0.0239567	0.38718
CG31345	37.1705	-1.1165	0.0239829	0.38718
CG9346	489.371	0.210961	0.0239937	0.38718
CG44242	1500.01	-0.480092	0.0240119	0.38718
mio	306.579	0.273726	0.0240223	0.38718
CG40498	71.6261	-0.929318	0.0240981	0.38718
slou	5.22832	-1.37469	0.0241047	0.38718
CG34155	20.4252	-1.10988	0.0241196	0.38718
CG1537	9.03622	-1.34439	0.0241441	0.38718
CG43778	71.5773	-1.11592	0.024188	0.38718
beat-VII	48.5948	-1.14357	0.0242315	0.38718
RanBPM	1837.48	0.169098	0.0242632	0.38718
Madm	289.977	0.292527	0.0243009	0.38718
CG45263	75.7868	-0.927071	0.0243233	0.38718
CG8738	144.279	0.557642	0.024497	0.389354
D	43.9978	1.02143	0.0246488	0.391174
Gyc-89Db	7.4558	-0.894912	0.0247078	0.391518
fred	17.147	-1.16914	0.0248834	0.393042
ATP7	716.484	0.249186	0.0249198	0.393042
Pal2	170.746	-0.819327	0.0249271	0.393042
CG7408	319.912	0.576821	0.0249538	0.393042
CG40378	8.31735	-1.48827	0.0249991	0.393165
kek6	50.0078	-0.828049	0.0250618	0.393561
CG12262	7646.61	-0.475948	0.0251343	0.394108
7B2	105.749	-0.813777	0.0253077	0.39583
CG6867	30.1369	-0.63581	0.0253383	0.39583
Rootletin	108.817	-0.786698	0.0253573	0.39583
Dop1R1	27.0047	-1.16106	0.0256093	0.396216
CG4335	211.401	-0.558286	0.0256134	0.396216
CG31235	4.19365	-1.18165	0.0256533	0.396216
CG33543	44.6195	-0.924424	0.0257336	0.396216
GABA-B-R1	58.8482	-0.996942	0.025734	0.396216
CG1632	6.76593	-1.40509	0.0257727	0.396216
CG14752	10.0685	-1.34536	0.0257851	0.396216
CG5937	76.5583	-0.745533	0.0257931	0.396216
CG1416	1290.22	-0.229583	0.0257952	0.396216
CG34354	50.5715	-1.04787	0.0258098	0.396216
CG41128	3073.61	-0.646264	0.0258385	0.396216
CG44837	13.8736	-0.946138	0.025861	0.396216
CG9686	165.12	-0.889587	0.0259765	0.396216
CG33177	7.57163	-1.13222	0.0260494	0.396216
CoVIIc	10070.6	-0.48045	0.0260635	0.396216
mRpL18	480.645	-0.402758	0.0260825	0.396216
CG31708	8.90819	-0.94715	0.0261024	0.396216
CG8854	37.3743	0.596043	0.0261641	0.396216
mRpL41	833.347	-0.492432	0.0261654	0.396216
Syn	294.324	-0.823638	0.0262195	0.396216
dpr18	39.0562	-1.14565	0.0262264	0.396216
Obp8a	12.5468	-0.818323	0.0262414	0.396216
CG7860	10.3117	1.78441	0.0262507	0.396216
Adgf-D	544.239	0.646056	0.0265078	0.399521
CG7607	112.121	-0.841344	0.0265683	0.399858
Teh2	69.2545	-0.906583	0.0266565	0.400209
Cngl	186.002	-0.991592	0.0266679	0.400209
Gr32a	4.98987	-1.54017	0.0268011	0.401634
Tm1	5657.6	0.223422	0.0268871	0.401635
beat-IIb	12.4045	-0.94658	0.0269132	0.401635
CG30158	15.053	-1.145	0.0269341	0.401635
CG3699	312.464	1.10728	0.0269606	0.401635
Mal-B1	3613.28	1.42408	0.0269926	0.401635
aru	464.693	0.496325	0.0270951	0.402509
CG9312	161.994	0.583529	0.0271281	0.402509
zye	24.7066	0.856474	0.027239	0.403584
CG33203	76.5746	-0.650451	0.0273667	0.404786
CG14082	10.0259	-0.964908	0.027425	0.404786
Ssb-c31a	345.571	-0.308778	0.0274732	0.404786
CG10616	365.273	0.331349	0.0274745	0.404786
Patsas	11.9744	-1.03373	0.0275947	0.405973
CG15046	137.238	1.01353	0.0276325	0.405973
Mocs1	300.879	-0.482011	0.0277229	0.406732
CG9646	869.317	0.24642	0.0277697	0.406769
CR45280	5.11962	1.07097	0.0278567	0.406769
dpr2	11.0424	-1.0689	0.0278788	0.406769
gt	16.0034	-0.898437	0.0278805	0.406769
nAChRalpha5	137.833	-1.16341	0.0280204	0.40683
CG4287	1328.06	-0.261076	0.0280222	0.40683
CG15892	19.8612	1.08003	0.0280235	0.40683
nAChRbeta2	66.7576	-0.903919	0.0280398	0.40683
Rab3-GAP	461.286	0.220721	0.0281142	0.407346
CG8641	20.363	-1.08464	0.0282969	0.409364
CG18327	91.2378	-0.563167	0.0283654	0.409364
CR45024	8.45869	0.754205	0.0283706	0.409364
Dgk	123.612	-0.701339	0.0284405	0.409776
Rdl	293.057	-0.996021	0.0284773	0.409776
CG15829	69.9489	1.7952	0.0285392	0.410104
Galk	2662.59	0.460644	0.0286745	0.411485
ave	106.07	-0.342204	0.0287484	0.411982
Pdh	8.00121	-1.63327	0.0288372	0.412269
CG8046	238.44	0.719701	0.0288792	0.412269
Pkc53E	191.868	-0.59577	0.0288863	0.412269
CG42326	54.3434	-0.863914	0.0290247	0.413548
Vha14-1	2132.98	-0.315457	0.0290548	0.413548
CG34242	587.734	-0.495447	0.0293041	0.416532
CG10516	224.366	0.614658	0.0293802	0.417048
Cks85A	728.853	-0.54445	0.0295864	0.419407
Buffy	189.834	0.447356	0.0296371	0.41956
CG7772	382.398	-0.389892	0.0297342	0.420367
CadN	179.963	-0.684245	0.0298149	0.420446
CG12209	25.0668	-0.951311	0.0298853	0.420446
CG4168	24.8078	-0.946243	0.0298964	0.420446
Ela	834.183	0.477419	0.0299002	0.420446
5-HT2A	190.575	0.670627	0.0300162	0.421513
CG43293	7.90776	0.906526	0.0301104	0.421752
beat-VI	26.7711	-1.28546	0.0301137	0.421752
CG8861	87.0058	-0.889092	0.0302426	0.42232
dpr20	32.8629	-0.902518	0.0302652	0.42232
unc79	216.366	-0.921759	0.0303062	0.42232
CG40472	55.3656	-0.955405	0.0303241	0.42232
stan	30.6854	-0.923235	0.0303788	0.42232
CR45054	44.4963	-0.535775	0.0303958	0.42232
Ser6	59.8991	4.24724	0.0305523	0.423933
CG17684	46.064	-0.865653	0.0306986	0.4254
CG8079	250.543	0.287234	0.0307563	0.425638
mRpS11	656.312	-0.377482	0.0308537	0.426423
CG11000	39.1371	-0.909195	0.0309305	0.426922
ths	70.5982	-0.82277	0.0310616	0.428168
CG6613	327.926	0.229928	0.0312633	0.428935
CG14186	145.646	-0.541652	0.031266	0.428935
Ugt86Dg	11.894	-1.22389	0.0312951	0.428935
CG7166	38.8837	-0.913796	0.0313126	0.428935
GstE8	188.928	-0.659237	0.0313216	0.428935
CG12090	1965.88	-0.403399	0.0314731	0.430447
CG15382	5.16039	-0.918496	0.031517	0.430486
Tace	16.2433	-0.924126	0.0316004	0.431065
CG11455	2612.38	-0.369533	0.0316836	0.431638
CG15168	417.291	-0.325192	0.0318523	0.433374
sel	509.348	-0.385688	0.0319446	0.433894
CG18766	310	0.318023	0.0320287	0.433894
CG33462	33.1431	2.09361	0.032046	0.433894
CG10804	55.342	-0.949846	0.0320933	0.433894
BG642312	40.2915	-0.664075	0.0320974	0.433894
Pdxk	1271.05	0.476419	0.0321761	0.434232
DNaseII	1360.75	0.584246	0.0322235	0.434232
Dop2R	22.7214	-1.06438	0.0322473	0.434232
CG7016	136.092	0.625297	0.032288	0.434232
Crk	1881.59	-0.477336	0.0324242	0.435506
Upf2	584.335	0.162969	0.0325579	0.435935
Gad1	461.92	-1.04049	0.0326266	0.435935
CG3925	480.005	0.238097	0.0326828	0.435935
CR43257	18.7436	0.761244	0.0326943	0.435935
bou	82.0792	0.407806	0.0327181	0.435935
CG34190	5.14686	4.26761	0.0327258	0.435935
Vmat	533.651	-0.730961	0.0327471	0.435935
CG34325	187.604	0.686719	0.0328537	0.436801
cert	2563.74	0.813644	0.0329118	0.437019
CG3356	1436.11	0.163377	0.0330086	0.43775
CG8353	330.946	-0.399643	0.0330827	0.438179
CG15771	2196.12	-0.446461	0.0332974	0.440221
CG14880	83.9292	0.812224	0.0333208	0.440221
CG7611	1710.96	0.168092	0.0334348	0.441172
CG18136	658.202	-0.543707	0.0336378	0.443293
CG5151	268.922	-0.434343	0.0336994	0.443547
kek3	14.0094	-1.05474	0.0342289	0.449611
CG9510	664.856	0.473689	0.0342789	0.449611
crp	1773.37	0.216094	0.0343177	0.449611
Cyp6t3	27.4013	0.789048	0.0343352	0.449611
rdgC	156.23	-0.485349	0.0343962	0.449611
Corp	446.396	-0.388712	0.0344173	0.449611
CG5549	23.3934	-0.787053	0.0346091	0.451554
CG18731	416.7	-0.476351	0.0346859	0.451926
CG15537	24.4553	-1.04571	0.0347422	0.451926
CG8219	13.9089	-0.619636	0.0347668	0.451926
CG9153	2442.32	-0.267881	0.0348145	0.451986
CG32816	64.5951	-0.576043	0.0348884	0.452384
CG34208	22.8168	0.842036	0.0349712	0.452898
His4r	5599.14	-0.299966	0.0351001	0.453451
CG42784	173.086	-0.801909	0.0351003	0.453451
pcs	1139.44	-0.405361	0.0352292	0.454556
Takl2	9.49627	-0.952745	0.0353101	0.455041
Hsromega	4076.65	-0.432336	0.0354386	0.455107
zip	8093.94	0.805236	0.0354599	0.455107
FoxP	36.7205	-1.02134	0.0354921	0.455107
Shroom	513.855	0.452597	0.0355171	0.455107
GluRIIC	119.931	0.865113	0.0355322	0.455107
CG15908	220.251	-0.38343	0.0356021	0.455447
CG18557	9.68087	1.17136	0.0356523	0.455533
CR44832	51.6146	-1.11343	0.0357387	0.456082
Ssadh	1624.79	-0.318024	0.0358663	0.457153
Flo1	445.578	0.214998	0.0362065	0.460929
CG7924	10.7662	-0.740428	0.0363385	0.461842
CG16854	21.2847	-1.22485	0.0363852	0.461842
Cpr64Ad	8.29452	-0.871766	0.0364103	0.461842
PGRP-SD	617.772	0.9155	0.0364995	0.462415
colt	1563.38	-0.334836	0.0365435	0.462415
CG3961	4427.28	-0.475379	0.0366381	0.46262
CG8078	110.759	0.353082	0.036648	0.46262
Rabex-5	493.306	0.238041	0.0367577	0.463448
CG2794	112.577	0.307228	0.0368674	0.464245
Tim8	1059.9	-0.344422	0.0369094	0.464245
pncr016:2R	132.339	0.732401	0.0370208	0.464987
nAChRalpha6	101.912	-1.09424	0.0371081	0.464987
CG31323	42.2665	-0.915551	0.0371184	0.464987
CG6752	39.6574	-1.16701	0.0371457	0.464987
CG6332	7.15829	-0.864682	0.0372506	0.465743
CG31648	356.617	-0.392639	0.0374392	0.46689
Jon65Aiii	5156.56	-1.5768	0.0374498	0.46689
jeb	158.343	-1.0492	0.0375122	0.46689
olf413	97.0116	-0.619022	0.0375204	0.46689
CG17600	106.891	0.317625	0.0376215	0.466989
NAAT1	815.883	0.556241	0.0376564	0.466989
CG33199	47.0987	-0.687668	0.0376618	0.466989
TfIIA-S	990.353	-0.292592	0.0378218	0.468419
CG32944	37.2793	-0.77862	0.0378854	0.468653
CG3500	1287.36	-0.624255	0.0379848	0.469084
CG12119	879.912	0.769839	0.0380213	0.469084
CG3822	22.0147	-0.90832	0.0380869	0.469084
robl	634.795	-0.242453	0.0380991	0.469084
CG10477	423.198	-3.71773	0.0381833	0.469254
CG9691	1236.71	0.604214	0.0382862	0.469254
CG14521	20.1557	-0.983171	0.038287	0.469254
Gycbeta100B	67.9945	-0.604382	0.0382951	0.469254
CG4610	824.202	-0.333491	0.0383924	0.469254
CR44816	22.0842	-0.610858	0.038403	0.469254
Rpb11	351.745	-0.392037	0.038426	0.469254
CG31706	82.3509	-0.811762	0.0384986	0.469593
CR44662	35.0184	-0.718282	0.0387571	0.471689
CG17404	5.16447	-4.93599	0.0387604	0.471689
CG7461	5798.01	-0.383032	0.0388093	0.471738
Brf	174.566	0.286707	0.0389037	0.472024
Hsp67Ba	10.2207	-0.955189	0.0389229	0.472024
CG34371	37.6255	-0.589048	0.03911	0.472523
CG13936	13.7847	-1.2325	0.0391552	0.472523
CG6498	1809.54	0.171643	0.0391764	0.472523
CG31140	276.529	-0.457774	0.0391828	0.472523
CG11279	204.76	-0.328072	0.0392318	0.472523
Sec5	262.389	0.298793	0.0392544	0.472523
CG13822	88.7571	0.942179	0.0392793	0.472523
CG30415	10560.4	-0.449734	0.0393383	0.472691
CG15515	36.2456	1.04023	0.0395825	0.475081
fru	274.779	-0.433037	0.0397653	0.476729
CG14535	14.1128	-0.815388	0.0398149	0.476779
Scgdelta	23.3281	-0.789891	0.0398833	0.476799
CG6154	19.9014	-0.990012	0.0399075	0.476799
pck	253.346	0.310357	0.0400238	0.477385
rn	17.101	-0.811525	0.0400864	0.477385
CG34293	209.724	-0.405383	0.0401788	0.477385
CG32278	2280.6	-0.472632	0.0401894	0.477385
HGTX	6.12007	-1.31918	0.0402124	0.477385
CG1667	690.384	0.710407	0.0402296	0.477385
CG3940	589.764	-0.421436	0.0403409	0.478165
CG7196	5.21918	0.927669	0.0403925	0.47822
Cchl	1879.77	-0.418531	0.0404569	0.47822
Toll-9	7.52439	-1.71344	0.0405461	0.47822
mRpS16	308.532	-0.329525	0.0405518	0.47822
Atox1	717.902	-0.187853	0.0405968	0.47822
CG14372	37.452	-0.91746	0.040619	0.47822
CDase	180.972	-0.549484	0.0406905	0.478448
CG15343	424.972	-0.455834	0.0407297	0.478448
Hsc20	524.677	-0.468192	0.040876	0.479601
CG32506	29.1908	-0.945104	0.0410226	0.479601
PICK1	36.4767	-0.616678	0.0410311	0.479601
sesB	66373.6	-0.425111	0.0410328	0.479601
tamo	1034.21	0.418477	0.0410607	0.479601
CG9813	429.59	-0.543518	0.0411021	0.479601
CG16772	4377.97	0.840733	0.0412013	0.480223
CG17167	232.145	0.901133	0.0413709	0.481666
CG10163	10.7811	-1.63174	0.0416186	0.483592
Bdbt	628.751	-0.386141	0.0417088	0.483592
chinmo	54.4569	-0.796981	0.0417689	0.483592
CG33639	11.7035	-1.01411	0.0417871	0.483592
Nrt	290.897	1.10612	0.0418182	0.483592
CG17108	5857.3	0.820859	0.0418425	0.483592
CG3321	5333.29	-0.450394	0.041859	0.483592
CG9086	4583.05	0.404414	0.0419619	0.484171
l(1)10Bb	434.678	-0.199753	0.0420015	0.484171
CR44599	37.6667	-0.437338	0.0420521	0.484223
rdo	24.1673	-0.810891	0.0421562	0.484537
CG17119	108.3	0.570721	0.0421719	0.484537
Trs31	311.593	-0.359068	0.0422814	0.485053
CG31646	14.1253	-0.938884	0.0424237	0.485053
CG34439	3746.31	-0.401902	0.0424262	0.485053
sxe2	133.864	-0.535116	0.0424376	0.485053
Cyp4g1	14835.7	-1.29368	0.042448	0.485053
CG13056	74.8707	-1.04504	0.0425959	0.486214
Nrg	3413.69	0.550681	0.0427886	0.487884
Idgf2	4142.19	0.336998	0.0429061	0.488692
Mip	8.35143	-1.28765	0.0429925	0.488817
Pdk1	2893.15	-0.251395	0.0430103	0.488817
CG13144	673.681	-0.529887	0.0430829	0.489112
CG2921	799.807	-0.274499	0.0432898	0.490494
CG42795	202.529	-0.892312	0.0432981	0.490494
Eo	3.56339	-2.62362	0.0433999	0.490879
robo3	36.6308	-0.927856	0.0434257	0.490879
yellow-f	359.065	0.595346	0.0434832	0.490999
CG8485	860.805	0.411523	0.0437101	0.492772
CG10359	131.658	0.551104	0.0437807	0.492772
Pdfr	232.212	0.417743	0.0437811	0.492772
CG34256	97.8183	-0.580043	0.0439171	0.493773
CG3568	67.888	0.594791	0.0440477	0.494712
tio	52.3035	-0.454138	0.0441495	0.495325
CkIIbeta	2588.57	-0.256267	0.0442926	0.496171
CG7564	614.767	-0.263937	0.044348	0.496171
Flo2	512.669	0.233086	0.044377	0.496171
CG14400	224.243	0.519166	0.0444142	0.496171
AkhR	1073.89	-0.478438	0.044554	0.49645
CG9886	262.383	0.443365	0.0445562	0.49645
CG32547	36.5064	-0.518766	0.0446137	0.49645
beat-Ia	20.5029	-1.02693	0.0446851	0.49645
Vha13	2609.15	-0.246001	0.0447319	0.49645
CG17571	143.378	3.21691	0.0447504	0.49645
CG3065	197.583	0.408359	0.0447793	0.49645
CG6834	314.585	0.528749	0.0448178	0.49645
CG13404	19.8805	-0.945134	0.0449344	0.496582
CG4467	163.437	-0.880184	0.0449648	0.496582
CG14483	2967.39	-0.413302	0.0450065	0.496582
mbl	660.092	-0.605825	0.0450559	0.496582
CG6000	37.9047	-0.492749	0.0450663	0.496582
CG17378	42.0406	-0.571402	0.0451416	0.49689
CG11191	15.6191	-0.777961	0.0452884	0.496975
Rab10	2401.69	0.287298	0.0453756	0.496975
Task6	28.2675	-1.01201	0.0454295	0.496975
MP1	1344.82	0.429946	0.0455831	0.496975
CG10384	18.9738	-1.1033	0.045585	0.496975
CG10274	179.575	0.190044	0.0456086	0.496975
CG42596	44.2782	-0.891653	0.0456318	0.496975
Ddc	1600.1	0.974449	0.0456532	0.496975
eIF-1A	9114.17	-0.308642	0.0456786	0.496975
dpr12	107.277	-0.770729	0.0456903	0.496975
Atpalpha	12113.8	-0.212449	0.04571	0.496975
dmGlut	193.582	0.650127	0.0458166	0.496975
CG12605	58.0847	-0.877913	0.0459316	0.496975
Syt12	14.8047	-1.10808	0.0459406	0.496975
GlyS	8338.42	-0.386234	0.0460073	0.496975
CG7149	316.414	-0.3609	0.0460086	0.496975
CG9164	31.9233	-0.666384	0.046135	0.496975
MFS16	685.632	0.326125	0.0461543	0.496975
Rab26	30.9529	-0.972998	0.0461734	0.496975
CAHbeta	279.389	-0.395076	0.0461823	0.496975
CG17786	28.9547	-0.444525	0.0462275	0.496975
Rpb10	738.092	-0.398284	0.0463096	0.496975
CG13920	356.805	0.569764	0.04631	0.496975
CG40042	3152.59	-0.394974	0.0463272	0.496975
capu	349.227	0.44097	0.0463718	0.496975
CG34227	80.5212	1.36282	0.0463812	0.496975
CG5107	3082.35	-1.83122	0.0466159	0.49797
CG30460	770.524	0.341429	0.0466346	0.49797
Drl-2	17.7647	-0.860927	0.0466911	0.49797
mRpS21	911.963	-0.414371	0.046705	0.49797
CG13018	148.26	-0.582486	0.0467294	0.49797
CG13999	7.17992	-1.01183	0.0467588	0.49797
CG32485	217.366	0.262415	0.0468127	0.498038
CR31451	192.017	-0.40301	0.0468674	0.498115
rempA	73.5	0.470069	0.0469822	0.498526
ST6Gal	10.8267	-0.808359	0.0470844	0.498526
NaCP60E	562.404	-0.734627	0.0471842	0.498526
CR45045	946.556	2.00892	0.0471991	0.498526
Jheh3	522.028	-0.950414	0.0472186	0.498526
Shawl	28.8695	-0.85969	0.0472761	0.498526
CG6356	201.724	-0.654449	0.0472934	0.498526
CG11319	142.132	-0.85918	0.0473324	0.498526
CG8317	1103.76	0.58449	0.0473338	0.498526
CdGAPr	1052.76	0.470069	0.0474196	0.498928
kek2	32.3898	-0.871545	0.0475983	0.500241
5-HT1A	79.5401	-0.511837	0.0476397	0.500241
Acyp2	416.084	-0.385232	0.0477121	0.5005
Atg4b	376.335	0.198497	0.0478294	0.500772
CG1265	1207.41	-0.424078	0.0478564	0.500772
mamo	1832.57	-0.442376	0.0478873	0.500772
Neb-cGP	6392.63	-0.442921	0.0479685	0.500772
Mtap	456.203	-0.329433	0.0479767	0.500772
CG1888	301.252	0.209716	0.04814	0.501789
CG6912	162.808	0.605918	0.0481699	0.501789
scpr-C	25.6806	-0.635476	0.0483589	0.503259
CG12541	76.1189	-0.576516	0.0485687	0.504359
CG7179	20.6044	1.18827	0.0485992	0.504359
CG34180	10.0161	-0.937898	0.0486184	0.504359
LKR	561.921	0.458376	0.0486569	0.504359
CG1399	981.997	0.328188	0.0487446	0.504768
path	6467.02	0.457926	0.0489083	0.505034
bs	194.991	0.291849	0.0489159	0.505034
GluRIA	25.9036	-0.956473	0.0489285	0.505034
nAChRalpha3	43.8963	-0.822915	0.0489817	0.505034
betaTub60D	982.532	0.715219	0.0490109	0.505034
Rab40	680.828	0.452119	0.0491593	0.505887
kek5	383.599	0.300049	0.0491902	0.505887
CG17075	49.6233	-0.713096	0.0492867	0.506383
CG18003	739.964	0.566249	0.0493861	0.50672
CG17265	60.4485	0.506274	0.0494464	0.50672
CG1299	373.634	0.484543	0.0495197	0.50672
CR44018	6.74082	-1.11634	0.0495531	0.50672
Sp7	676.797	0.457594	0.0496005	0.50672
CG11596	876.16	-0.225863	0.0496093	0.50672
sNPF-R	84.3328	-0.431284	0.0496649	0.506795
Pvf3	82.1564	-0.616657	0.0498459	0.508147
CG8072	9.21657	0.901337	0.049899	0.508194
Caps	706.126	-0.529584	0.0499492	0.508213
Antp	94.3899	-0.616072	0.0500064	0.508301
List	83.7647	-0.597033	0.0500983	0.508657
CG13178	2.8089	-1.36532	0.0501383	0.508657
CG7646	318.39	-0.520242	0.0504612	0.511438
CG17931	100.015	-0.407778	0.0505537	0.511881
Spn28Dc	1700.32	0.710581	0.0507631	0.513002
CG9305	281.589	0.314707	0.0507672	0.513002
Nsun2	270.76	0.387909	0.0508111	0.513002
CG30172	18.3476	-0.994023	0.0510265	0.514196
CG42715	9.78677	0.963164	0.0510274	0.514196
S2P	461.99	0.244985	0.051254	0.515884
CG43901	56.504	-0.741078	0.0512933	0.515884
Torsin	365.107	0.463174	0.0514251	0.516538
CG12817	6.29624	-0.978476	0.0514568	0.516538
CG11655	126.541	0.331337	0.0515766	0.517245
Lsd-2	6102.61	-0.304312	0.0517207	0.518195
p	429.25	-0.229276	0.051848	0.518974
fbp	1932.09	0.399357	0.0519614	0.519614
Pde1c	552.273	-0.388824	0.0520771	0.520275
yip7	2545.5	-1.58049	0.0521292	0.5203
CG5168	1679.19	0.33176	0.0521937	0.520449
CG7133	666.515	-0.324383	0.0523239	0.521251
XRCC1	795.501	0.31253	0.0524491	0.521985
CG11652	1048.05	-0.308935	0.052497	0.521985
kat-60L1	15.333	-0.70864	0.0526844	0.523022
CG9705	2564.54	-0.328965	0.0527698	0.523022
PPO3	15.7497	1.16238	0.0527956	0.523022
Sap47	1552.22	-0.404169	0.0528066	0.523022
Eip71CD	1501.13	-0.532828	0.0528507	0.523022
CG15434	1071.95	-0.537832	0.0533197	0.527166
Cyp4ac1	714.024	-0.585	0.0534018	0.527204
CG5078	9.16716	-0.741322	0.053424	0.527204
CG2065	105.16	-0.7665	0.0534933	0.527391
Teh1	25.8053	-0.967512	0.0536311	0.52771
GckIII	332.909	0.238358	0.0536694	0.52771
CG14408	319.681	-0.19733	0.0537776	0.52771
CG43175	85.7417	1.55084	0.0538822	0.52771
CG8858	714.045	0.344662	0.0539071	0.52771
CheB42c	26.5077	-0.535585	0.0539161	0.52771
Btd	14.3594	-1.09052	0.0539273	0.52771
CR40976	10.4648	-0.908684	0.053928	0.52771
Sox21b	57.6387	0.877312	0.0540278	0.528031
vn	668.788	0.862008	0.0541092	0.528031
trol	5818.84	0.432521	0.0541548	0.528031
dpr3	37.538	-0.47604	0.0542117	0.528031
fas	66.4822	-0.665613	0.0542125	0.528031
CG14274	28.0458	-0.880655	0.0543603	0.528979
opa	4.32915	-1.42233	0.0545244	0.530084
CG16985	417.381	-0.376073	0.0547963	0.531476
CG43165	28.5632	0.760627	0.0548257	0.531476
CG10073	93.4737	0.730673	0.054883	0.531476
CG3726	196.744	0.267332	0.0549035	0.531476
CG4306	338.108	-0.570324	0.0549209	0.531476
CG14806	915.146	-0.352722	0.0550065	0.531814
Cyt-c-p	16861.3	-0.455495	0.0550771	0.531917
nonA	1139.52	-0.172607	0.0551186	0.531917
CG10918	2.27054	1.90233	0.0551719	0.531942
CR44116	15.3625	-0.689705	0.0552578	0.53195
Sep2	582.544	0.542155	0.0552741	0.53195
Tango11	2119.56	-0.298185	0.0554367	0.533026
Ets65A	14.1309	-0.986537	0.0555319	0.533452
CG10463	326.752	0.284279	0.0556876	0.534413
CG6136	34.0376	-0.42962	0.0557339	0.534413
TwdlE	14.3464	1.3087	0.0559654	0.535704
CG6650	290.569	0.232097	0.0559706	0.535704
CG43236	293.512	0.882322	0.0561337	0.536248
PVRAP	17.6006	-0.884351	0.0561605	0.536248
Ggamma1	4423.48	-0.311375	0.0563391	0.536248
Slob	64.9863	-0.613724	0.056381	0.536248
CG5043	2.88586	1.29879	0.0563951	0.536248
CG15531	185.867	-1.13487	0.0564296	0.536248
CecA2	950.135	2.26905	0.0564335	0.536248
dpr15	20.3128	-1.00162	0.0565696	0.536248
Tbh	48.7057	-1.28279	0.056584	0.536248
Nlg2	43.6765	-0.954257	0.0565877	0.536248
slmo	183.254	-0.572323	0.0566039	0.536248
CG31760	78.7594	-0.940116	0.0566785	0.536248
ab	50.3922	-0.59245	0.056692	0.536248
CG18563	24.04	1.07537	0.0570481	0.539131
Ack-like	435.782	0.528488	0.0572006	0.539645
Ptpmeg	714.245	0.213811	0.0572248	0.539645
danr	5.0513	-1.05741	0.0572832	0.539645
Cyp6a2	439.541	0.634209	0.0573374	0.539645
CG4341	32.1733	-0.80735	0.0573803	0.539645
dmrt93B	15.2404	-1.41322	0.0574547	0.539645
CG9935	58.2205	-0.762271	0.0574949	0.539645
CG43679	3039.91	0.779243	0.0576065	0.539645
Hr38	704.905	-0.623973	0.0576337	0.539645
CG32432	84.5998	-0.79454	0.0577104	0.539645
CG4872	174.116	0.298984	0.0577111	0.539645
SmD2	595.734	-0.217525	0.0577199	0.539645
GNBP1	194.001	0.282549	0.0578254	0.539866
CG43163	140.827	0.592001	0.0578465	0.539866
Oli	4.50673	-1.14371	0.0584661	0.544316
EloC	895.855	-0.214005	0.0584726	0.544316
CG10731	425.573	-0.34294	0.0585263	0.544316
Oseg2	149.182	0.598614	0.0585308	0.544316
CR43465	12.447	-1.13168	0.0585902	0.544385
CG12895	1045.99	-0.394633	0.058678	0.544645
PGRP-LF	396.997	0.644887	0.058722	0.544645
Shab	456.952	-0.535359	0.0588238	0.545108
Idgf1	3028.96	0.574206	0.0589506	0.545344
beat-Ib	21.7141	-0.847426	0.0590116	0.545344
CG33514	65.4547	-1.34788	0.0591233	0.545344
CG9394	178.601	-1.03017	0.0591376	0.545344
CG30008	326.717	-1.23642	0.0591558	0.545344
CG32163	400.142	-0.332873	0.0591613	0.545344
CR44107	5.28941	-1.1205	0.059259	0.545732
IM3	5236.94	0.624983	0.0593074	0.545732
Cyp12d1-p	26.8527	0.983904	0.0593625	0.54576
klg	45.5934	-0.87067	0.059425	0.545857
Dh44	53.4436	0.876292	0.0595302	0.546301
p24-1	1359.78	-0.301641	0.0595775	0.546301
Ugt58Fa	160.073	-0.382271	0.0596737	0.546705
CG15096	3251.12	0.426324	0.059827	0.547385
CG15067	3121.2	0.573912	0.0598523	0.547385
CREG	349.435	-0.408532	0.059988	0.547738
CG14937	19.6375	-0.568387	0.0600517	0.547738
yin	389.065	1.04278	0.0601069	0.547738
CG15099	1640.63	0.225257	0.0601147	0.547738
Jabba	3464.97	-0.483548	0.0601701	0.547738
CG10341	281.226	0.298669	0.0602395	0.547738
CG6218	141.357	-0.350758	0.0602867	0.547738
beat-IIIb	20.9703	-0.803086	0.0603205	0.547738
mew	583.508	0.261446	0.0604338	0.547738
l(1)G0156	9770.21	-0.381034	0.0604511	0.547738
CG4769	13359	-0.419087	0.0604754	0.547738
CG7910	510.904	-1.17181	0.0605243	0.547738
CG42732	109.405	-0.925908	0.0605697	0.547738
CG17807	279.065	-0.268133	0.0607411	0.547807
CG13116	505.153	-0.561787	0.0607874	0.547807
CR43972	2.71016	1.59161	0.0608659	0.547807
CG43179	9.1761	1.69928	0.0608803	0.547807
CG2021	257.94	-0.321995	0.0608903	0.547807
Uba1	4047.29	0.526488	0.0608907	0.547807
lack	1117.83	0.170351	0.0610598	0.548715
TrissinR	19.423	-0.594664	0.0610962	0.548715
CG31200	340.322	0.411315	0.0612377	0.549234
CG42359	44.0001	0.424451	0.0612862	0.549234
CG33116	326.863	0.914234	0.0613477	0.549234
ox	6566.41	-0.466421	0.0613634	0.549234
CG15611	631.043	0.379794	0.0616253	0.551108
CG7806	1019.29	0.268564	0.0620489	0.554405
if	5999.58	0.480304	0.0620997	0.554405
UbcD10	1343.33	-0.211139	0.0621692	0.554553
CG9849	284.581	-0.242004	0.062225	0.55458
ik2	455.813	0.282639	0.0624712	0.55588
CG1662	1598.17	-0.348951	0.0625241	0.55588
CR44922	118.142	-0.785663	0.0625299	0.55588
Tbc1d15-17	731.401	0.204279	0.062586	0.555907
RhoGAP68F	2644.3	0.362381	0.0629608	0.558764
Cyp4ad1	18.5677	-0.726617	0.0630382	0.558977
CG3700	316.249	0.282892	0.0631289	0.559309
CG12428	659.155	-0.395483	0.0634887	0.561007
Mob3	548.202	-0.301873	0.0635117	0.561007
PGRP-SC1b	4.36386	2.78949	0.0635128	0.561007
CG43071	100.605	0.732167	0.0635344	0.561007
CG31220	4.22072	-1.0251	0.0636775	0.561562
CG15449	34.9538	0.942282	0.0637277	0.561562
CR43356	4.52037	-1.02983	0.0637738	0.561562
pll	144.424	0.430484	0.0638406	0.561562
futsch	755.061	-0.711758	0.063911	0.561562
CG10283	138.402	0.343632	0.0639185	0.561562
l(1)G0289	2344.22	0.20675	0.0640253	0.562029
CG32719	2.15132	1.55771	0.064272	0.563503
CG5022	20.2359	-0.533073	0.0643167	0.563503
Aats-asn	833.158	0.446156	0.0643866	0.563503
CG34163	93.7584	-0.285769	0.064408	0.563503
fit	5436.64	-0.657335	0.0645412	0.564198
CG9368	14.2744	-0.939777	0.0647421	0.565483
NUCB1	1667.68	0.290474	0.0648124	0.565626
Cyp4ac2	605.947	-0.533901	0.0649846	0.566657
CR43334	62.3588	-0.530474	0.065229	0.567616
CR43906	27.5029	-0.395194	0.0652696	0.567616
CG8001	440.494	0.273984	0.0652959	0.567616
CG15236	39.3794	-0.678568	0.0653925	0.567616
Ugt37c1	12.2053	-1.22977	0.0654027	0.567616
CG12374	18420.9	-1.70523	0.0654812	0.567616
EndoA	1172.19	-0.288731	0.0655405	0.567616
Spn77Ba	1088.57	0.369593	0.065563	0.567616
Lgr1	103.073	0.61573	0.0655815	0.567616
CG5282	18.5344	-0.775329	0.0659052	0.569205
EndoB	189.124	-0.431894	0.065908	0.569205
Su(dx)	1982.07	0.210212	0.0659279	0.569205
CG5498	1365.13	-0.320179	0.0659828	0.569211
GluClalpha	438.412	-0.602039	0.0662497	0.57031
sll	386.722	0.277176	0.0663141	0.57031
SK	334.312	-0.527586	0.0663834	0.57031
CG15760	20.0048	-0.87942	0.0663854	0.57031
hui	15.78	1.16252	0.0663954	0.57031
CG5367	4.39865	2.0137	0.0664811	0.57031
CG2975	7.81659	0.908197	0.0665423	0.57031
CG16826	68364	0.898015	0.0666421	0.57031
Shal	87.3046	-0.400546	0.0667669	0.57031
CG10559	44.7226	0.65484	0.0668399	0.57031
CG42866	6.22809	1.42032	0.0669138	0.57031
CG7781	367.361	-0.514719	0.0669327	0.57031
CG33169	120.381	-0.321948	0.0669373	0.57031
CG13623	2275.49	-0.440723	0.0669779	0.57031
acj6	5.48611	-1.00997	0.0670233	0.57031
Ptp4E	658.234	0.322534	0.0670596	0.57031
CG31191	11.756	-0.790315	0.0670777	0.57031
CG5335	300.01	0.34401	0.0670889	0.57031
CG34357	45.2091	-0.708014	0.0672125	0.570898
mRpL23	550.321	-0.381918	0.0673067	0.571236
CG9667	78.0196	0.33684	0.0675134	0.572527
CG43630	11.6605	-1.2685	0.067693	0.573394
CG12994	5.06869	-1.08886	0.067799	0.573394
CG13738	50.412	-0.532545	0.0678285	0.573394
CG1213	5472.34	0.446808	0.0679037	0.573394
PH4alphaSG2	22.3997	0.762114	0.0679339	0.573394
CG14797	6.20078	0.966183	0.0679475	0.573394
dpr11	44.5707	-0.846708	0.0680665	0.573394
CG32112	998.525	-0.391326	0.0680802	0.573394
blue	290.558	0.217417	0.0681077	0.573394
Oamb	69.527	-0.609105	0.0684132	0.574895
Scamp	1319.99	0.235902	0.068461	0.574895
CG6023	117.495	0.518504	0.0685668	0.574895
msta	250.441	0.711999	0.0685789	0.574895
CG1678	21785.7	1.08058	0.0685841	0.574895
Spat	1109.15	0.455167	0.0686147	0.574895
Nep5	57.8782	0.793019	0.0687077	0.57495
CG2747	2286.84	0.230285	0.0687309	0.57495
CG5835	180.246	0.711537	0.0688042	0.575019
srp	907.578	0.372942	0.0688569	0.575019
AdipoR	9046.38	-0.362886	0.0689384	0.575019
Tal	1545.18	0.386957	0.0689585	0.575019
CG44153	14.4498	-0.960708	0.0691053	0.575379
CG16986	772.534	-0.415597	0.0692449	0.575379
Klp64D	435.374	0.190018	0.0692859	0.575379
CG34290	84.6974	0.933268	0.0693256	0.575379
CG17019	620.545	0.524068	0.0693747	0.575379
CG7841	1605.64	-0.425469	0.0693875	0.575379
CG34456	8.65706	-0.961003	0.0695136	0.575379
CG7025	17.368	-1.67067	0.069523	0.575379
Fis1	2146.64	-0.379685	0.0695588	0.575379
CG9231	5738.26	-0.396021	0.0696376	0.575379
vap	947.655	0.618389	0.069648	0.575379
sage	50.3723	0.499354	0.0697601	0.575379
Nplp1	988.461	-0.856696	0.0697703	0.575379
Diedel3	549.722	-1.74694	0.0698488	0.575379
LpR2	2599.5	0.33854	0.0698695	0.575379
Ir41a	10.9471	0.744579	0.069923	0.575379
Nmdar1	53.3045	-0.757945	0.0700319	0.575379
Aps	3844.38	-0.230443	0.0700925	0.575379
CG14982	14.2663	-0.676948	0.0701217	0.575379
CG3604	36.4547	1.08531	0.0702032	0.575379
Spred	474.287	-0.255487	0.0702047	0.575379
CG9839	134.195	-0.311528	0.0702219	0.575379
CR44353	6.03588	-1.05482	0.0702631	0.575379
rb	1839.46	-0.198552	0.0705902	0.577551
CG32512	975.361	-0.486172	0.0706385	0.577551
CG5118	559.388	0.457589	0.0707198	0.577766
Exn	863.81	0.289795	0.0709777	0.578857
yellow-e	58.9271	0.625026	0.0709826	0.578857
CG3117	10.1536	1.26274	0.071019	0.578857
CG3337	231.642	-0.305644	0.0712357	0.579918
mRpS31	909.046	-0.316606	0.0712832	0.579918
CG11073	884.943	0.489862	0.0713568	0.579918
CG5390	1545.8	0.395119	0.0714505	0.579918
f-cup	401.15	0.193402	0.0714586	0.579918
Dop1R2	20.1837	-0.774189	0.0714808	0.579918
CG5180	103.325	0.345617	0.0716017	0.580334
He	17.5439	-0.72296	0.0717107	0.580334
CG15863	78.8473	-0.411339	0.0717219	0.580334
CG18173	22.8742	-1.80952	0.0717533	0.580334
CG15213	5.57351	2.87705	0.072068	0.581866
CG31183	412.116	0.430454	0.0721298	0.581866
AttD	1098.06	2.1168	0.0721743	0.581866
CG4950	1387.15	-0.53117	0.0723141	0.581866
cln3	2988.25	-0.51738	0.0723257	0.581866
Sras	185.354	0.516013	0.0723647	0.581866
Jon65Aiv	2925.75	-1.49036	0.0723801	0.581866
slo	2898.15	-0.389693	0.0724252	0.581866
ana	39.4667	-0.682023	0.0725068	0.581866
CG14463	143.616	-0.268749	0.0725249	0.581866
RagC-D	1493.82	-0.267309	0.0726147	0.581866
stck	1368.83	0.292139	0.0726319	0.581866
pad	74.0882	0.312225	0.0726817	0.581866
CG4692	3406.14	-0.353728	0.0727194	0.581866
CG6321	877.938	-0.443688	0.0729224	0.583046
CG30381	56.4283	-0.412929	0.0732259	0.585026
Cyp4d2	479.227	-0.371489	0.073601	0.587576
mRpL46	415.123	-0.329024	0.0736622	0.587617
stops	35.6649	0.75471	0.0739217	0.587703
CG8134	173.981	0.211171	0.0739254	0.587703
Pi3K68D	1622.66	-0.189405	0.0739481	0.587703
CG2444	9.42089	-0.898541	0.0739776	0.587703
Mio	2466.26	0.196071	0.0740161	0.587703
CG17385	766.187	-0.239092	0.0741475	0.587703
CG13315	8629.69	-0.412491	0.0741852	0.587703
CG42673	324.576	-0.356515	0.0742866	0.587703
CG7058	30.5398	-0.535	0.074295	0.587703
IM2	8045.5	0.647367	0.0743311	0.587703
Octbeta1R	20.8461	-0.686269	0.0744531	0.587703
CG7953	430.522	-1.70004	0.0744737	0.587703
CG11241	242.348	0.375669	0.0746127	0.587703
CG3792	454.372	-0.214185	0.074627	0.587703
hbs	23.566	-0.551921	0.0746362	0.587703
PGRP-SC2	651.255	1.49481	0.0746602	0.587703
CG7971	1224.18	-0.21352	0.0746688	0.587703
Phm	1268.11	0.227602	0.0747388	0.587703
beat-IIa	33.5713	-0.959302	0.0747668	0.587703
CG3589	162.809	0.219581	0.0747935	0.587703
SPR	168.914	-0.600481	0.0749374	0.588393
CG8520	6028.86	-0.369274	0.0750148	0.58856
fu	146.655	0.372912	0.0750751	0.588593
Trh	10.8091	-1.21502	0.0752027	0.589086
Aats-cys	662.032	0.372438	0.0752503	0.589086
Fer2LCH	46721.5	-0.346598	0.0754413	0.589833
CG4686	498.232	-0.244515	0.0754582	0.589833
CG14817	494.108	-0.362379	0.0755708	0.590274
CG6701	1917.63	0.420033	0.0756286	0.590286
CG15118	621.84	0.139027	0.0757791	0.591021
Kat60	405.007	0.267256	0.0761199	0.592174
CG17724	187.376	-0.466893	0.0761485	0.592174
LanB2	735.176	0.360888	0.0762045	0.592174
CG9121	17.8104	-0.654883	0.0762249	0.592174
VhaM9.7-c	842.383	-0.310786	0.0762521	0.592174
Psa	660.485	0.325985	0.0762657	0.592174
CG42672	1357.96	0.251225	0.0765767	0.594133
Rpb12	908.514	-0.395286	0.0766452	0.594133
CG7379	427.833	0.213089	0.0767403	0.594133
CG14135	169.331	-0.384781	0.0767446	0.594133
CG5028	17175.4	-0.368642	0.0769021	0.594914
CG13004	294.348	0.375067	0.077133	0.59626
Gs1	3712.69	-0.289408	0.0772508	0.596731
l(3)03670	2942.31	-0.365594	0.0775098	0.597779
cbx	554.114	-0.295341	0.0775164	0.597779
Fer1HCH	62131.7	-0.335237	0.0777061	0.597779
DAT	56.3352	-0.537682	0.0777476	0.597779
CG1688	8.39348	-0.842706	0.0778381	0.597779
unc-5	78.0119	-0.482692	0.0778682	0.597779
CR44268	6.43272	0.88416	0.0779032	0.597779
CG15093	517.011	0.589137	0.0779272	0.597779
CG7384	216.633	0.504654	0.0779279	0.597779
CG11619	211.487	-0.598393	0.0780081	0.597779
Dcr-2	1076.49	0.289843	0.0780134	0.597779
CG9313	4.78175	-1.3068	0.0780868	0.597906
Drs	6076.38	0.903134	0.0783687	0.599626
Rel	5657.72	0.575141	0.0785083	0.600058
pdm3	69.9583	-0.437002	0.078599	0.600058
NDUFA8	2172.28	-0.380184	0.0787429	0.600058
CG8401	16.833	-0.847317	0.0788168	0.600058
bl	778.513	0.171855	0.0788169	0.600058
dpr7	152.377	-0.540028	0.0788282	0.600058
yellow-g	16.4523	0.814427	0.0788558	0.600058
CG14109	4788.52	0.604978	0.0788828	0.600058
CG5608	416.542	0.283824	0.0790838	0.601152
CG31097	24.2448	-0.930434	0.0792784	0.602194
CG9449	265.428	0.459011	0.0794887	0.60322
CG6412	731.957	-0.23486	0.0796224	0.60322
CG1146	1058.7	0.355357	0.0796388	0.60322
TotB	5.16419	1.31916	0.0797351	0.60322
CR44029	127.704	0.566592	0.0797355	0.60322
CR30055	438.441	-0.282461	0.079838	0.60322
CG1315	220.24	-0.62929	0.0798633	0.60322
mop	1603.85	0.269154	0.079974	0.60322
CR45306	4.29047	-0.935781	0.0799906	0.60322
CR43629	24.5974	0.484303	0.08	0.60322
CG10435	288.049	0.292082	0.0800459	0.60322
CG1665	252.102	0.32061	0.0801721	0.603422
Hdc	8.45222	-0.860018	0.0801878	0.603422
Inx7	228.358	0.932321	0.0803156	0.603725
GNBP3	861.073	0.370953	0.0803747	0.603725
CR44964	20.1599	0.679795	0.0804008	0.603725
MFS15	473.334	0.413031	0.080813	0.606019
CG7763	101.451	0.991275	0.0808295	0.606019
CG43427	12712.8	0.590417	0.0808796	0.606019
Pomp	720.676	-0.249506	0.0810074	0.606241
scf	462.674	-0.394082	0.0810248	0.606241
CG33123	1205.59	0.373379	0.0814184	0.608752
Vps36	273.944	0.339396	0.0816952	0.610387
CG8370	552.792	0.307836	0.0818457	0.611022
SP2353	188.425	-0.353858	0.0819606	0.611022
GNBP2	373.55	0.374779	0.0821029	0.611022
Osi6	1.50028	4.28514	0.0821129	0.611022
CG6439	10739.7	-0.33662	0.0821666	0.611022
CG44005	11.1809	3.97681	0.0821992	0.611022
CG15445	869.664	0.347733	0.0821999	0.611022
bora	27.0115	-4.18061	0.0823064	0.611022
Gale	1507.05	0.302291	0.0824347	0.611022
Sytalpha	25.7744	-0.825286	0.0825858	0.611022
CG3955	14.4615	-0.623398	0.0826073	0.611022
alpha-Man-II	379.778	0.323904	0.0826681	0.611022
CG18765	6.92547	-1.13941	0.0827023	0.611022
CG45067	6.20986	-0.964684	0.082719	0.611022
CG5515	709.906	-0.193762	0.0827386	0.611022
Ucrh	5363.03	-0.52738	0.0827466	0.611022
CG9987	437.85	0.527654	0.0827705	0.611022
CR45533	6.14064	-1.13174	0.0829176	0.611678
sas	510.654	0.516279	0.08334	0.614361
papi	602.969	0.290514	0.0834437	0.614694
CR43641	34.4055	-0.387177	0.08371	0.615824
Dhit	167.687	-0.533853	0.0837409	0.615824
Vinc	843.053	0.506933	0.0837732	0.615824
ATPsyn-Cf6	7363.22	-0.385223	0.0839879	0.616466
mRpL24	765.069	-0.269635	0.0840875	0.616466
CG4603	588.135	-0.332255	0.0840907	0.616466
CG44250	249.062	0.999381	0.0841529	0.616466
CG14683	1403.55	-0.265122	0.0841543	0.616466
CG13841	29.7418	-0.902502	0.0842489	0.616728
CG42666	1154.23	0.434711	0.0844275	0.617515
CG3862	416.445	-0.265429	0.0844742	0.617515
wrapper	58.176	-0.638903	0.0845581	0.617698
CG17549	2028.92	0.418953	0.0846564	0.617986
CG7737	67.2859	-0.89231	0.0847472	0.618219
CG32695	325.886	0.339232	0.0848214	0.61833
TpnC4	16871.8	-0.51068	0.085019	0.61934
CG12402	20.0511	-0.677002	0.0851821	0.620098
CG4933	240.204	-0.255138	0.0853228	0.620691
pgant2	82.3737	-0.538044	0.0854222	0.620983
CG16953	3800.6	0.246047	0.0855398	0.621236
Vha100-1	1974.7	0.193202	0.0855754	0.621236
CG15822	67.3803	0.544753	0.0856434	0.6213
CG4829	145.718	-0.444751	0.0857544	0.621675
CG33170	1634.46	-0.391371	0.0858318	0.621716
CG4096	33.6769	0.575504	0.0860067	0.621716
CG10232	46.2234	0.780153	0.0860354	0.621716
snoRNA:Psi18S-531	72.4593	-0.357984	0.0860792	0.621716
CG5791	1240.67	0.757089	0.0861997	0.621716
Cka	1349.25	0.142593	0.0862087	0.621716
snoRNA:Me28S-U1688	7.60825	0.884835	0.0862656	0.621716
CG10566	13.9111	-0.617126	0.0863098	0.621716
Ack	750.515	0.224051	0.0863288	0.621716
CG18508	225.654	-0.222543	0.0863528	0.621716
imd	175.258	0.307741	0.0864836	0.622231
toe	67.9462	0.630587	0.0868423	0.623634
CG1815	827.554	0.168652	0.086853	0.623634
Nak	1918.37	0.218845	0.0868886	0.623634
CG6295	3354.23	-1.61609	0.0869164	0.623634
CR43424	20.381	-0.556294	0.08712	0.624668
l(2)k09913	2889.43	-0.272649	0.0872332	0.625
Ptpa	759.904	-0.320607	0.0873031	0.625
Pk92B	1486.62	0.114093	0.087345	0.625
tinc	59.0847	-0.58879	0.0875262	0.62572
CG2145	1102.31	0.36922	0.0875651	0.62572
CG13220	1011.44	-0.326165	0.0877513	0.626624
Gp150	11106.9	0.282672	0.0879325	0.626955
Uvrag	278.777	0.168013	0.0879697	0.626955
hiw	214.101	-0.587665	0.0879769	0.626955
CG9192	79.039	0.831198	0.0885252	0.630093
CG32333	32.3153	-0.494816	0.0886257	0.630093
CG5538	30.7073	-0.613851	0.0886755	0.630093
CG12207	1616.34	0.299755	0.0887135	0.630093
CG15861	29.2375	-0.525012	0.0887176	0.630093
CG31800	347.489	-0.28981	0.0889134	0.6302
alpha-Man-I	596.74	0.212647	0.0889142	0.6302
CG43402	441.975	-0.625544	0.0890289	0.6302
Kr-h1	394.774	-0.426037	0.0890497	0.6302
CG7695	68.9494	0.921836	0.0890882	0.6302
CG7600	409.459	0.277934	0.089123	0.6302
Nc73EF	96725.2	-0.397621	0.0891532	0.6302
CG17059	745.325	-0.301281	0.0893545	0.631198
ZnT33D	11.1448	-0.958707	0.089775	0.633556
qvr	1973.14	-0.470007	0.0898091	0.633556
CG4572	1463.47	0.140359	0.0899082	0.633731
CG7979	868.948	-0.26676	0.0899548	0.633731
CG9377	27.3477	-1.25176	0.090018	0.633751
CG42355	6.04815	-1.1466	0.0900925	0.63385
CG31955	146.139	-0.440667	0.0904733	0.635765
CG8187	647.318	-0.380752	0.0904859	0.635765
Ugt35a	261.85	-0.302573	0.0907155	0.636169
Rdh	31.7703	-0.557552	0.0907282	0.636169
unc80	218.566	-0.540739	0.0907599	0.636169
MED10	891.56	-0.335321	0.090786	0.636169
CG31199	275.034	0.420191	0.0909217	0.63664
s-cup	5.05811	0.976597	0.0910108	0.63664
CG31475	14.3767	-0.78495	0.0911089	0.63664
CG13865	1020.93	-0.226525	0.0912142	0.63664
CG45080	15472.2	0.908468	0.0912648	0.63664
CG18011	140.872	-0.320467	0.091272	0.63664
coro	3630.02	0.538007	0.0913533	0.63664
Atg2	1751.2	0.22127	0.0913597	0.63664
RpL38	7302.83	-0.287556	0.0913995	0.63664
CG10625	17.3461	1.15075	0.0916069	0.637469
CG10962	90.228	0.55693	0.0916919	0.637469
Irk1	1552.16	0.379872	0.0919166	0.637469
CG6175	392.531	0.332364	0.0919233	0.637469
CG17754	169.287	0.291199	0.091934	0.637469
otp	9.87346	-0.807046	0.0921082	0.637469
Jon74E	4552.06	-1.51399	0.0921176	0.637469
l(2)k01209	1103.9	0.294729	0.0921247	0.637469
HDAC6	918.528	0.347712	0.0921542	0.637469
CG7829	5.80715	3.72924	0.0922615	0.637469
Taf13	285.037	-0.196688	0.0923268	0.637469
PIG-V	411.005	0.202443	0.0923359	0.637469
CG3630	7776.7	0.375061	0.0923477	0.637469
Tob	1618.4	-0.393721	0.0924349	0.637469
Spn43Ab	1793.82	0.377287	0.0924937	0.637469
CR45046	1182.93	-0.635041	0.0925624	0.637469
rho-4	254.746	0.372519	0.0926117	0.637469
phyl	9.80905	-0.929665	0.0926992	0.637469
mnb	954.174	0.478528	0.0927687	0.637469
CG10508	112.593	-0.365832	0.0927866	0.637469
Lk	74.5363	-0.535875	0.0929279	0.637469
mRpL33	171.057	-0.286456	0.0929418	0.637469
Fbxl4	162.754	0.225602	0.0929453	0.637469
CG4991	290.476	-0.910713	0.0929769	0.637469
NetB	148.706	-0.499592	0.0931318	0.637915
CG4670	683.402	0.325652	0.0931636	0.637915
dj-1beta	1254.35	-0.393914	0.0932529	0.63811
CG12338	774.481	0.323595	0.0933667	0.638473
eap	71.677	0.254909	0.0936635	0.640085
CG4269	550.702	0.737068	0.0940219	0.642115
Pdp	377.994	0.217192	0.0941598	0.642408
Mipp2	72.7577	0.258159	0.0941872	0.642408
CG9743	739.782	0.422618	0.0942563	0.642462
ubl	177.676	-0.238242	0.0944145	0.642889
CG9350	3646.95	-0.342617	0.0944774	0.642889
CG14054	6.76354	-0.980254	0.0945028	0.642889
mRpL20	361.101	-0.277774	0.0945821	0.643011
CG30022	1232.84	-0.304203	0.0947381	0.64314
Ace	788.876	-0.68172	0.0947633	0.64314
RpII215	1606.43	0.215928	0.0947865	0.64314
CG4406	464.324	-0.172972	0.0948463	0.64314
Invadolysin	587.691	-0.386346	0.0951228	0.644343
Tep4	5422.52	0.446615	0.0952048	0.644343
E(spl)m3-HLH	9.65068	-0.683251	0.0952369	0.644343
gig	691.686	0.151857	0.0952695	0.644343
shark	198.378	0.277976	0.0954115	0.644816
Alas	2835.06	-0.43668	0.0954659	0.644816
CG14763	4.401	-0.864691	0.0955567	0.644816
Tep5	2.61002	-1.76554	0.095638	0.644816
CG32576	273.129	-0.266805	0.0956467	0.644816
CG30357	122.451	-0.500998	0.0958994	0.645671
CG13428	15.2674	-1.5793	0.0959195	0.645671
CG5778	1718.94	0.47733	0.0960284	0.645671
CR44298	55.0153	1.00548	0.0961603	0.645671
CG6852	1429.69	-0.315262	0.0962272	0.645671
CG3984	75.3257	0.599649	0.0962683	0.645671
CG17732	3.31034	-1.85075	0.0963056	0.645671
CG13108	6.96418	-0.650939	0.0963152	0.645671
CG13607	723.713	-0.483326	0.0964759	0.645671
CG34228	575.409	-0.377891	0.0965702	0.645671
CG45186	10431.9	0.375728	0.0965765	0.645671
CG11318	38.5702	1.26509	0.0965861	0.645671
CG43646	12.4595	-0.657367	0.0966306	0.645671
CG13601	361.272	-0.205369	0.0967527	0.645671
Mad	639.59	0.305623	0.0968011	0.645671
CR44168	49.9957	-0.760941	0.0968269	0.645671
CG9766	31.2826	-0.642669	0.0968681	0.645671
AstC	36.5558	-1.02902	0.0968814	0.645671
Sap-r	18961.9	0.217987	0.0970099	0.64571
mRpL17	586.442	-0.280625	0.0970173	0.64571
CG5214	7539.03	-0.335567	0.0970719	0.64571
CG3719	2965.14	-0.383629	0.0975972	0.647464
r-cup	9.31201	-1.04725	0.0975995	0.647464
CG17633	1365.42	-1.53668	0.0976307	0.647464
CG43153	2.73716	-1.3581	0.0976693	0.647464
EDTP	1509.06	0.256572	0.0976875	0.647464
tow	24.7241	-0.546834	0.097709	0.647464
GstD9	636.427	-0.381977	0.0977677	0.647464
CG9186	644.245	0.283348	0.0979258	0.647684
CG8974	1732.59	-0.313426	0.0979699	0.647684
fln	4845.74	-0.473686	0.0980282	0.647684
CG32808	3.37866	1.1057	0.0980478	0.647684
CG11699	625.384	-0.297468	0.0983014	0.647927
CG8993	1206.33	-0.381415	0.0983197	0.647927
CG32230	26203.6	-0.436297	0.0983611	0.647927
CG15803	27.753	-0.670996	0.0983844	0.647927
fabp	983.665	-0.38643	0.0984067	0.647927
Gpdh	7014.88	-0.311035	0.0985704	0.647927
CG43689	18.0653	-0.649768	0.0985707	0.647927
CG16743	454.944	0.34935	0.0985787	0.647927
CG30269	179.932	0.358741	0.0986574	0.648037
tim	3125.33	0.364323	0.0988827	0.648374
Syn2	120.348	-0.43744	0.0988928	0.648374
CG1492	21.8734	-0.747134	0.098894	0.648374
CG9458	98.9051	-1.0799	0.0989851	0.648424
CG8021	123.004	-0.313205	0.0991121	0.648424
agt	198.635	-0.293958	0.0991459	0.648424
CG3295	486.065	0.181741	0.0991552	0.648424
mle	615.215	0.134739	0.0992107	0.648424
CG12065	1921.54	0.537044	0.0993885	0.649181
CG11905	18.9905	0.950115	0.0995194	0.649632
CG10413	1681.93	0.29747	0.0996337	0.649756
CG15347	660.839	0.546918	0.0996623	0.649756
porin	23320.8	-0.300365	0.100051	0.651886
Spn43Ad	65.6433	0.47396	0.100302	0.653112
CG8773	139.873	-1.60555	0.100488	0.653588
Ance-2	2.94164	-1.45533	0.100499	0.653588
psd	5.63742	-1.32365	0.100634	0.653976
CR45195	22.4542	0.810285	0.10069	0.653976
Eaf	819.76	0.157496	0.100746	0.653976
CG1885	314.15	-0.272778	0.100847	0.654226
CG5895	241.379	-0.407456	0.100976	0.654606
CG2543	205.83	0.280227	0.10103	0.654606
simj	785.591	-0.18598	0.10126	0.655533
CG3040	621.528	-0.222262	0.101298	0.655533
ImpL2	2151.96	0.675194	0.101463	0.656146
CG30343	103.56	-0.403157	0.101537	0.656146
alpha-catenin-related	49.8257	-0.45708	0.101581	0.656146
Smu1	136.142	0.244919	0.101718	0.656627
CG40127	3588.71	-0.392409	0.101852	0.657089
Drsl3	57.3227	-1.56353	0.10202	0.657471
flw	1168.19	0.225866	0.10213	0.657471
CG42750	42.1871	-0.678591	0.102199	0.657471
ena	407.503	0.339119	0.102231	0.657471
CG4393	503.063	0.449597	0.102282	0.657471
CG4133	16.3387	-0.623455	0.102287	0.657471
CG11155	1231.07	-0.421337	0.102568	0.658249
CG13575	6.93058	1.08736	0.102686	0.658249
galectin	6628.55	-0.402284	0.102707	0.658249
cher	3128.72	0.424141	0.102741	0.658249
obst-B	16.0473	0.592665	0.102855	0.658249
CG8680	3255.42	-0.371124	0.102997	0.658249
CG14613	1017.21	-0.202854	0.103054	0.658249
Cbl	1302.18	-0.20085	0.103148	0.658249
pgant3	190.53	0.474091	0.103199	0.658249
msn	1756.19	0.151853	0.103251	0.658249
CG34396	123.927	0.540367	0.103252	0.658249
ktub	21.3936	-0.467123	0.103264	0.658249
Kal1	67.8897	0.564808	0.103339	0.658249
Ube3a	724.579	0.20892	0.103347	0.658249
CG34120	1153.6	0.423196	0.103349	0.658249
CG7656	356.766	0.317541	0.103736	0.660152
Notum	23.2015	-0.392854	0.103774	0.660152
CG13026	122.439	0.70596	0.103842	0.660181
CR43259	14.5632	-0.67021	0.104015	0.660881
adat	41.1225	-0.345706	0.104282	0.661372
CG11030	649.69	-0.146115	0.104285	0.661372
CG31663	334.199	-0.609445	0.104337	0.661372
CG18273	359.121	0.342189	0.104401	0.661372
CG33127	126.107	-1.21228	0.104407	0.661372
lcs	15848	0.806358	0.104594	0.662152
Nek2	27.8474	-1.94434	0.104704	0.662449
CG7956	1155.52	0.410759	0.105035	0.663389
CG7342	15.716	0.644463	0.105099	0.663389
CG3631	129.8	0.289236	0.105158	0.663389
CR44442	43.6465	0.804428	0.10516	0.663389
CG43235	3.28007	1.44153	0.105168	0.663389
KrT95D	10179.3	0.30946	0.105526	0.66451
CG9065	3423.38	-0.357162	0.105553	0.66451
Nlg4	16.4694	-0.758798	0.10562	0.66451
Esyt2	1431.99	0.44105	0.105729	0.66451
zetaCOP	434.396	0.170356	0.105795	0.66451
CG32040	10.9369	-0.641576	0.105839	0.66451
CG14528	1026.98	0.383126	0.105851	0.66451
CCHa2	721.084	-0.448138	0.105853	0.66451
CG14194	373.83	0.210642	0.106011	0.665102
CR43824	2.70967	1.10876	0.106115	0.665315
Glg1	1049.57	0.220507	0.106225	0.665315
CG2611	78.9899	-0.237855	0.106235	0.665315
CG42237	3.38507	1.21729	0.106379	0.665447
Tim17b	7758.99	-0.365164	0.106383	0.665447
CG32373	48.9272	-0.461642	0.106557	0.666137
CG14567	217.055	0.958147	0.106787	0.666804
holn1	448.583	-0.289705	0.106842	0.666804
5-HT2B	6.95613	-1.00349	0.10689	0.666804
Syx1A	454.204	0.273219	0.106917	0.666804
Scox	1009.36	-0.260197	0.107102	0.667119
CG5110	463.488	-0.229074	0.107151	0.667119
ebo	589.699	0.308483	0.107219	0.667119
FMRFa	64.58	-1.0576	0.10726	0.667119
Psn	552.229	0.185282	0.107338	0.667119
CG4080	483.041	0.302461	0.107479	0.667119
Swim	818.17	0.64554	0.107481	0.667119
Glut1	377.236	-0.487028	0.107538	0.667119
mmy	829.154	0.279183	0.10754	0.667119
CG7712	4083.64	-0.361653	0.107647	0.667389
aur	36.8866	-1.66895	0.107728	0.667495
CR45645	4.51167	-1.19178	0.108014	0.668869
CG1907	603.676	0.15677	0.108162	0.669008
pr	915.756	-0.262224	0.108164	0.669008
CG7800	434.95	-0.372452	0.10829	0.669159
CG14757	11959.9	-0.397045	0.108371	0.669159
CG2059	887.56	-0.281007	0.108425	0.669159
Bsg25D	867.164	0.130128	0.108484	0.669159
CR42861	55.5539	-0.247919	0.108507	0.669159
hec	5.85952	-0.833735	0.108832	0.670766
CR44206	13.0215	-0.498966	0.109275	0.671847
CG32225	79.2664	-0.469107	0.109283	0.671847
CG31957	161.564	-0.247168	0.109375	0.671847
Cog7	219.026	0.187284	0.109409	0.671847
CR45281	22.7399	-0.473244	0.109543	0.671847
CD98hc	2940.84	0.286896	0.109556	0.671847
Mer	1055.74	-0.232368	0.109562	0.671847
CG16904	320.909	-1.04022	0.109656	0.671847
Upf1	671.566	0.244314	0.109709	0.671847
CG14075	72.8031	-1.8674	0.109712	0.671847
Cralbp	88.3308	1.77592	0.109713	0.671847
CG8303	237.635	0.566172	0.109776	0.671847
CG7912	74.4375	-0.865083	0.109905	0.672245
l(2)41Ab	17.9263	-0.640132	0.110018	0.672544
CG18815	1129	-0.160139	0.110168	0.672959
CG6006	772.259	0.409036	0.110214	0.672959
CG32687	916.987	0.309125	0.110619	0.675039
CG5550	13.9519	1.18057	0.110698	0.675131
rho-5	25.0476	-0.614892	0.111067	0.676988
CG31357	341.08	0.241457	0.111137	0.67702
CR43469	3.1012	-1.03189	0.111254	0.677091
UGP	19455.8	-0.320996	0.11128	0.677091
CG14818	737.129	-0.317744	0.111359	0.677091
AdoR	64.4473	0.458861	0.111407	0.677091
CG9459	31.6713	-1.22199	0.111477	0.677127
CG4025	426.307	0.325277	0.111567	0.677269
Tpr2	4875.11	-0.218264	0.11163	0.677269
Slu7	214.026	0.206815	0.111713	0.677341
CG13059	17.679	2.236	0.111806	0.677341
CR43840	2.59928	-3.55587	0.111917	0.677341
CG11127	175.155	0.269592	0.111948	0.677341
CG3214	8757.63	-0.339948	0.111965	0.677341
CG4953	233.658	0.228851	0.11207	0.677589
CG14050	23.1137	0.430061	0.11231	0.678429
Ssk	415.262	0.715982	0.112339	0.678429
CG13085	40.111	0.392405	0.112431	0.678597
Mal-A4	170.748	1.28129	0.112687	0.67975
CR44544	8.73386	-0.654466	0.112961	0.680635
CG32582	61.9902	-0.342275	0.112979	0.680635
CG5850	775.084	0.168392	0.113028	0.680635
CG17207	10.5643	0.665174	0.11342	0.682335
CG8329	6.29931	2.80429	0.113441	0.682335
lectin-24A	11.0129	1.16233	0.113924	0.684677
Nup98-96	2075.73	0.197965	0.113961	0.684677
CheA7a	5.791	-1.65782	0.114355	0.686653
toc	1337.6	0.16076	0.114429	0.686706
CG15536	82.7287	-0.280971	0.11471	0.687995
CR32111	25.5901	-0.509834	0.114832	0.688129
CG9384	714.725	0.294873	0.114863	0.688129
CG13229	16.2026	-0.462256	0.114943	0.688215
CG30046	429.979	0.28315	0.115139	0.688747
CG6126	474.458	0.327691	0.115163	0.688747
CG10459	3.43632	1.17946	0.115412	0.688786
MtnB	253.913	-0.770482	0.115459	0.688786
beat-IV	22.5904	-0.741307	0.115483	0.688786
fa2h	17.3558	1.37821	0.115534	0.688786
CG12971	8.60849	0.975419	0.115556	0.688786
CG31869	268.602	0.587262	0.115564	0.688786
CG42825	335.672	1.17882	0.115695	0.689177
CG8910	28.1955	-0.692299	0.115903	0.68967
snoRNA:Psi28S-1232	9.95468	0.597542	0.115911	0.68967
CR43480	9.00389	0.618584	0.116111	0.68967
CoVIb	9358.2	-0.331835	0.116182	0.68967
CR44170	17.1647	-0.846706	0.116188	0.68967
cib	3157.28	0.594296	0.116197	0.68967
CR44704	67.5529	0.784335	0.116298	0.68967
CG6463	3156.15	-0.398174	0.116352	0.68967
CG11099	272.931	-0.367824	0.116443	0.68967
Cyp6a9	938.22	0.379361	0.116527	0.68967
AttB	1744.77	1.74455	0.116536	0.68967
ush	405.067	-0.352175	0.116581	0.68967
AttA	5203.31	1.53517	0.116666	0.68967
DhpD	346.096	0.219995	0.116739	0.68967
CG15312	116.315	-0.833957	0.116822	0.68967
PHGPx	16051.9	-0.310047	0.11683	0.68967
drd	132.076	0.590605	0.116948	0.689769
wtrw	382.24	-0.50361	0.117012	0.689769
Cyp4d14	38.0096	-0.646159	0.117044	0.689769
CG13285	104.748	0.754091	0.117131	0.689897
CG10654	35.5547	-0.636516	0.117303	0.69052
CG30094	179.954	-0.268058	0.117574	0.691728
CG3420	389.703	-0.284593	0.117665	0.691874
Trs20	321.561	-0.361518	0.11779	0.691918
flr	1283.06	0.370014	0.117804	0.691918
CG14341	130.702	0.249119	0.118123	0.692439
Damm	138.706	0.848523	0.118212	0.692439
CrebA	584.795	0.366068	0.118315	0.692439
RpS15Aa	8126.22	-0.110769	0.118339	0.692439
Pgd	557.936	0.391777	0.118407	0.692439
SIFaR	10.1588	-0.910734	0.118537	0.692439
CG7949	355.619	-0.212846	0.118586	0.692439
CG18301	6.86413	-0.684811	0.118634	0.692439
CG13300	11.0274	-0.53477	0.118635	0.692439
Syn1	81.3575	-0.38184	0.118673	0.692439
CG4288	41.6642	-0.607221	0.118733	0.692439
CG10802	1164.78	-0.281103	0.118813	0.692439
Tsp86D	197.731	0.4309	0.118818	0.692439
CG42260	26.546	-0.885168	0.118837	0.692439
CG8768	3432.49	-0.336049	0.118883	0.692439
CG6067	975.879	0.395975	0.118991	0.692682
CG12024	840.292	-0.238333	0.119184	0.693264
Taf2	266.623	0.431248	0.11924	0.693264
CG7878	1151.65	-0.132239	0.119289	0.693264
l(2)k09022	677.905	0.262275	0.119586	0.694373
PRL-1	10940.5	-0.394411	0.119612	0.694373
Dip2	172.474	-0.300926	0.119784	0.69492
CG14321	4.70982	-1.01705	0.119854	0.69492
CG2256	3.55659	-0.946878	0.119905	0.69492
CG30159	273.922	0.328582	0.120119	0.695777
CG17219	129.442	-0.289421	0.120315	0.696042
MED31	518.081	-0.141406	0.120331	0.696042
CG15456	108.139	-0.403067	0.120364	0.696042
Aats-ile	2075.99	0.223967	0.120553	0.696258
Cpr100A	17.1753	-0.601901	0.120586	0.696258
cpa	1005.69	0.291495	0.120601	0.696258
Nplp2	35973.2	-0.345051	0.12069	0.696392
CG10345	345.849	0.424918	0.120883	0.69648
CG17192	913.032	-1.57438	0.120905	0.69648
rk	16.8995	-0.735641	0.120986	0.69648
CG42327	923.659	0.200717	0.121063	0.69648
CG18262	29.2451	0.76208	0.121167	0.69648
PIG-S	116.241	0.330914	0.121169	0.69648
RpL5	30207	-0.125398	0.121304	0.69648
Lip4	605.506	-0.463929	0.12131	0.69648
shakB	175.97	-0.54865	0.121343	0.69648
CR44960	6.84255	-0.745281	0.121369	0.69648
Irc	5440.73	0.422472	0.121587	0.697349
CG8931	1186.23	-0.254775	0.121678	0.697488
CG14205	52.5335	1.28015	0.121808	0.697488
CG11816	4.16099	1.37583	0.121822	0.697488
CG2118	420.061	0.324592	0.121878	0.697488
Hmgs	1473.16	-0.179565	0.122177	0.69882
mRpS25	343.718	-0.271798	0.122332	0.698961
v(2)k05816	439.621	-0.885685	0.122353	0.698961
MtnC	533.395	-1.21283	0.122441	0.698961
Ppi1	5.53125	-1.02916	0.122468	0.698961
CG2258	241.382	-0.390538	0.122731	0.700031
CG11686	683.891	0.486718	0.122789	0.700031
lambdaTry	72.748	-1.94933	0.122934	0.700476
RpL39	9583.23	-0.157323	0.123152	0.701338
CG8740	1354.47	0.436721	0.123425	0.702511
Vha44	7522.03	-0.239049	0.12354	0.702783
CG15674	28.3101	1.03688	0.123726	0.703459
MRE23	48.2127	0.657871	0.123919	0.703828
CanB2	2489.83	-0.243597	0.123925	0.703828
Pi3K92E	1116.5	0.179359	0.124027	0.70403
CG6805	628.85	0.260023	0.124387	0.705505
CG14314	22.8471	-0.596179	0.124486	0.705505
RhoGEF2	2995.28	0.166371	0.124554	0.705505
CG30456	563.288	0.337225	0.124589	0.705505
CG31908	385.88	0.201465	0.124632	0.705505
CG6115	12185.5	-0.410179	0.124691	0.705505
CG3011	968.273	0.466827	0.124777	0.705614
CG9804	117.374	-0.278594	0.124847	0.705629
CG5010	22205.2	-0.349575	0.125018	0.706215
wda	210.227	0.252201	0.125335	0.706922
poly	1549.64	-0.252546	0.125431	0.706922
CR43787	17.8581	0.918559	0.125446	0.706922
CG1674	25462.6	-0.416043	0.125522	0.706922
CG11110	245.794	-0.282867	0.125566	0.706922
l(1)G0196	3286.34	0.181358	0.125597	0.706922
CR45140	36.1287	-0.613382	0.125624	0.706922
GLaz	353.359	0.410471	0.125746	0.706922
CG17806	80.8982	0.401674	0.12575	0.706922
pyx	64.4609	0.34216	0.125985	0.707863
Sirt2	621.986	-0.274803	0.126064	0.70793
CG12512	654.855	0.361492	0.126241	0.708546
CG44774	842.513	0.597145	0.126779	0.710914
rtv	28.7902	0.378018	0.126811	0.710914
CG18171	178.609	0.341343	0.126867	0.710914
Rpn13	987.775	0.243253	0.127033	0.711119
CG17841	3043.84	-0.21252	0.127151	0.711119
CG4743	201.461	-0.215885	0.127213	0.711119
CG13282	36.712	-0.54484	0.127239	0.711119
CG33307	670.954	0.425943	0.127242	0.711119
Akh	84.7494	-1.60381	0.127364	0.711421
side	83.0078	-0.442968	0.127596	0.711943
ctp	4891.03	-0.196031	0.127606	0.711943
CG3740	270.129	-0.275813	0.127737	0.711943
Pex10	163.365	-0.253699	0.127849	0.711943
CR43653	13.7806	0.726673	0.12788	0.711943
QC	397.627	0.600821	0.127914	0.711943
CG5611	361.214	-0.260148	0.127933	0.711943
CR45232	38.6177	0.455946	0.128127	0.712646
Cyp6a14	143.693	0.425918	0.128215	0.712757
TER94	4793.36	0.191642	0.128403	0.713427
CG8334	1141.5	0.220677	0.128586	0.713877
CG14997	396.475	0.206558	0.128684	0.713877
CG6765	23.7698	-0.514377	0.128796	0.713877
CG6026	10.3095	0.709377	0.128867	0.713877
Itgbetanu	286.872	0.56551	0.12895	0.713877
CG10514	238.232	-0.674952	0.129027	0.713877
ebd1	339.928	0.264311	0.129082	0.713877
Ocrl	541.94	0.3069	0.129134	0.713877
Cand1	600.146	0.238068	0.129173	0.713877
CG6388	254.208	0.186405	0.129275	0.713877
CG4820	66.0842	-0.393536	0.12948	0.713877
Eaat1	4718.27	-0.309506	0.129591	0.713877
loco	324.483	0.335793	0.129664	0.713877
CG34460	9.73196	-0.568201	0.129696	0.713877
UbcD2	578.619	0.247243	0.129709	0.713877
alpha-Man-IIb	131.081	-0.600785	0.129713	0.713877
CG10513	581.6	-0.547776	0.129723	0.713877
Lip1	6.91028	-0.939584	0.129736	0.713877
f	5.05927	1.04968	0.129788	0.713877
mtRNApol	979.764	-0.255558	0.129845	0.713877
AstA-R2	18.2206	-0.919121	0.12998	0.714243
abd-A	19.9734	-1.06929	0.130178	0.714626
CG10151	6.82961	-0.608212	0.130391	0.714626
CG42593	2248.33	0.192267	0.130414	0.714626
CG6750	413.201	-0.226167	0.13043	0.714626
CG13775	67.7298	-0.248241	0.130444	0.714626
CG34117	1788.75	-0.323917	0.130458	0.714626
CecB	263.321	1.38603	0.130708	0.71562
CG15715	683.065	-0.199376	0.13089	0.716022
CG1105	542.164	0.23832	0.131119	0.716022
CG17996	876.195	-0.305563	0.131139	0.716022
Manf	611.996	-0.281358	0.131153	0.716022
CG11760	148.518	-0.480513	0.131168	0.716022
CG3223	225.018	0.218607	0.131191	0.716022
Spn42De	45.5737	0.766608	0.131335	0.716081
CG42747	19.8457	-0.581325	0.131405	0.716081
l(2)35Df	315.23	0.264812	0.131407	0.716081
pwn	45.3868	0.459141	0.131569	0.716408
E2f	1147.99	-0.208106	0.131603	0.716408
Atg18a	1327.49	0.202895	0.13168	0.716455
hng2	49.6127	-0.499314	0.131768	0.716559
CG13905	2377.46	1.17965	0.131998	0.717441
rdgA	4126.04	-0.348585	0.132138	0.717827
Cog3	342.934	0.164458	0.132354	0.718632
fig	3.35949	0.927168	0.13249	0.718661
CG33704	12.381	1.52875	0.132511	0.718661
Drip	1700.51	0.303019	0.132565	0.718661
Sgf29	77.2767	0.312684	0.132769	0.719059
CG3505	540.955	0.374583	0.132882	0.719059
CG7358	542.432	0.445396	0.132936	0.719059
Sec22	1112.47	-0.125166	0.132938	0.719059
Fdxh	521.633	-0.281737	0.133067	0.719059
LamC	955.043	0.464666	0.133119	0.719059
DptB	4328.8	1.57835	0.133195	0.719059
CG4300	984.359	-0.326147	0.13325	0.719059
CG17261	7.56733	-0.596752	0.133395	0.719059
casp	910.749	0.220665	0.133516	0.719059
Muc14A	5.24818	-0.903002	0.133524	0.719059
CG30203	104.669	-0.322655	0.133539	0.719059
sima	1939.81	0.167018	0.133549	0.719059
CG32483	163.625	-1.17407	0.133598	0.719059
cora	14578	0.363569	0.133812	0.71984
CG5527	221.151	0.399559	0.133889	0.719883
Tengl1	3.18017	0.873979	0.134148	0.720686
Aats-val	537.958	0.356697	0.134175	0.720686
CG31051	17.3565	-0.53696	0.1344	0.721521
CG7433	891.19	-0.561348	0.134475	0.721555
prc	6.98191	-0.799384	0.134546	0.721568
Ady43A	471.917	0.394823	0.134734	0.721864
CG8397	1436.26	-0.233116	0.13497	0.721864
CG8617	81.6679	-0.417238	0.135024	0.721864
rogdi	1935.97	-0.194339	0.135082	0.721864
CG31548	352.107	0.315245	0.135141	0.721864
tst	377.252	0.150376	0.135143	0.721864
CG42822	16.3199	0.665322	0.135145	0.721864
CG8083	127.664	-0.755387	0.135152	0.721864
Nsf2	748.018	0.241736	0.135533	0.72353
EcR	550.483	-0.172795	0.135627	0.723663
Spn27A	651.265	0.387692	0.135753	0.723972
Awh	37.2681	0.62088	0.13618	0.725539
Jon25Biii	218.709	-2.21967	0.136186	0.725539
CG12256	28.4173	-0.702903	0.136313	0.725849
Scsalpha	3956.93	-0.249733	0.136424	0.72607
Galphao	592.869	-0.420883	0.136569	0.72615
NKAIN	1969.22	0.260655	0.136626	0.72615
CG4596	10.7759	-0.659276	0.136646	0.72615
CG3625	1433.27	-0.24009	0.136881	0.726798
CG32856	67.9112	-0.272616	0.136907	0.726798
CR42646	11.217	-0.827721	0.137223	0.72782
CG8665	952.341	0.424166	0.137238	0.72782
CG6950	3296.28	-0.322488	0.137424	0.728436
Vha68-2	3539.59	0.388537	0.137698	0.729017
Tsp42Ee	4983.91	0.315035	0.137756	0.729017
Droj2	8856.7	-0.21308	0.137779	0.729017
HtrA2	673.919	-0.250315	0.137811	0.729017
CG7787	168.916	0.322412	0.138277	0.730847
CG5346	722.804	0.435099	0.138307	0.730847
CG9336	1302.4	0.380452	0.138366	0.730847
CG4957	251.927	-0.323106	0.138817	0.732279
CG43658	2454.88	0.321513	0.138823	0.732279
Yeti	1920.2	-0.275764	0.138847	0.732279
Cyp4e3	1923.98	-0.736806	0.138967	0.732544
CG17244	598.082	0.353298	0.139229	0.733555
l(2)k12914	342.15	-0.178642	0.139521	0.734727
CR43051	146.58	-0.423832	0.139777	0.735384
thetaTry	83.4239	-2.44181	0.139786	0.735384
CG5984	54.6895	0.321967	0.140034	0.73627
CG13365	360.56	-0.458973	0.140095	0.73627
CG13492	1031.46	0.626434	0.140165	0.736271
CG14220	142.82	0.269773	0.140368	0.736969
[truncated: 8,492 more rows]
