# Supplementary material for: Time-restricted feeding promotes muscle function through purine cycle and AMPK signaling in Drosophila obesity models
Source: Nat Commun. 2023 Feb 21;14:949. doi: 10.1038/s41467-023-36474-4 (PMC9944249; doi:10.1038/s41467-023-36474-4)
Supplement: Supplementary file 7 — Supplementary Data 4 [file 41467_2023_36474_MOESM7_ESM.xlsx]

## Sheet: Data 4
Supplementary Data 4: Differential expressed gene analysis from DeSeq2 under TRF versus ALF in Sk2
Gene	Mean normalized count	Fold change (log2)	p-value	Benjmanini-Hochberg adjusted p-value
CG15080	40.0513	1.06301	1.36436e-07	0.00143122
CG33054	316.309	0.747698	3.41412e-07	0.00160248
scpr-C	25.6806	1.5524	4.58289e-07	0.00160248
scpr-B	24.7566	1.51073	6.83644e-07	0.00179286
CG13992	12.8672	-2.01338	3.49665e-06	0.00733597
Gld	80.2492	-1.7188	7.82801e-06	0.013686
CR43964	23.9749	1.02229	2.28195e-05	0.0341966
CG31810	28.1518	-1.83057	3.43755e-05	0.0450748
CG34310	74.9878	0.607518	3.91949e-05	0.0456838
CG13284	443.589	-1.17165	7.49876e-05	0.0711544
Miro	1394.32	0.465319	8.07776e-05	0.0711544
CG43797	2.78933	-1.66911	8.13968e-05	0.0711544
m	6.26385	-1.67081	8.98856e-05	0.0725308
CG15570	59.8907	-1.72653	9.98104e-05	0.0747865
CG12744	29.6287	-1.42656	0.000118087	0.0825819
Ntmt	362.313	0.367677	0.000135036	0.0885327
CG15721	31.1187	-1.61084	0.000176691	0.101581
scpr-A	13.677	1.25687	0.00019361	0.101581
Pk92B	1486.62	0.216724	0.000199147	0.101581
fs(1)N	71.894	-1.64001	0.000220336	0.101581
pUf68	1608.74	0.407589	0.000220767	0.101581
rho-4	254.746	-0.680653	0.000235357	0.101581
Rfx	403.102	0.363485	0.00023537	0.101581
eEF1delta	4519.03	0.427788	0.000236286	0.101581
fs(1)M3	68.4749	-1.62709	0.000249103	0.101581
vas	72.5812	-1.62146	0.000251775	0.101581
CG14590	100.215	0.829932	0.000264093	0.102605
stet	43.8088	-1.59448	0.000290359	0.103408
CG5938	628.141	0.301872	0.000293549	0.103408
CG8765	809.125	0.394786	0.000304984	0.103408
pyr	183.2	-0.981422	0.000312717	0.103408
CG18446	101.179	-1.59477	0.000315448	0.103408
CG6293	2849.25	0.470423	0.000332584	0.105721
RpS5b	84.3306	-1.48336	0.000353482	0.10906
CG7029	2602.19	0.296902	0.000367867	0.110255
Usp12-46	669.827	0.309811	0.000404946	0.117997
TpnC47D	28.2874	-1.39684	0.000438466	0.124311
CG3655	658.276	-0.569433	0.000466619	0.128634
CG18304	1207.51	0.639059	0.00047824	0.128634
CG10731	425.573	0.513937	0.000497147	0.130377
CG8229	374.093	0.390035	0.00054843	0.134713
Atg4b	376.335	0.309907	0.000596354	0.134713
dec-1	13.9919	-1.43208	0.000599919	0.134713
eIF2B-alpha	511.881	0.455487	0.000621972	0.134713
Mf	24047.8	0.75308	0.000624238	0.134713
CG12883	305.52	-0.643196	0.000635684	0.134713
CG32262	218.248	0.347903	0.000667138	0.134713
magu	1988.05	0.429384	0.000668924	0.134713
sra	1619.51	0.397127	0.000688518	0.134713
CG8668	892.274	-0.539714	0.000690295	0.134713
Nrk	129.62	0.666848	0.000709574	0.134713
ru	33.4382	0.758554	0.000714351	0.134713
Ca-P60A	21122.3	0.611461	0.000727693	0.134713
CG9853	857.193	0.28691	0.000732887	0.134713
CG2022	8918.33	0.672283	0.000736754	0.134713
CG43129	57.9932	0.723861	0.000737131	0.134713
vfl	58.3259	-1.48696	0.000739492	0.134713
CG33275	2659.5	0.583366	0.000744841	0.134713
CG15213	5.57351	-1.38686	0.000760271	0.135158
CG9503	5.12723	-1.47338	0.000806036	0.135158
TyrRII	18.7122	-1.07015	0.000809434	0.135158
Atg13	1683.84	0.489981	0.000810753	0.135158
CG17129	43.7099	-1.35723	0.000816086	0.135158
clos	90.9598	-1.43888	0.000824608	0.135158
Incenp	70.651	-1.48335	0.00084195	0.135878
CG42329	76.8647	-1.24529	0.00088351	0.140425
CG16762	287.909	-1.47194	0.000923075	0.144523
CG10924	4653.71	0.776886	0.000965606	0.146836
CG6689	515.242	0.453047	0.000965842	0.146836
CG7148	631.865	0.506313	0.000993114	0.148825
Six4	7.87543	-1.3898	0.00103362	0.149007
CG3337	231.642	0.477932	0.00104033	0.149007
CG2790	1263.8	0.403535	0.00104256	0.149007
CG7879	210.579	0.333375	0.00107701	0.149007
ndl	8.81477	-1.39064	0.00107734	0.149007
Trpgamma	7.73605	-1.41404	0.00109374	0.149007
Tpc1	418.293	0.328916	0.00109376	0.149007
CG42526	66.5885	0.536726	0.00117961	0.158642
mTerf3	350.742	0.424593	0.00121067	0.160758
TfIIB	663.435	0.222942	0.00124709	0.163524
BthD	29.9036	-1.41263	0.00126365	0.16365
hh	5.15857	-1.40997	0.00130207	0.166569
CG12288	54.7351	-1.31809	0.00136026	0.171917
CG14864	58.0714	0.700109	0.00144053	0.179895
orb	184.383	-1.40602	0.00149607	0.184633
Poxm	16.9496	-1.33722	0.00151382	0.184651
nsl1	1632.34	0.296822	0.00154826	0.186682
312	297.506	0.479319	0.00157787	0.187245
pav	71.6379	-1.40108	0.00158864	0.187245
CycB	1237.8	-1.37351	0.00161738	0.188119
TBPH	465.672	0.228741	0.00163192	0.188119
CG7382	1617.48	0.612672	0.00165098	0.188248
armi	413.783	-1.04899	0.0016961	0.191313
Mgat2	993.841	0.555992	0.00173394	0.191884
pkaap	560.991	0.238931	0.00175038	0.191884
Pk17E	911.623	0.391866	0.00175604	0.191884
CTPsyn	2289.46	0.476607	0.00178119	0.192626
AP-2alpha	2933.88	0.382289	0.00184995	0.19802
alphaTub67C	213.307	-1.33313	0.00187979	0.199181
CG6509	2052.6	0.303379	0.00190673	0.200016
CG11247	725.431	0.318194	0.00192601	0.200038
CG32809	474.792	0.562468	0.00201904	0.207644
CG10948	1078.13	0.340011	0.00207403	0.20932
CG8420	16.8177	-1.32388	0.00209519	0.20932
sti	60.6782	-1.36481	0.0021272	0.20932
CG7488	767.473	0.529541	0.0021898	0.20932
Pen	457.005	-1.35831	0.00219143	0.20932
Mpc1	3734.59	0.517401	0.00219729	0.20932
CG14810	34.3413	0.9148	0.00224007	0.20932
CG14053	9.67928	-1.26302	0.00225509	0.20932
RhoGEF4	28.1542	-1.35659	0.00226257	0.20932
SF1	952.588	0.360218	0.00226539	0.20932
Eaf	819.76	0.271846	0.00229537	0.20932
Tim8	1059.9	0.443747	0.00229895	0.20932
CG11050	5945.66	0.508741	0.00230073	0.20932
CG5611	361.214	0.475075	0.00231896	0.20932
aub	59.8138	-1.34787	0.00233464	0.20932
dlp	256.686	-0.83195	0.0024253	0.215605
sofe	27.5303	-1.33668	0.00244724	0.215727
CycA	574.031	-1.29043	0.00247093	0.216
Apf	135.433	0.393387	0.0025369	0.219215
CG1287	6.11229	-1.25052	0.0025495	0.219215
sro	5.4707	-1.21713	0.00257498	0.219606
mud	137.967	-1.32602	0.00263983	0.223321
Arp2	846.653	-0.640888	0.00268461	0.22484
CG30334	8.04372	-1.32128	0.00272172	0.22484
CG6933	25.2387	-1.30906	0.00272438	0.22484
rasp	66.9614	-0.897744	0.00274352	0.22484
gwl	154.406	-1.27471	0.00276776	0.225063
borr	38.8516	-1.29308	0.00278915	0.225063
vret	41.1471	-1.32249	0.00290982	0.232708
CG3788	11.594	-1.32105	0.00294193	0.232708
CG9485	6052.84	0.454947	0.00295045	0.232708
osk	579.365	-1.18411	0.00298146	0.233399
mag	27.2946	-1.30443	0.00304318	0.233949
CG9005	3285.7	0.513884	0.00306196	0.233949
CG1513	1476.47	0.218133	0.00310734	0.233949
CG6767	6222.36	0.469318	0.00310965	0.233949
piwi	102.545	-1.26095	0.00312519	0.233949
CG2061	309.616	0.346853	0.00313932	0.233949
CG7506	829.443	0.45923	0.00318024	0.233949
Dhap-at	514.269	-0.786564	0.00319067	0.233949
CG18809	391.955	0.390477	0.00324179	0.233949
CG2453	1106.11	0.536256	0.00324763	0.233949
CG14743	21.8558	-1.26709	0.00326186	0.233949
Unc-89	25377.1	0.645343	0.00328914	0.233949
ema	1625.91	0.31257	0.00329037	0.233949
CG14814	190.323	-1.28037	0.00330071	0.233949
Elba2	28.0729	-1.30313	0.00335217	0.236001
Drep-1	156.283	-0.504157	0.0034672	0.240453
Pxt	321.29	-1.17372	0.0034945	0.240453
Plip	773.291	0.464125	0.00349913	0.240453
RyR	12507.5	0.621695	0.00350708	0.240453
wisp	380.076	-1.23937	0.00356208	0.241083
CG5525	806.484	-0.782103	0.00356224	0.241083
Lsp2	2839.9	1.15864	0.00366814	0.243594
Zasp67	490.719	0.662958	0.00368731	0.243594
nrv2	3122.43	0.540998	0.00370008	0.243594
CG31126	670.322	0.503898	0.00372219	0.243594
CG1814	5025.39	0.500096	0.00374385	0.243594
CG7627	1911.41	-0.732335	0.00374842	0.243594
unc	2.82304	-1.27625	0.0038779	0.243594
CG34348	174.396	-0.324516	0.00392252	0.243594
APC7	80.6353	-1.25346	0.00392522	0.243594
CG6188	191.108	1.25982	0.00392562	0.243594
Art4	147.004	-1.18159	0.00396203	0.243594
CG1882	2511.32	0.606034	0.00397939	0.243594
CG4658	2123.35	0.380435	0.00401078	0.243594
Ote	77.1899	-1.2707	0.00402043	0.243594
slbo	117.92	0.655083	0.00407457	0.243594
CG32699	3416.22	0.423865	0.00408985	0.243594
CycB3	166.411	-1.21881	0.00410039	0.243594
sle	315.556	-1.20667	0.00410631	0.243594
CG2990	19.1356	-1.27054	0.0041374	0.243594
CG5235	81.3957	-1.18751	0.00415866	0.243594
CG32037	11.3905	0.851787	0.00416883	0.243594
CG7208	31.1716	-1.21947	0.00419435	0.243594
CG3940	589.764	0.514777	0.00420931	0.243594
CG2059	887.56	0.433179	0.00422619	0.243594
CG34446	9.71655	0.786239	0.00431883	0.243594
CG5004	473.732	-0.514358	0.0043274	0.243594
CG6364	1492.59	0.35557	0.00435376	0.243594
CycJ	23.9024	-1.24475	0.00438227	0.243594
prel	1185.35	0.335057	0.00439901	0.243594
CG8478	41.2288	-1.25384	0.00445562	0.243594
CycE	144.779	-1.2395	0.00446409	0.243594
CG14777	459.138	0.54682	0.00447475	0.243594
CG4942	192.991	0.458532	0.00451953	0.243594
stg	135.157	-1.23405	0.0045221	0.243594
CG6852	1429.69	0.424725	0.00456173	0.243594
CG15701	78.4235	0.615103	0.00457143	0.243594
CG10407	73.223	0.451447	0.00457344	0.243594
Orc1	79.9725	-1.25739	0.00460051	0.243594
squ	49.7059	-1.25895	0.00460335	0.243594
CG8281	141.175	0.478105	0.00460568	0.243594
CG7069	40.0796	0.627382	0.00462548	0.243594
exu	96.9835	-1.2424	0.00463055	0.243594
CG33108	101.44	0.553239	0.00468924	0.243594
polo	265.859	-1.22939	0.00471544	0.243594
swa	124.654	-1.2301	0.00473879	0.243594
Tcp-1eta	777.477	-0.828893	0.00475117	0.243594
CG32554	17.4727	0.601948	0.00476078	0.243594
Nach	11.3489	-1.23442	0.00476505	0.243594
CG43729	6380.28	0.542468	0.00478163	0.243594
CG14545	49.3605	-1.20105	0.00480642	0.243594
spd-2	102.362	-1.2188	0.00480645	0.243594
lok	253.621	-1.23647	0.00481949	0.243594
wun	467.264	-0.437802	0.00483008	0.243594
CG14963	97.2578	-1.18234	0.00489092	0.245482
CG6664	575.88	0.483439	0.00494333	0.246931
Inr-a	3487.41	0.344864	0.00497845	0.247507
CG12091	2776.59	0.413051	0.00500534	0.24767
CR45144	16.1775	1.08635	0.00505882	0.248987
CR43628	4.10178	1.02255	0.00507943	0.248987
CG14184	456.97	0.262763	0.00512531	0.249402
yl	381.46	-1.02164	0.00513544	0.249402
CG16700	3047.52	0.594684	0.00520541	0.251635
Mcm10	84.8542	-1.2391	0.00524542	0.252406
CG3476	406.324	0.295754	0.00531253	0.252889
CG12118	3317.78	0.563526	0.00532338	0.252889
T-cp1	1033.81	-0.816691	0.00532778	0.252889
CG12112	369.446	-0.634067	0.00536706	0.253606
pim	71.4522	-1.22913	0.00540845	0.253921
Hydr1	2001.11	0.501335	0.00542215	0.253921
Asap	1344.24	0.242165	0.00546773	0.254918
Rbf2	49.083	-1.22002	0.00556079	0.25782
crb	844.192	-0.296885	0.00561614	0.25782
CG14544	21.2145	-1.01127	0.00561962	0.25782
Phf7	25.6464	-1.22652	0.00564544	0.25782
ca	1328.53	0.279726	0.00568985	0.25782
CG14721	393.153	0.324572	0.00570148	0.25782
Ptp99A	972.774	0.330884	0.00570202	0.25782
CG42361	65.6696	0.489466	0.00572995	0.257971
CG12512	654.855	0.57327	0.00580437	0.258708
CG14811	83.6949	0.805202	0.00581841	0.258708
Mcm5	134.719	-1.2153	0.00583882	0.258708
CG31935	469.404	0.243698	0.00584498	0.258708
CG6425	15.1648	-1.2193	0.00598762	0.261952
RnrS	225.542	-1.15163	0.0060313	0.261952
CG11164	21.5503	-1.2153	0.00603452	0.261952
GstD7	4.97372	-1.18803	0.00604236	0.261952
otu	181.381	-1.1593	0.00607915	0.261952
snoRNA:Tudor-SN-a	4.83185	-1.02495	0.00615516	0.261952
CG14683	1403.55	0.385685	0.00619362	0.261952
mos	51.1569	-1.2062	0.00621021	0.261952
tej	38.3461	-1.20757	0.0062137	0.261952
mRpL17	586.442	0.434577	0.00624243	0.261952
PCNA	103.327	-1.19727	0.00627354	0.261952
CG11593	359.298	-0.633196	0.00628079	0.261952
PNUTS	2906.06	0.340179	0.0063039	0.261952
CG4692	3406.14	0.506425	0.00630448	0.261952
CG3776	1142.68	0.3144	0.00630702	0.261952
CG14309	2.96847	-1.10672	0.00634756	0.261952
c(2)M	20.1843	-1.19916	0.00635137	0.261952
salr	1172.24	0.53634	0.00636775	0.261952
Rrp1	96.0529	-1.1509	0.00641699	0.262946
YT521-B	884.222	0.257601	0.00648185	0.263661
CG17018	537.646	-1.1844	0.00648471	0.263661
pHCl	3315.44	0.560736	0.00659154	0.266184
Rab23	47.3975	-1.18053	0.0065975	0.266184
CG5068	452.786	0.293039	0.00666908	0.26801
Hip1	781.152	-0.749353	0.00672724	0.26801
CG15021	62.3247	-1.01585	0.0067489	0.26801
CG3679	86.6879	-1.16322	0.00675906	0.26801
Hmu	929.885	-0.413636	0.00677052	0.26801
CG16721	1523.94	0.419993	0.00692157	0.268931
asp	139.691	-1.14153	0.00692361	0.268931
Lon	2889.34	0.428416	0.00692985	0.268931
Poc1	57.5272	-1.02698	0.0069518	0.268931
Roe1	721.422	0.354647	0.00696865	0.268931
pico	368.676	-0.621463	0.00697671	0.268931
dUTPase	88.1149	-1.15463	0.00697761	0.268931
raps	406.577	-0.524114	0.00699887	0.268931
CG31650	585.355	0.441658	0.00703803	0.269449
CG5261	5554.13	0.459986	0.0070872	0.269498
CG33252	27.9969	0.721901	0.00709071	0.269498
sip2	46.2067	-1.18416	0.00716348	0.271281
sws	2524.33	0.268602	0.00722331	0.272563
nod	34.4173	-1.18826	0.00727506	0.273532
grp	240.341	-1.12592	0.00743024	0.275257
cmet	68.5145	-1.15173	0.00743342	0.275257
Gpo-1	12358.1	0.714068	0.00744365	0.275257
Pfk	6957.53	0.468629	0.00744979	0.275257
CG43094	5.04276	1.14655	0.00745214	0.275257
CG13741	78.1168	-1.18618	0.00753506	0.276492
CG43370	8.70821	-1.12684	0.0075745	0.276492
AttD	1098.06	-1.15268	0.00758839	0.276492
CLS	571.959	0.443247	0.00762113	0.276492
Tret1-1	9823.36	0.507743	0.00764109	0.276492
CG7849	556.011	0.444215	0.00764371	0.276492
Ald	154520	0.505008	0.00780146	0.280292
Sse	50.4278	-1.15955	0.00780222	0.280292
Klp61F	56.7532	-1.16699	0.00787459	0.281104
CG4825	847.833	0.464874	0.00787842	0.281104
Orc2	37.422	-1.17877	0.0079545	0.281653
CG4553	293.928	0.381403	0.00798654	0.281653
elm	2190.91	0.31952	0.00802157	0.281653
CG34211	70.8454	-1.05874	0.00805152	0.281653
Spc25	27.4513	-1.17711	0.00806327	0.281653
Klp3A	79.7891	-1.16164	0.00807599	0.281653
Zwilch	39.4853	-1.17496	0.00810386	0.281653
Mcm2	121.994	-1.16206	0.00814909	0.281653
put	1183.88	0.37409	0.00815549	0.281653
CG7033	1921.76	-0.555507	0.00816229	0.281653
Kebab	28.7045	-1.13934	0.00823298	0.281912
Klp67A	54.6829	-1.1657	0.00827992	0.281912
CG1265	1207.41	0.545605	0.00833079	0.281912
CG11455	2612.38	0.398695	0.00833949	0.281912
tum	78.6243	-1.14349	0.00834322	0.281912
Mcm3	43.1343	-1.16832	0.00837	0.281912
CG43078	18604.2	0.493722	0.0083844	0.281912
ari-1	2178.58	0.363246	0.00838481	0.281912
Ntl	28.4463	-1.00543	0.00844891	0.28316
Ctf4	38.742	-1.15313	0.00853356	0.284156
CG7372	100.759	-1.12551	0.00856999	0.284156
CG11474	600.922	0.283477	0.00857521	0.284156
CG31344	305.358	0.308205	0.00858698	0.284156
Df31	1058.72	-1.07995	0.00863337	0.284504
Hex-A	7375.45	0.379824	0.00871647	0.284504
CG43120	21.5804	-1.14725	0.00873695	0.284504
thr	87.5397	-1.14205	0.00876281	0.284504
mu2	104.533	-1.13406	0.0088145	0.284504
CG31643	564.246	0.400628	0.00882942	0.284504
srl	621.537	-0.982958	0.00887287	0.284504
CG15553	32.4437	0.835049	0.00889237	0.284504
CG11412	1046.57	0.301609	0.00896323	0.284504
CG15436	36.0706	-1.00986	0.00901115	0.284504
ATPsyn-beta	93391.6	0.528754	0.00902363	0.284504
CG4042	391.703	0.367221	0.0090484	0.284504
CG12379	53.9015	0.380989	0.00905206	0.284504
CG5087	991.563	0.252115	0.0090842	0.284504
Caf1-180	138.389	-1.14239	0.00909224	0.284504
CG7598	988.7	0.434936	0.00913757	0.284504
skap	17838.9	0.407267	0.00917891	0.284504
Mur2B	1810.03	0.494157	0.00923013	0.284504
cpb	1463.15	-0.570697	0.00925267	0.284504
neb	32.188	-1.09741	0.00928017	0.284504
Eogt	110.592	-0.382168	0.00930926	0.284504
DNApol-alpha73	45.867	-1.15398	0.00931979	0.284504
mRpL20	361.101	0.382775	0.00933377	0.284504
Cpr73D	49.6381	0.57694	0.0093473	0.284504
CG44005	11.1809	-0.988226	0.0093522	0.284504
pie	111.292	-1.08078	0.00935633	0.284504
l(1)G0156	9770.21	0.48252	0.00937105	0.284504
twe	87.7291	-1.15329	0.00942231	0.284504
mael	53.054	-1.15255	0.00942551	0.284504
CG4585	385.394	-0.383793	0.00945779	0.284504
foxo	1910.58	0.42119	0.00949762	0.284504
CG13295	522.767	0.430454	0.00949951	0.284504
cbt	1545.81	0.419528	0.00950444	0.284504
CG7115	2310	0.261865	0.00951994	0.284504
GlyS	8338.42	0.434241	0.00956293	0.284504
cort	34.3932	-1.14406	0.00959412	0.284504
CG9410	338.289	0.387326	0.00960098	0.284504
Apc2	76.5943	-1.14898	0.00964399	0.284973
Spc105R	63.575	-1.14634	0.00970549	0.285985
Moe	2810.01	-0.386966	0.00974953	0.2861
CG9084	75.6493	-0.873456	0.00976394	0.2861
Glg1	1049.57	-0.291475	0.00984745	0.286164
vig	2591.52	0.423713	0.00984837	0.286164
CG30094	179.954	0.357034	0.00992699	0.286164
CG12105	4489.65	0.629936	0.00993819	0.286164
Ac76E	1641.22	0.437565	0.00994427	0.286164
CG31381	35.954	-0.871669	0.00995854	0.286164
CG17726	791.187	0.744084	0.00996744	0.286164
CG9399	3115.33	0.537446	0.00998435	0.286164
CG5955	157.037	0.712975	0.0100697	0.287824
CG5535	141.046	-0.939267	0.0102162	0.290599
Chd3	61.2343	-1.11695	0.0102236	0.290599
CG14480	405.101	0.228429	0.0102499	0.290599
CG14806	915.146	0.439515	0.0103152	0.290707
lds	152.357	-1.10935	0.0103282	0.290707
TpnC73F	172.247	-0.974937	0.0103369	0.290707
feo	52.0209	-1.06052	0.0104659	0.290753
Mcm7	133.066	-1.13582	0.0104774	0.290753
CG1371	747.39	-0.388843	0.0105487	0.290753
mRpS31	909.046	0.374673	0.0105577	0.290753
Rab8	7298.38	0.489023	0.0105726	0.290753
CG11779	1439.65	0.370892	0.0105923	0.290753
ana3	96.5865	-1.12652	0.0106358	0.290753
CG6983	289.49	-0.581012	0.0106412	0.290753
CG14100	402.368	0.277721	0.0106415	0.290753
Drep-2	145.19	-1.11178	0.0106613	0.290753
nos	80.7159	-1.00041	0.0106922	0.290753
Hsp26	818.224	-1.13178	0.0107597	0.290753
trc	1210.62	0.188317	0.0107812	0.290753
CG7860	10.3117	-1.0596	0.0108091	0.290753
CG7997	1304	-0.562039	0.0108211	0.290753
AGO3	102.8	-1.0967	0.0108394	0.290753
Aatf	196.677	-0.624315	0.0108421	0.290753
CG13599	14.4997	-1.13095	0.0108737	0.290753
dmrt99B	4.15612	-1.00123	0.010908	0.290753
Xe7	1178.56	0.209585	0.0109397	0.290753
CG5190	491.875	0.428286	0.0109923	0.290753
Dcp-1	68.9132	-0.884907	0.0110137	0.290753
Trpm	2308.63	0.404533	0.0110447	0.290753
flr	1283.06	-0.526563	0.011061	0.290753
CR44321	77.5974	0.683102	0.0110674	0.290753
dup	163.312	-1.12045	0.0110756	0.290753
sicily	276.421	0.344603	0.0110869	0.290753
ald	32.9427	-1.12676	0.0111574	0.291728
bcd	25.3312	-0.988744	0.0111985	0.291728
esn	22.3361	-0.684008	0.0112332	0.291728
CG11984	4444.99	0.342744	0.0112607	0.291728
Cyp6a14	143.693	-0.655595	0.0112839	0.291728
DIP1	1664.12	0.265869	0.0113316	0.291728
CBP	78.0185	-1.08719	0.0113354	0.291728
fkh	300.193	-0.693812	0.0113652	0.291728
Or9a	19.3812	0.901698	0.0114016	0.291728
CG31759	86.1865	-0.735074	0.0114055	0.291728
CG5516	320.726	0.326951	0.0114299	0.291728
Ir8a	44.5203	0.726017	0.0115122	0.293113
wun2	54.8671	-1.12045	0.0116068	0.294424
CG32755	3.86167	1.04071	0.0116198	0.294424
fzy	71.4047	-1.04827	0.0117192	0.296227
mRpL28	1056.44	0.405669	0.0117634	0.296629
CR43611	84.3947	0.649827	0.0118788	0.297453
CG5644	52.7751	0.51711	0.0118902	0.297453
Jabba	3464.97	-0.583556	0.0118927	0.297453
yip3	4.79755	1.08671	0.0119363	0.297453
RPA2	55.201	-1.10755	0.0119378	0.297453
CG5065	2603.37	-1.04548	0.0120171	0.298718
Pgi	11564.8	0.390687	0.0121987	0.30203
CG18190	78.5409	-1.09622	0.0122352	0.30203
Nop60B	678.336	-0.949166	0.0122367	0.30203
cad	63.8519	-1.11119	0.0123583	0.304315
Marf	13071.6	0.4398	0.0124089	0.304845
CG8562	99.7505	-1.02067	0.0126198	0.30541
CR44654	33.2043	0.718203	0.0126441	0.30541
Hsepi	630.11	-0.668292	0.0126908	0.30541
hb	60.0848	-0.94094	0.0127219	0.30541
sgg	4751.71	0.308505	0.0128322	0.30541
LBR	78.3473	-0.802473	0.0128338	0.30541
yin	389.065	-0.958058	0.0128832	0.30541
CG11722	213.956	0.440263	0.0128866	0.30541
CG10584	208.624	0.338955	0.0129245	0.30541
CG10463	326.752	0.346646	0.0129429	0.30541
DNApol-alpha180	105.582	-1.09532	0.0130061	0.30541
Nek2	27.8474	-1.06914	0.0130103	0.30541
Sras	185.354	-0.636094	0.0130171	0.30541
Spn55B	1344.19	-0.926364	0.0130175	0.30541
CG8180	259.752	-1.00717	0.0130477	0.30541
CG17904	986.126	0.39557	0.0130833	0.30541
CG4570	47.4067	-1.10009	0.0130856	0.30541
RecQ4	94.7703	-1.10212	0.0131131	0.30541
SelG	971.951	0.320174	0.0131197	0.30541
SKIP	118.863	-1.05387	0.013133	0.30541
Tina-1	225.285	-0.939784	0.0131393	0.30541
del	103.183	-1.08961	0.0131676	0.30541
CG6565	1299.93	0.387579	0.0131755	0.30541
stumps	619.003	0.386173	0.0132747	0.30541
Cdc6	52.6929	-1.09832	0.0132906	0.30541
CG12909	100.611	-0.783528	0.0133056	0.30541
CSN7	584.122	0.223578	0.0133121	0.30541
oys	5554.98	0.426269	0.0133125	0.30541
fra	146.849	-0.681115	0.0133416	0.30541
Oct-TyrR	21.5665	-0.821513	0.0133605	0.30541
CG2543	205.83	0.393516	0.0133731	0.30541
CG8173	54.8446	-1.06251	0.0134239	0.30541
CG15817	817.794	-0.510597	0.0134309	0.30541
Fbw5	388.171	0.281387	0.0134363	0.30541
ECSIT	261.966	0.383765	0.013475	0.30541
CG12499	427.055	-0.693795	0.01348	0.30541
CG5541	785.595	-0.363675	0.0135272	0.305811
mnd	447.609	-0.471751	0.0135559	0.305811
Trf4-2	16.5029	-0.969662	0.0136094	0.306357
CG14022	2240.1	0.548597	0.0137859	0.309666
Ndc80	29.9209	-1.08384	0.0138514	0.310474
Spn43Aa	4.05167	0.898293	0.0140968	0.3153
aur	36.8866	-1.08033	0.0141521	0.315863
l(2)k14505	630.789	0.302322	0.0142083	0.316444
Src64B	370.506	-0.814654	0.014244	0.316496
CG5028	17175.4	0.466909	0.0143252	0.316496
Ada2b	613.849	-0.560024	0.0143355	0.316496
CG42390	6774.81	0.462996	0.0143584	0.316496
stmA	1302.06	0.290372	0.0143834	0.316496
CG17141	300.845	0.487071	0.0144054	0.316496
Opa1	2988.81	0.245271	0.0144336	0.316496
Rab30	164.121	-0.478534	0.0144523	0.316496
Top2	963.382	-0.881661	0.0144822	0.316496
dhd	1192.66	-0.966101	0.0145219	0.316704
CG6115	12185.5	0.556598	0.014752	0.318978
CG14130	612.983	0.429403	0.0147755	0.318978
asl	64.1078	-1.03611	0.0147866	0.318978
Neto	672.456	0.519479	0.0148149	0.318978
CG10581	155.038	0.451534	0.0148807	0.318978
cdc2	82.4388	-1.05803	0.0148852	0.318978
Tim17a2	7.90889	-0.987353	0.0149199	0.318978
Atg9	854.88	0.31025	0.0149274	0.318978
Cht3	147.527	0.730238	0.0149849	0.318978
Ts	27.8721	-1.0696	0.0149898	0.318978
CG12338	774.481	0.433265	0.0150029	0.318978
mtRNApol	979.764	0.402053	0.0150065	0.318978
CG15747	172.55	-0.277629	0.0150309	0.318978
Fibp	433.274	0.215707	0.0151043	0.318978
CG7492	1468.4	0.264566	0.0151242	0.318978
CG13114	5.16655	-1.05427	0.0151398	0.318978
CG5538	30.7073	0.678141	0.0151817	0.318978
scra	105.95	-1.07563	0.0152386	0.318978
l(2)efl	1136.51	-0.793328	0.0152589	0.318978
CG13324	572.639	-1.07236	0.0152778	0.318978
snk	5.39431	-1.01778	0.0153085	0.318978
CG31278	85.5603	0.295613	0.0153111	0.318978
dgt4	25.8113	-0.899849	0.0153255	0.318978
CG32103	2234.44	0.433375	0.015379	0.319154
CR44101	17.0018	-0.972585	0.0154296	0.319154
bonsai	642.539	0.316981	0.0154317	0.319154
aralar1	2275.03	0.31752	0.0154557	0.319154
CG3626	3066.53	0.389025	0.0155197	0.319846
CG10814	117.02	1.00693	0.015559	0.319925
tef	54.9653	-1.07389	0.0155845	0.319925
Seipin	120.008	-0.535637	0.0156504	0.319985
CG8206	3109.67	0.5851	0.0156787	0.319985
Droj2	8856.7	0.334597	0.0157241	0.319985
CG9925	49.2251	-0.880783	0.015727	0.319985
edin	430.247	-1.00849	0.015756	0.319985
Irk1	1552.16	-0.517917	0.0157857	0.319985
dgt5	32.6369	-1.05656	0.015801	0.319985
CG14395	6.05605	-1.07052	0.0159493	0.321205
l(3)neo18	6920.35	0.443218	0.0159508	0.321205
CG9135	201.191	-1.03853	0.0159531	0.321205
CG14693	3.29266	0.910639	0.0161276	0.323794
gnu	103.661	-0.952247	0.0161505	0.323794
bip1	74.669	-0.945133	0.0161742	0.323794
CG10340	1439.04	0.418975	0.0162168	0.324027
Snx3	1397.75	0.226599	0.0163065	0.32418
CG8412	488.454	0.250245	0.016316	0.32418
CG7772	382.398	0.399836	0.0163462	0.32418
CG10254	853.641	-0.855474	0.0163481	0.32418
CG10657	52.9978	0.465158	0.0164151	0.324253
ZnT49B	1699	0.297646	0.0164319	0.324253
CG11905	18.9905	0.819728	0.0164931	0.324253
Ucrh	5363.03	0.624915	0.0165737	0.324253
nxf2	86.9902	-0.937121	0.0166672	0.324253
CG33509	28.7337	0.824434	0.016723	0.324253
sced	90.3044	-1.05544	0.0167303	0.324253
CG5646	1812.49	0.563599	0.0167548	0.324253
U3-55K	103.061	-0.737812	0.0167609	0.324253
CG14662	117.783	0.522089	0.0167749	0.324253
CG14516	344.561	-1.04294	0.0167793	0.324253
trk	4.77534	-1.05467	0.0167924	0.324253
png	19.7622	-0.998279	0.0168013	0.324253
Pde8	2871.51	0.471962	0.0168212	0.324253
tos	77.9128	-1.02717	0.0168447	0.324253
Tdrd3	623.18	-0.66881	0.0168463	0.324253
CG5805	465.527	0.343803	0.0168935	0.324565
Lint-1	797.494	0.352331	0.0169278	0.324631
br	36.9322	-0.70575	0.0170183	0.325589
CG31823	18.0905	-0.97564	0.0170399	0.325589
CG7971	1224.18	0.318068	0.0171815	0.326713
slam	39.6697	-1.02866	0.0171985	0.326713
ens	4487.61	0.227712	0.0172048	0.326713
CG32428	1391.34	-0.617858	0.0172233	0.326713
CG33229	1201.86	-0.608841	0.0172753	0.327096
CG11125	34.4561	-0.660321	0.0173058	0.327096
bab2	191.125	-0.50856	0.0173425	0.3272
CG5674	214.587	-0.304531	0.0175828	0.330707
HipHop	65.2699	-1.05481	0.0175915	0.330707
MRG15	372.899	0.325075	0.0176499	0.330723
CG32816	64.5951	0.628164	0.0176554	0.330723
Ime4	241.848	0.335278	0.0177371	0.331358
CG1646	998.53	0.215381	0.0177929	0.331358
CG13671	194.729	-0.256128	0.0178423	0.331358
Su(P)	1067.78	0.414622	0.0178648	0.331358
CG13690	28.2879	-1.0026	0.0178749	0.331358
CG8545	567.791	-0.64613	0.0178788	0.331358
trbd	5369.6	0.481304	0.0179464	0.331561
Vps39	322.48	-0.303222	0.017953	0.331561
CG7852	1419.19	0.282996	0.0180655	0.332249
CG5757	73.2902	-0.952089	0.0180701	0.332249
CG10344	41.3121	-0.874304	0.0181062	0.332249
Fancl	34.3747	-1.04206	0.0181263	0.332249
CG30010	192.093	0.362654	0.0181667	0.332249
viaf	581.542	-0.565356	0.0181803	0.332249
ghi	521.365	0.273591	0.0182235	0.332459
CG33172	76.8244	-0.896095	0.018485	0.334798
CR45528	17.1255	0.720884	0.0185092	0.334798
phm	21.8979	0.800431	0.0185455	0.334798
MED31	518.081	0.195144	0.0185651	0.334798
DNApol-alpha60	30.245	-1.0451	0.0185679	0.334798
HPS1	142.581	0.241713	0.0185682	0.334798
obst-H	14.0203	-1.04508	0.0186262	0.334798
CR43857	7.97249	-1.02765	0.0186372	0.334798
Pitslre	1939.9	0.230417	0.0186755	0.334798
mRpL3	628.282	0.333891	0.0186801	0.334798
CG3925	480.005	0.252031	0.018732	0.334798
Dpt	4921.29	-0.999617	0.018796	0.334798
CG4733	1319.28	0.474975	0.0188142	0.334798
mtrm	160.429	-0.916182	0.0188216	0.334798
sesB	66373.6	0.464602	0.0188304	0.334798
Nmnat	421.352	0.263295	0.0188996	0.334958
pall	320.999	0.256117	0.0189293	0.334958
r	267.075	-0.589673	0.0189558	0.334958
CG4725	247.925	-0.524647	0.0189671	0.334958
CG9791	515.168	0.325655	0.0190397	0.335675
CG10639	651.135	0.260805	0.0190911	0.336016
mtacp1	2626.77	0.443895	0.0192287	0.337694
rgr	100.799	-0.811001	0.0192934	0.337694
CG9422	117.632	-0.373842	0.0192954	0.337694
CG6688	62.5125	-0.90812	0.0193166	0.337694
CG9240	300.865	0.333775	0.0193474	0.337694
alph	2731.51	0.188843	0.0194999	0.339394
CG4586	35.5585	-0.939996	0.0195419	0.339394
CG9492	13.2179	0.929922	0.0195603	0.339394
CG33704	12.381	-1.03175	0.0195742	0.339394
krimp	86.6294	-1.01705	0.0196727	0.339658
CG15027	184.868	0.384299	0.0196732	0.339658
GluRIIE	29.4704	-0.897471	0.0197166	0.339658
CG16789	80.765	0.469315	0.0197189	0.339658
GalNAc-T1	205.53	-0.659522	0.0198213	0.340722
l(1)G0334	7576.16	0.411573	0.0198457	0.340722
CG7766	13224.8	0.46095	0.0199398	0.341779
CG3192	4004.88	0.541596	0.019973	0.34179
Pdk1	2893.15	0.264457	0.0200668	0.342834
cdi	2598.57	0.333589	0.0201303	0.343214
PGRP-SC2	651.255	-1.02958	0.0201854	0.343214
dah	46.3606	-1.02704	0.0202374	0.343214
RhoGAP54D	35.939	-1.03087	0.0202501	0.343214
mRpL30	385.537	0.284808	0.0202526	0.343214
CR43900	19.9611	-0.963996	0.0203016	0.343239
CG7650	92.2255	-0.663146	0.0203848	0.343239
Acon	89411.2	0.495367	0.0203912	0.343239
lama	6146.13	0.349744	0.0204088	0.343239
mld	2781.78	0.294138	0.0204259	0.343239
CG11619	211.487	0.642887	0.0204941	0.343239
ball	109.146	-0.953362	0.0204993	0.343239
CG34256	97.8183	0.589276	0.0205158	0.343239
Arp3	932.679	-0.492725	0.0205492	0.343251
CG9705	2564.54	0.31408	0.0206883	0.343392
CG12173	349.822	0.272099	0.0207407	0.343392
CG8038	408.885	0.355464	0.0207505	0.343392
CG8199	460.672	0.277673	0.0208123	0.343392
Aats-cys	662.032	-0.435733	0.0208219	0.343392
l(3)neo43	514.474	0.480367	0.0208733	0.343392
Cyp12b2	3341.32	0.460374	0.0209157	0.343392
CG5044	923.467	0.255418	0.0209292	0.343392
fabp	983.665	-0.501303	0.0210005	0.343392
CG10062	33.6614	-0.851641	0.0210099	0.343392
hoip	166.94	-0.867573	0.0210122	0.343392
Dp1	4964.95	0.220913	0.021111	0.343392
Scsalpha	3956.93	0.369622	0.021142	0.343392
CG2608	673.623	0.305673	0.0211768	0.343392
CG11760	148.518	0.607534	0.0212197	0.343392
CG6178	694.513	-0.472141	0.0212358	0.343392
CG33116	326.863	-0.830744	0.0212525	0.343392
Liprin-beta	697.636	-0.334061	0.0212642	0.343392
Atac2	125.029	-0.325702	0.0212654	0.343392
Msh6	163.847	-0.998014	0.0213231	0.343392
CG17221	2768.44	0.418416	0.021333	0.343392
CG34439	3746.31	0.426346	0.0213488	0.343392
CG1458	639.492	0.239178	0.0213664	0.343392
Scox	1009.36	0.316886	0.0213673	0.343392
CG15434	1071.95	0.605788	0.0213961	0.343392
Hsp27	220.644	-0.987623	0.0214088	0.343392
CG9717	314.419	-0.689518	0.0215083	0.343653
rpk	81.628	-0.844556	0.0215224	0.343653
wkd	1327.74	0.294634	0.0215234	0.343653
CG9350	3646.95	0.430172	0.0217276	0.345253
mfrn	1613.91	0.194627	0.0217403	0.345253
PhKgamma	3891.15	0.348377	0.0218515	0.345253
shf	132.563	-0.572212	0.0218527	0.345253
CG5463	415.476	0.340092	0.0218578	0.345253
AP-2sigma	461.72	0.192697	0.0218824	0.345253
CG8503	146.105	-0.702031	0.0219104	0.345253
Ork1	225.83	-0.480385	0.0219207	0.345253
Nopp140	551.983	-0.592844	0.0219381	0.345253
zpg	85.2361	-0.823403	0.0219527	0.345253
Sar1	3328.73	0.22283	0.0220046	0.345551
Tmhs	9.13482	-0.990755	0.0223494	0.350441
Dbp73D	199.628	-0.524102	0.0224224	0.351061
CG9286	328.018	0.366349	0.0224922	0.351312
CG15912	75.8428	0.400117	0.0225295	0.351312
CR45108	22.3095	0.533841	0.0225389	0.351312
LysD	264.965	-0.94762	0.0225771	0.351386
Nnf1b	11.7524	-1.01078	0.0226482	0.351719
Pak3	1450.19	-0.625941	0.0226656	0.351719
mTerf5	236.942	0.239898	0.0227863	0.35307
Hph	1146.46	-0.244484	0.0228857	0.353827
CG3777	136.456	0.552323	0.0229183	0.353827
CG15744	76.8155	-0.612296	0.0230031	0.353827
CR45121	8.57103	0.648034	0.0230037	0.353827
porin	23320.8	0.39218	0.0230038	0.353827
CG32625	11.7249	-0.929321	0.0230722	0.353961
pgant3	190.53	-0.531712	0.02308	0.353961
CR43287	9.36111	0.677659	0.0232719	0.356382
CG10375	336.617	0.224979	0.0233691	0.357157
Act57B	56118.6	-0.666507	0.0233905	0.357157
CG5727	141.3	-0.68466	0.0234462	0.357486
koko	68.9675	-0.902798	0.0235838	0.359062
Cpr49Ae	503.379	-0.631394	0.0236644	0.359767
AMPdeam	4935.34	0.371442	0.0237204	0.359934
CG43736	690.288	-0.332948	0.023744	0.359934
Nuf2	27.899	-1.00322	0.0238173	0.360525
Npl4	104703	0.45721	0.0238901	0.36085
CG11652	1048.05	0.345185	0.0239079	0.36085
Grip	414.066	0.492227	0.0239629	0.36085
Yp1	143253	0.616723	0.0239764	0.36085
Mlc-c	1429.05	-0.352796	0.0240164	0.360934
HLH106	7085.19	0.405607	0.0240809	0.361317
CanA1	2778.51	0.446216	0.024133	0.361317
CG14606	38.0264	-0.935651	0.0241452	0.361317
CG11897	995.281	-0.670659	0.0242411	0.362235
CG12702	12.4874	-0.907625	0.0243452	0.362461
bcn92	824.295	0.290588	0.0243898	0.362461
CG6951	106.948	0.316324	0.0243964	0.362461
CG43295	5.27931	-0.99367	0.0244092	0.362461
ste24a	608.348	-0.377716	0.0244569	0.362461
CG12099	3248.75	0.315843	0.0244953	0.362461
LysS	35.3331	-0.932335	0.0244981	0.362461
CG11148	6884.92	0.268318	0.0246956	0.36467
CG13144	673.681	0.503432	0.024742	0.36467
Claspin	89.7685	-0.996169	0.0247516	0.36467
Ccm3	829.733	0.256071	0.0248744	0.365436
EfSec	32.1064	-0.608205	0.0249191	0.365436
CG11454	353.376	0.312208	0.0249388	0.365436
P5CDh1	4320.47	0.380044	0.0249774	0.365436
CG9265	67.4033	-0.987449	0.024998	0.365436
tsr	4971.34	-0.504535	0.0250127	0.365436
mRpL49	335.36	0.289534	0.0252628	0.368035
CG5037	2637.09	0.396465	0.0252734	0.368035
CG14434	57.7554	-0.801471	0.0252959	0.368035
CG13933	825.539	0.23558	0.0254117	0.368503
CG8520	6028.86	0.422675	0.0254118	0.368503
CG3430	78.4101	-0.952124	0.0254692	0.368503
CG10809	119.324	-0.483247	0.0255131	0.368503
Pcl	212.349	-0.903445	0.0255907	0.368503
CG10132	399.183	0.442204	0.0256241	0.368503
Nmt	376.695	-0.747169	0.0256415	0.368503
l(3)72Dn	223.691	-0.640655	0.0256877	0.368503
Cctgamma	714.868	-0.619428	0.0257106	0.368503
CG32066	323.01	-0.537135	0.0257215	0.368503
CG11110	245.794	0.38231	0.0257557	0.368503
rho	768.843	0.480261	0.0257706	0.368503
RnrL	425.007	-0.908487	0.0258197	0.368503
CG43340	817.132	-0.297612	0.0258628	0.368503
l(2)k09022	677.905	-0.345533	0.0258657	0.368503
Max	626.4	0.302901	0.02589	0.368503
Mal-B2	5100.74	0.41333	0.0259264	0.36852
CG8067	1308.47	0.376542	0.0259964	0.369016
CG17996	876.195	0.398622	0.0260748	0.369046
mRpS11	656.312	0.34098	0.0260772	0.369046
Vap-33B	715.93	-0.532122	0.0261314	0.369046
CG14630	175.278	0.539184	0.0261989	0.369046
p24-1	1359.78	0.309628	0.0262248	0.369046
r-l	99.8583	-0.809827	0.026245	0.369046
Ant2	55.1613	0.622222	0.0262703	0.369046
CG12375	1034.68	0.341361	0.026313	0.369046
CG5194	35.3684	-0.908042	0.0263152	0.369046
ppl	1194.08	0.312167	0.0263825	0.369496
CG14722	1216.53	0.238084	0.0265435	0.371255
CG10307	546.002	0.524437	0.0265929	0.37145
pgc	109.476	-0.880889	0.0266435	0.371663
Baldspot	1981.19	-0.626625	0.0267568	0.372593
CG14445	18.4951	0.832224	0.0268003	0.372593
CG7737	67.2859	-0.843776	0.0268566	0.372593
CR44119	25.1482	0.562967	0.0268748	0.372593
CR42860	1227.09	-0.935735	0.0268878	0.372593
Mtch	1597.75	0.233517	0.0270302	0.372721
CG6878	255.868	0.246296	0.0270783	0.372721
dare	595.02	0.349319	0.0270839	0.372721
retm	1105.1	0.315192	0.027084	0.372721
ihog	47.1584	-0.822808	0.0271142	0.372721
Pvf1	203.976	-0.425668	0.0271983	0.372721
mRpS16	308.532	0.343158	0.0272122	0.372721
DNApol-eta	65.7846	-0.853328	0.0272267	0.372721
mRpL27	384.058	0.435016	0.0272938	0.372721
galectin	6628.55	0.450521	0.0273024	0.372721
koi	1321.69	-0.411414	0.0273509	0.372721
CR45418	31.6349	0.606655	0.0273528	0.372721
CG32549	3345.24	0.318179	0.027359	0.372721
CG43337	6.77969	0.819499	0.0274709	0.373001
Cyt-c-p	16861.3	0.496518	0.0274803	0.373001
CG6118	140.008	-0.948099	0.0274861	0.373001
Pect	4011.37	0.322339	0.0276003	0.37356
CG2003	2556.04	0.449178	0.0276287	0.37356
CG12768	83.5672	0.331864	0.0276533	0.37356
CG13272	2.0013	-0.960102	0.0276922	0.37356
qua	104.173	-0.963764	0.0277469	0.37356
ana2	32.2376	-0.974458	0.0277525	0.37356
CG10802	1164.78	0.339111	0.0277766	0.37356
Scm	1122.62	0.234493	0.0278125	0.373563
Surf6	278.015	-0.563152	0.0280306	0.37539
Spn	848.356	-0.576816	0.0280706	0.37539
CG9702	193.916	-0.881862	0.0280709	0.37539
dsx	1188.08	0.443742	0.0281029	0.37539
Klp54D	17.7304	-0.800783	0.0282001	0.37539
Dysb	161.423	0.274164	0.0282128	0.37539
bigmax	825.012	0.431817	0.0282216	0.37539
CG32165	44.0424	-0.568905	0.0282472	0.37539
AMPKalpha	2271.71	0.333513	0.0282706	0.37539
fz	123.09	-0.839682	0.0283782	0.375862
CG6686	1764.95	0.228839	0.0283971	0.375862
cid	9.76296	-0.934797	0.0284136	0.375862
CG4332	221.835	-0.667106	0.0284758	0.37621
CG4887	713.51	0.157358	0.0285349	0.376517
CG10445	35.4066	-0.92177	0.0286488	0.377496
CR44754	453.43	0.506154	0.0286811	0.377496
shu	32.6506	-0.883027	0.0287604	0.37766
CG17636	41.715	-0.903585	0.0288128	0.37766
CG13096	273.767	-0.654954	0.028815	0.37766
Sry-alpha	23.2889	0.538435	0.028861	0.37766
TSG101	3363	0.311293	0.0289235	0.37766
CG7261	332.788	-0.464489	0.0289394	0.37766
Chrac-16	34.6788	-0.87612	0.0289602	0.37766
CG11486	3045.93	0.305835	0.0290001	0.37766
msd5	10.4973	-0.939313	0.0290648	0.37766
Ide	3192.23	0.297881	0.0291172	0.37766
pncr011:3L	187.103	-0.744915	0.0291384	0.37766
DNA-ligI	118.072	-0.856241	0.029197	0.37766
CG10333	781.193	0.243594	0.029231	0.37766
yem	163.54	-0.849412	0.0292385	0.37766
dia	734.812	-0.314407	0.0293156	0.37766
Mef2	3022.35	0.333566	0.0293391	0.37766
CR44298	55.0153	0.575373	0.0293727	0.37766
Usf	419.335	0.263143	0.0293875	0.37766
CG8257	655.122	0.333576	0.0293928	0.37766
Ada2a	109.178	0.249917	0.0294136	0.37766
mbm	216.452	-0.712615	0.0295615	0.378384
spas	268.696	-0.516232	0.0295929	0.378384
CG34165	5.05083	-0.914534	0.0296007	0.378384
CG7102	8.32033	-0.870824	0.0296415	0.378384
gammaTub37C	37.6442	-0.757321	0.0296503	0.378384
CG33635	85.4697	-0.421804	0.0297389	0.379045
Cyp6a16	16.1677	-0.846373	0.0297894	0.379045
CG8012	866.504	0.554342	0.0298195	0.379045
CG17737	2150.06	0.217609	0.0298466	0.379045
Pole2	15.3954	-0.94579	0.0299662	0.379059
Evi5	440.725	-0.452067	0.0299851	0.379059
Mcm6	141.337	-0.904463	0.0300475	0.379059
CG14778	187.828	0.62918	0.0300726	0.379059
CG42566	27.4504	-0.862725	0.0300856	0.379059
SdhA	31245.9	0.498259	0.0301126	0.379059
Dgp-1	921.14	0.341112	0.0301364	0.379059
CG7192	1966.46	-0.732636	0.0302077	0.379059
mRpS6	155.098	0.381844	0.0302359	0.379059
mei-38	20.7488	-0.865472	0.0302454	0.379059
CG10038	403.995	0.207384	0.0302651	0.379059
Dl	124.405	-0.792583	0.0302848	0.379059
Dab	633.732	-0.372711	0.0303175	0.379059
Ranbp21	194.99	-0.618971	0.0303732	0.379303
jagn	746.097	0.241158	0.0304557	0.379881
CG5245	29.7865	-0.779816	0.0305497	0.380602
CR30055	438.441	0.343664	0.030675	0.381709
zuc	8.83446	-0.844996	0.0307289	0.381927
CG5278	8.90274	-0.953031	0.0308389	0.382308
brat	342.042	-0.811712	0.0308595	0.382308
Mkp3	260.732	-0.472799	0.0308689	0.382308
rdgB	399.194	-0.35434	0.0310558	0.38372
Taspase1	75.1862	-0.802748	0.0310846	0.38372
CG42355	6.04815	-0.941224	0.0310927	0.38372
NTPase	4701.93	0.328053	0.0311353	0.383795
CG6439	10739.7	0.388916	0.0313053	0.384743
Pc	95.9702	-0.398583	0.0313429	0.384743
CG2846	266.779	0.258343	0.0314829	0.384743
Galphai	727.546	-0.514522	0.0315009	0.384743
CG4743	201.461	0.260141	0.0315274	0.384743
CG9837	310.197	0.587487	0.0315942	0.384743
WRNexo	43.3236	-0.887818	0.0316308	0.384743
Tsp42Ec	119.001	-0.939266	0.0316861	0.384743
CG7427	635.796	0.256759	0.0317809	0.384743
fdl	801.341	0.168866	0.0317855	0.384743
CG6488	225.2	0.343421	0.0318127	0.384743
RagC-D	1493.82	0.267642	0.0318569	0.384743
l(1)G0045	62.7809	-0.628593	0.0318778	0.384743
CG3714	2802.08	0.379532	0.0318991	0.384743
Gyk	1962.98	0.294785	0.0319626	0.384743
slgA	10069.6	0.405028	0.0319879	0.384743
CG32112	998.525	0.42357	0.0319993	0.384743
POSH	252.059	-0.621498	0.0320077	0.384743
CG11378	91.3124	-0.732994	0.0320143	0.384743
Snmp2	271.567	-0.806922	0.032031	0.384743
snRNA:7SK	17.6042	-0.709637	0.0320347	0.384743
CG44098	1022.1	0.505717	0.0320359	0.384743
CG14196	1365.69	0.491533	0.0321755	0.384743
Trx-2	4795.28	-0.738074	0.03218	0.384743
spn-E	115.233	-0.944748	0.0322092	0.384743
Pkg21D	40.8456	-0.687798	0.0322453	0.384743
wac	31.8375	-0.86389	0.0322703	0.384743
CG1233	522.818	0.168959	0.0322708	0.384743
CG15412	2700.33	0.455476	0.0322925	0.384743
CG30183	146.944	-0.737688	0.0323368	0.384743
Kdm2	726.24	-0.202836	0.0323492	0.384743
CG8680	3255.42	0.455195	0.0324901	0.385981
CG1890	249.414	-0.570912	0.0325314	0.386034
CG8369	638.381	0.449293	0.0325832	0.386213
ltd	315.947	-0.627904	0.0328509	0.388946
cu	3750.29	0.466326	0.0328958	0.389038
CG6967	114.522	-0.943909	0.0329375	0.389093
Nop56	524.893	-0.66512	0.0330478	0.389412
not	125.116	-0.662127	0.0330984	0.389412
CG8945	6.05901	0.780297	0.033183	0.389412
CG30152	995.351	0.31073	0.0332003	0.389412
CG11674	47.3551	-0.743653	0.0332091	0.389412
Wnk	3366.16	0.279064	0.0332322	0.389412
Pino	7326.52	0.353753	0.0332371	0.389412
Su(Tpl)	3200.24	0.196581	0.0332615	0.389412
CG10669	137.837	0.21885	0.0333253	0.389424
CG8613	6590.87	0.466459	0.0333376	0.389424
Alg10	102.206	-0.611645	0.0333912	0.389424
CG17801	2.13276	-0.847101	0.0334111	0.389424
APP-BP1	245.382	-0.370696	0.033552	0.390633
Sas-6	27.5985	-0.914769	0.0336485	0.390902
CG14117	160.967	0.408735	0.0336496	0.390902
Pfrx	2619.73	0.359433	0.0336972	0.391022
rdgA	4126.04	0.454098	0.0338608	0.392486
CG9377	27.3477	-0.918929	0.0339381	0.392885
RASSF8	480.999	-0.481135	0.0339822	0.392885
CG10000	10.6026	-0.927991	0.0340076	0.392885
Cnb	36.7886	-0.776893	0.0341545	0.393893
bin	4.40984	-0.926553	0.0341699	0.393893
CG31712	886.648	0.266036	0.0342498	0.394381
BoYb	22.387	-0.812632	0.0344246	0.395314
CG7091	53.0377	-0.828093	0.0344291	0.395314
Tl	733.34	-0.562486	0.0344439	0.395314
CG17930	49.9062	-0.936277	0.0344847	0.39535
CG18273	359.121	-0.382016	0.0345619	0.395377
Arpc2	1205.72	-0.508766	0.0345851	0.395377
CG7840	222.036	-0.843265	0.0346451	0.395377
CG1942	21.1095	-0.625819	0.0346739	0.395377
CG17385	766.187	0.271103	0.0347496	0.395377
nmdyn-D7	29.1949	-0.892268	0.0347642	0.395377
SdhC	11649.5	0.474576	0.0347954	0.395377
CG8531	1228.7	0.242054	0.0348304	0.395377
slif	190.868	-0.847485	0.0348592	0.395377
FMRFa	64.58	-0.898604	0.034864	0.395377
CG11807	617.105	-0.393618	0.0349976	0.395923
CG43322	300.848	0.53224	0.0350107	0.395923
CG10561	2417.16	0.417074	0.0351009	0.395923
Nc73EF	96725.2	0.466043	0.0351101	0.395923
CG7504	133.756	-0.83799	0.0351528	0.395923
CG16868	135.072	-0.714226	0.0353333	0.395923
mthl14	221.315	-0.628399	0.0353503	0.395923
CG17765	811.691	0.18014	0.03544	0.395923
Arf51F	1843.19	0.272637	0.0354712	0.395923
CG5414	101.221	-0.311003	0.0354759	0.395923
Pex14	403.998	-0.279132	0.0355305	0.395923
CG31320	76.8952	-0.491436	0.0355658	0.395923
dik	289.982	0.18719	0.0355937	0.395923
CG15186	80.8643	-0.511441	0.0356471	0.395923
CG4594	205.012	0.320595	0.0357055	0.395923
Cyp18a1	540.808	0.498989	0.0357826	0.395923
CG7920	43904.1	0.557987	0.0357981	0.395923
GlyP	9669.48	0.384493	0.0358112	0.395923
CG16779	1269.74	0.538107	0.0358187	0.395923
Cct1	10734.1	0.435167	0.0358732	0.395923
Cyp6a19	192.537	-0.818165	0.0360502	0.395923
CG9934	1836.69	0.284036	0.0360687	0.395923
Ns1	909.714	0.200383	0.0361098	0.395923
mars	94.9603	-0.923575	0.0361107	0.395923
CG4069	257.56	-0.505016	0.0361257	0.395923
Cka	1349.25	0.169483	0.0361304	0.395923
CG11321	3515.92	0.441445	0.0361387	0.395923
CG5359	28.2039	-0.889689	0.0361769	0.395923
CG4957	251.927	0.388644	0.0362179	0.395923
cal1	230.442	-0.812894	0.0362282	0.395923
mst	219.222	-0.494482	0.0362674	0.395923
Vang	213.189	-0.471929	0.03648	0.395923
CG10915	480.383	0.22715	0.036492	0.395923
WASp	321.793	-0.42063	0.0365208	0.395923
Ssadh	1624.79	0.307271	0.0366728	0.395923
CG13896	50.0028	-0.441684	0.0366993	0.395923
CG14183	65.9144	0.424111	0.0367222	0.395923
CG32121	1269.72	0.416153	0.0367341	0.395923
CG14270	305.617	0.367079	0.0367354	0.395923
ptip	587.084	-0.375562	0.0367448	0.395923
CG4267	709.941	-0.523896	0.0369068	0.395923
sw	289.044	0.20263	0.0370199	0.395923
CG31211	600.998	0.238138	0.0370213	0.395923
RfC3	46.3944	-0.871716	0.0370265	0.395923
CG16890	150.142	0.227638	0.0370329	0.395923
CG12400	3318.9	0.552997	0.0370559	0.395923
CG42254	80.5543	0.31708	0.037059	0.395923
CG9590	460.076	0.255977	0.0370606	0.395923
CG13322	182.966	-0.566988	0.0370692	0.395923
Mob2	1373.51	0.21395	0.0370979	0.395923
CG4213	5471.75	0.429104	0.0371071	0.395923
CG8768	3432.49	0.422797	0.0372007	0.395923
mei-S332	31.1736	-0.875587	0.0372168	0.395923
CG3077	338.477	-0.552247	0.0372676	0.395923
msb1l	34.1062	-0.813774	0.0372788	0.395923
Lrch	221.688	-0.612204	0.0372829	0.395923
Torsin	365.107	-0.434136	0.0372986	0.395923
mTTF	762.15	0.321733	0.0373143	0.395923
CG6674	173.114	0.249273	0.0374	0.395923
CG3156	275.005	0.262056	0.0374175	0.395923
CG11099	272.931	0.43258	0.037493	0.395923
Etf-QO	2739.25	0.3798	0.037499	0.395923
CG7255	291.798	-0.63104	0.0375934	0.395923
CG1561	7.41149	-0.909709	0.0376084	0.395923
CG34229	117.164	0.336672	0.0376228	0.395923
salm	1843.69	0.45077	0.0377187	0.395923
CG10585	310.82	0.288845	0.0377702	0.395923
ea	22.7807	-0.919089	0.0377843	0.395923
stc	933.406	-0.465289	0.0377872	0.395923
coro	3630.02	-0.565308	0.0378384	0.395923
CG3420	389.703	0.317023	0.0378859	0.395923
CG7441	466.273	0.352428	0.0379013	0.395923
fw	10.8521	0.715615	0.0379339	0.395923
TFAM	1251.52	0.361584	0.0379342	0.395923
antdh	16.3838	0.678496	0.037951	0.395923
Ank2	1145.11	0.383755	0.037988	0.395923
CG13126	299.25	0.251119	0.0380015	0.395923
mid	8.46963	-0.769081	0.0380183	0.395923
l(1)G0136	3974.49	0.485221	0.038047	0.395923
Sam-S	4440.96	0.222206	0.0380621	0.395923
Rbm13	173.85	-0.513885	0.0380738	0.395923
CG3632	1227.04	0.221808	0.0381582	0.395923
CG11035	1408.93	0.445133	0.038181	0.395923
CG34459	82.5978	0.392303	0.0382799	0.395923
CG2277	391.507	0.314577	0.0382816	0.395923
CG7006	79.964	-0.582869	0.038322	0.395923
CG5639	78.0318	-0.867176	0.0383257	0.395923
Clamp	1285.91	0.185408	0.0383333	0.395923
Taf2	266.623	-0.483135	0.0383418	0.395923
CG4554	545.394	-0.357856	0.0383699	0.395923
mRpL45	1267.77	0.386801	0.0384154	0.395923
Atg6	408.871	0.217746	0.0384821	0.395923
CG31550	725.837	0.229569	0.0385193	0.395923
CG9921	6294.72	0.434955	0.0385243	0.395923
mRpL47	479.507	0.369377	0.0385289	0.395923
CG5568	31.805	-0.664343	0.0386211	0.395923
rhi	19.4352	-0.917849	0.0386238	0.395923
CR44034	3.80927	-0.918175	0.0386428	0.395923
CG10553	2647.34	0.457336	0.0386666	0.395923
CG7083	1203.07	0.371743	0.0387234	0.395923
CG11562	213.13	0.344432	0.0387242	0.395923
Sfp33A3	5.95335	-0.773476	0.0388847	0.396607
CG3862	416.445	0.305976	0.0388922	0.396607
Vps26	1128.63	0.152432	0.0389434	0.396607
CG14483	2967.39	0.381838	0.0389567	0.396607
JhI-21	368.001	-0.579274	0.0389801	0.396607
debcl	187.871	-0.503689	0.0390962	0.397402
CG8128	1410.55	0.403777	0.0391993	0.397938
CG2519	1402.04	0.260746	0.0392957	0.397938
Dnz1	205.894	-0.261708	0.0393257	0.397938
CG9257	129.936	-0.585223	0.03938	0.397938
Ice1	199.411	-0.72242	0.0393829	0.397938
CG2662	28.7915	-0.777555	0.0394052	0.397938
l(1)G0020	174.932	-0.566189	0.0394144	0.397938
mus81	53.1532	-0.867828	0.0394625	0.39804
drongo	2938.97	0.305647	0.039582	0.398862
CG4318	28.027	0.6026	0.0397115	0.399264
CG18136	658.202	0.458574	0.039722	0.399264
CG9147	85.8788	0.356365	0.0397398	0.399264
Hop	791.948	-0.59289	0.0397908	0.399264
CG9815	10.8363	-0.76477	0.0398446	0.399264
CG8839	1224.76	-0.278348	0.0398503	0.399264
CG11160	205.817	0.441064	0.0399795	0.400177
CG4538	17762.6	0.454815	0.0401184	0.401184
ntc	706.281	0.332153	0.040293	0.401821
CG2010	1860.35	0.426428	0.0403169	0.401821
CG8924	90.2966	-0.897005	0.0403838	0.401821
CG3630	7776.7	0.423046	0.0403914	0.401821
CG6385	302.745	0.527659	0.0403939	0.401821
CG1518	503.73	-0.562805	0.0404512	0.401821
CR44054	13.552	0.527276	0.0404576	0.401821
Ucp4A	2945.18	0.449662	0.0404886	0.401821
CG13123	30.0634	-0.480912	0.0406303	0.402651
CG3523	27824.8	0.500827	0.0406899	0.402651
Sirt6	29.1069	-0.788871	0.0406968	0.402651
Tsp42Eq	81.6522	-0.783321	0.0407302	0.402651
CG3238	85.296	-0.810847	0.0408061	0.402651
godzilla	1957.91	0.246661	0.0409369	0.402651
Eno	22309.8	0.464342	0.0410021	0.402651
CG9123	24.5091	-0.723953	0.0410023	0.402651
CG13321	656.692	-0.844989	0.0410296	0.402651
ATPsyn-Cf6	7363.22	0.439978	0.0410345	0.402651
didum	1758.08	-0.390977	0.0410872	0.402651
CG3499	2205.81	0.326784	0.0410977	0.402651
Ppt2	901.859	0.331167	0.0411245	0.402651
CG18343	414.497	0.215891	0.0411857	0.402651
Pgk	5716.17	0.382697	0.0412091	0.402651
CG18870	91.5037	-0.698613	0.0412339	0.402651
CG11699	625.384	0.347241	0.0412499	0.402651
Glut4EF	2508.05	0.404939	0.0412631	0.402651
CG10311	1361.99	0.354926	0.0413423	0.402789
CG10053	78.557	0.281712	0.0413664	0.402789
CG11403	46.2112	-0.782056	0.0414172	0.402789
Sip1	602.743	-0.309875	0.0414309	0.402789
CG10625	17.3461	-0.853403	0.0415133	0.403217
SIDL	496.691	0.19326	0.0416436	0.40403
LysC	11.8596	-0.899065	0.041674	0.40403
ial	15.1647	-0.896549	0.0417991	0.404835
NDUFA8	2172.28	0.402242	0.04185	0.404835
CG8177	828.629	-0.602366	0.041874	0.404835
ec	60.5127	-0.443724	0.0419114	0.404835
CG9497	394.663	0.450796	0.0419835	0.405158
stai	379.095	-0.87126	0.0421352	0.406204
l(3)76BDr	3123.79	0.304164	0.0421694	0.406204
timeout	70.3962	-0.830074	0.042272	0.406615
tank	626.811	0.232262	0.0422895	0.406615
CG15100	434.625	-0.529774	0.042404	0.406919
CG34380	89.8358	-0.682575	0.0424667	0.406919
CG7744	203.636	-0.764736	0.0424759	0.406919
CG4619	1984.77	0.409104	0.0424919	0.406919
CG6455	4397.74	0.385058	0.0425468	0.406919
CG10880	47.6787	-0.811713	0.042588	0.406919
Ir25a	170.907	0.485561	0.0425926	0.406919
CG8920	2107.32	0.211965	0.0427674	0.407877
CG18467	20.1527	0.474613	0.0427707	0.407877
CG9919	66.8575	0.435752	0.0429485	0.409201
CG11284	750.77	-0.393211	0.0431079	0.410347
Mhc	33833.6	0.440298	0.0431882	0.410397
wus	43.0539	-0.825246	0.0431914	0.410397
kz	186.599	-0.457674	0.0432704	0.410509
CG2943	1045.85	-0.288312	0.0433213	0.410509
Prat	130.816	-0.786488	0.0433271	0.410509
Uba1	4047.29	-0.484742	0.0433597	0.410509
ox	6566.41	0.476575	0.0434142	0.410654
Mdr50	76.6629	-0.820368	0.0434554	0.410673
CG5776	158.467	-0.52116	0.0436117	0.411779
MsR2	21.0311	-0.670664	0.0437421	0.41248
CR44651	393.029	0.477463	0.0438354	0.41248
DAAM	131.56	-0.777081	0.043901	0.41248
CG12895	1045.99	0.363951	0.0439142	0.41248
CG7630	6824.43	0.434747	0.0439224	0.41248
CG4115	56.8604	-0.837396	0.0439472	0.41248
Fpps	325.122	-0.422561	0.0439955	0.41248
Snx16	158.99	-0.474091	0.0440096	0.41248
CG2017	1564.43	0.388694	0.0440399	0.41248
sqa	4815.08	0.379266	0.0442382	0.41347
CG9515	290.523	0.267619	0.0442883	0.41347
Wnt5	27.0754	-0.85547	0.0442998	0.41347
Ef1alpha48D	66371.5	-0.245375	0.0443292	0.41347
CG3214	8757.63	0.40224	0.0443441	0.41347
CG32281	218.02	0.302782	0.0444046	0.41347
CG12576	3433.56	0.308848	0.0444214	0.41347
CG34117	1788.75	0.405972	0.044467	0.413527
CG9752	40.9782	-0.865059	0.0445344	0.413555
CG10959	15.7918	-0.832655	0.0445661	0.413555
Cenp-C	141.056	-0.843729	0.044615	0.413555
CG5205	380.221	-0.322739	0.0446486	0.413555
l(3)03670	2942.31	0.374359	0.0446671	0.413555
CG42708	173.79	-0.589706	0.0447289	0.413762
Syx17	753.566	0.28153	0.0447766	0.41382
CG6454	2594.96	0.254977	0.0448141	0.41382
CG6345	217.903	0.410459	0.0448796	0.414061
EloC	895.855	0.212053	0.0449202	0.414071
Ir62a	104.719	0.402272	0.0449662	0.414131
CG5500	719.056	0.477343	0.045131	0.414863
rec	7.71521	-0.820011	0.0451349	0.414863
GalNAc-T2	255.125	-0.528663	0.0452194	0.414863
Abp1	257.916	-0.589468	0.0452247	0.414863
CDC45L	153.679	-0.802272	0.0452535	0.414863
Cp7Fb	5.11767	-0.866398	0.0453091	0.414863
CG9650	19.8265	-0.718595	0.0453523	0.414863
CG13850	915.514	0.285035	0.045362	0.414863
Iap2	1277.65	0.258435	0.0454709	0.415317
CG44242	1500.01	0.424366	0.0455981	0.415317
CG32250	169.31	-0.481731	0.0456342	0.415317
CR43461	19.2958	-0.589619	0.0456846	0.415317
org-1	85.5575	0.361378	0.0456901	0.415317
Sep5	15.6095	-0.887628	0.0457338	0.415317
pcl	28.9168	-0.87662	0.0457734	0.415317
CR44645	10.8079	0.656878	0.0457925	0.415317
Gga	222.459	-0.497021	0.0458603	0.415317
mRpL52	247.216	0.327267	0.045902	0.415317
Argk	8320.35	0.424389	0.0459359	0.415317
Hcs	632.771	0.297525	0.0460035	0.415317
eIF-1A	9114.17	0.260883	0.0461307	0.415317
CG30090	21.8641	0.578831	0.0461438	0.415317
CG14298	310.682	0.524001	0.0461697	0.415317
Spec2	139.415	-0.581979	0.0461731	0.415317
fa2h	17.3558	-0.883141	0.0461834	0.415317
psd	5.63742	-0.88526	0.0461984	0.415317
nudE	2423.63	0.271188	0.046207	0.415317
CG31156	497.432	0.253617	0.0462648	0.415317
Snap24	864.17	-0.288677	0.0462721	0.415317
Obp19d	84.0444	0.639805	0.0462827	0.415317
CG10219	6713.89	0.380286	0.0464097	0.41592
mRpL10	605.744	0.272418	0.0464292	0.41592
CG14688	5366.9	-0.709023	0.0465117	0.416146
opm	597.635	-0.487655	0.0465338	0.416146
mRpL4	514.64	0.292882	0.0466344	0.416423
CG9231	5738.26	0.389664	0.0466497	0.416423
CG32085	128.575	0.375406	0.0467897	0.416423
CG17323	1509.61	0.463511	0.046797	0.416423
Psa	660.485	-0.328751	0.0467988	0.416423
Eaf6	220.929	0.20279	0.046803	0.416423
CG41128	3073.61	0.489193	0.046856	0.416542
CG13185	655.35	-0.286216	0.0470125	0.417579
CG16896	97.4839	-0.739219	0.0471023	0.418023
Gbs-76A	38428.9	0.460884	0.0471913	0.418406
nesd	20.4671	-0.859535	0.0472252	0.418406
ZC3H3	156.469	0.206841	0.0473394	0.41858
CG11899	1197.57	0.271604	0.0473575	0.41858
Psc	78.5842	-0.616448	0.0473846	0.41858
CG9249	1746.67	0.406778	0.0474045	0.41858
Yp3	78228.2	0.61869	0.0475996	0.418883
CG6145	1428.61	0.243859	0.0476141	0.418883
CG6950	3296.28	0.389506	0.0476399	0.418883
dmrt93B	15.2404	-0.871782	0.0476875	0.418883
pr-set7	254.376	-0.713909	0.0476886	0.418883
Rheb	1800.32	0.258328	0.0477523	0.418883
CG10182	13.4907	-0.851724	0.0477619	0.418883
CG6321	877.938	0.400005	0.0477633	0.418883
TyrR	35.8913	-0.617116	0.0477982	0.418883
CG4238	187.057	-0.533778	0.0480873	0.419951
CR41602	30582	-0.778579	0.0481086	0.419951
GlcAT-I	283.51	0.216478	0.0481451	0.419951
CG34250	213.491	0.364265	0.0482179	0.419951
fwd	1954.38	-0.256081	0.0483332	0.419951
CG11811	208.997	-0.57701	0.0484238	0.419951
26-29-p	2214.74	-0.659135	0.048463	0.419951
CG7394	2063.05	0.358079	0.0485091	0.419951
CG33177	7.57163	0.740369	0.0485473	0.419951
CG6340	541.812	0.214631	0.0485492	0.419951
CG13220	1011.44	0.343516	0.0485512	0.419951
grass	237.151	0.469283	0.0485587	0.419951
CR44225	2.54764	-0.874461	0.0485644	0.419951
mnb	954.174	-0.480063	0.0486033	0.419951
mRpL37	490.826	0.319537	0.0486136	0.419951
xmas-2	213.878	-0.47502	0.0486451	0.419951
UGP	19455.8	0.348195	0.0486681	0.419951
CG18213	62.6964	-0.785513	0.0486756	0.419951
CG3045	70.2154	-0.626268	0.0486807	0.419951
CG13749	16.6593	0.734412	0.0490737	0.422943
CG31918	30.2017	-0.678632	0.0491081	0.422943
CG8323	338.162	0.281578	0.049165	0.423085
mRpS21	911.963	0.358873	0.0494082	0.424829
RanBPM	1837.48	0.146488	0.0496605	0.426649
Ilp8	11.7807	-0.841152	0.0498136	0.427614
Mlh1	32.7691	-0.812167	0.049927	0.428237
Egm	1194.77	0.35305	0.050006	0.428564
CG7712	4083.64	0.411091	0.0501348	0.429022
CG42319	4447.39	0.374158	0.0501411	0.429022
Blos3	115.281	0.275685	0.0502169	0.42932
CG30403	17.7479	-0.786165	0.0503449	0.429997
sl	279.83	-0.472591	0.0503781	0.429997
CG8931	1186.23	0.276327	0.0504329	0.430115
sdk	651.049	-0.407246	0.0505839	0.431052
CG3224	927.469	0.262344	0.0507225	0.431882
CG15019	1300.24	0.327887	0.0507832	0.432048
CG4022	113.72	-0.527692	0.0509648	0.432688
arx	38.5581	-0.69539	0.0510609	0.432688
Nnf1a	8.19048	-0.75823	0.0511283	0.432688
icln	66.8719	-0.740219	0.0511288	0.432688
mus304	71.1368	-0.739476	0.0511335	0.432688
Taf10b	173.658	0.22875	0.0512392	0.432688
l(1)G0289	2344.22	-0.201378	0.0512658	0.432688
scro	85.3396	-0.865892	0.051291	0.432688
Socs44A	229.51	-0.43171	0.0513478	0.432688
Rca1	62.8123	-0.834854	0.0513526	0.432688
CG8089	33.8978	-0.738185	0.0513585	0.432688
BCL7-like	78.9018	-0.678639	0.0513707	0.432688
atk	100.845	0.69951	0.0513945	0.432688
CR43928	567.53	0.630928	0.0515086	0.4333
CG32230	26203.6	0.441885	0.0515858	0.433602
CG42394	239.592	-0.549763	0.0516336	0.433656
Muc11A	3654.11	-0.851995	0.0517188	0.433666
Smg5	2967.04	0.297295	0.0517469	0.433666
PK2-R2	7.05089	-0.686987	0.0517588	0.433666
CG34330	155.749	-0.841227	0.0518897	0.434416
CG32649	1180.09	0.411832	0.0519608	0.434664
CG4723	225.584	-0.505294	0.0520584	0.435044
CG32813	597.866	0.334427	0.0521272	0.435044
gb	132.924	-0.577859	0.0521307	0.435044
Atg101	962.516	0.379569	0.0522134	0.435388
CycG	8205.68	0.1716	0.0524428	0.436877
Nup50	300.608	-0.53544	0.0524752	0.436877
CG6903	834.605	0.300506	0.0526905	0.43816
Galphaf	96.9045	-0.653286	0.0527129	0.43816
CG2915	374.035	-0.48343	0.0528377	0.438276
gce	2870.47	0.413951	0.0528472	0.438276
CG16935	665.679	0.313801	0.0528657	0.438276
LysB	113.424	-0.857828	0.052894	0.438276
CG1319	1028.5	0.294909	0.0529596	0.438474
CG5214	7539.03	0.363457	0.0531276	0.439115
CG10590	538.286	-0.236561	0.0532548	0.439115
CG14964	1658.16	0.385408	0.0532754	0.439115
CG15530	607.658	0.691048	0.0534331	0.439115
Not11	234.778	0.226107	0.0534543	0.439115
BubR1	109.604	-0.824365	0.0534836	0.439115
ifc	1018.51	-0.380206	0.0534984	0.439115
CG18493	229.118	-0.855584	0.0535211	0.439115
Vps35	2521.68	0.226114	0.0535384	0.439115
Prp31	510.157	0.200168	0.0535528	0.439115
Dhc93AB	52.1514	0.585674	0.0535713	0.439115
rb	1839.46	0.197101	0.0536302	0.439115
Atg2	1751.2	0.244534	0.0536725	0.439115
CG9246	469.171	-0.494393	0.0536821	0.439115
CR45299	3.99468	-0.771376	0.0537007	0.439115
dikar	1498.09	0.22662	0.053738	0.439115
l(2)k14710	580.903	0.14984	0.0537849	0.439115
B52	2452.5	0.151685	0.0537965	0.439115
tor	121.485	-0.831513	0.0538324	0.439115
CG1537	9.03622	-0.794768	0.0539641	0.439781
Rtf1	1554.14	0.178875	0.0539979	0.439781
nonA-l	135.533	-0.606368	0.0540894	0.439947
GluRIIA	38.1534	-0.538233	0.0541021	0.439947
CG4945	1546.89	0.40167	0.0543114	0.441044
CG8814	673.754	-0.248032	0.0543211	0.441044
lectin-37Da	327.204	-0.835599	0.0544063	0.441096
ewg	694.937	0.2423	0.0544117	0.441096
CG8301	50.249	-0.754807	0.0544888	0.44122
CG4991	290.476	-0.759034	0.0545111	0.44122
OstDelta	1152.6	-0.314859	0.0545537	0.441225
CG5726	526.739	-0.343119	0.0546391	0.441575
CG8249	271.602	0.354103	0.0547321	0.441713
CG5789	866.154	-0.316981	0.0547601	0.441713
CG11601	226.291	-0.275201	0.0547825	0.441713
Tom70	201.599	-0.276479	0.0548248	0.441714
Ubqn	3188.76	-0.230453	0.0548804	0.441823
Aats-phe	3447.94	0.373713	0.0551198	0.443259
CG5337	163.535	0.291179	0.0551516	0.443259
CG9356	357.448	0.19734	0.0551957	0.443259
mRpL23	550.321	0.355804	0.0552561	0.443259
Acox57D-p	643.815	-0.250497	0.05527	0.443259
G9a	457.023	-0.641558	0.0554524	0.444037
psq	2781.55	0.244385	0.0554592	0.444037
ovo	276.46	-0.700782	0.0555655	0.444037
prominin-like	626.14	-0.393551	0.0556061	0.444037
CG32832	26.2063	0.560638	0.0556393	0.444037
Vamp7	1543.48	0.183432	0.055663	0.444037
Ca-alpha1D	4760.69	0.442546	0.0556633	0.444037
Mtor	695.99	-0.63205	0.0557549	0.444296
Jhe	68.7612	-0.714372	0.055823	0.444296
Bub3	145.109	-0.665058	0.0558364	0.444296
barr	151.117	-0.64603	0.0559238	0.444296
smg	1592.26	-0.743237	0.0559975	0.444296
Grip71	89.4808	-0.80808	0.0560172	0.444296
Spt-I	387.428	-0.411188	0.0561007	0.444296
CR45133	30.4286	-0.730493	0.0561593	0.444296
dgt6	43.1577	-0.772232	0.056218	0.444296
Cks85A	728.853	0.427195	0.0562958	0.444296
Grip128	145.545	-0.675957	0.0563498	0.444296
Cas	723.519	-0.6206	0.0563536	0.444296
jumu	167.368	-0.790845	0.0563692	0.444296
CG32409	127.725	-0.543229	0.0564274	0.444296
CG34166	546.723	0.484306	0.0564391	0.444296
Fancd2	75.6266	-0.808522	0.0564702	0.444296
Nnp-1	487.794	-0.456041	0.0565357	0.444296
PyK	12095.1	0.434126	0.0565513	0.444296
CG14561	8.81725	-0.83664	0.0565666	0.444296
Tab2	757.948	-0.229666	0.056629	0.444296
fz4	206.646	-0.522709	0.0566994	0.444296
Caf1-105	137.527	-0.83131	0.0567017	0.444296
pont	209.553	-0.578389	0.0567075	0.444296
Cyp6d2	174.841	-0.477051	0.0567234	0.444296
CG5335	300.01	-0.321753	0.0567891	0.444296
CG12772	400.216	0.234797	0.056797	0.444296
CG3560	19040.2	0.373822	0.0569113	0.444858
sub	42.4418	-0.692551	0.0569918	0.445156
CG5903	3535.93	0.361097	0.0570422	0.445218
NitFhit	574.796	0.212013	0.0571113	0.445425
Hsc70-4	18354.4	-0.400452	0.0572081	0.445639
CG18135	22790	0.333185	0.0572236	0.445639
Odc2	58.5635	0.610625	0.0573101	0.445693
CR45013	4.07232	0.766732	0.0573155	0.445693
CG30415	10560.4	0.392199	0.0574924	0.446635
CG33696	140.095	0.732519	0.0575351	0.446635
msd1	14.2474	-0.827088	0.0575644	0.446635
CG2292	105.578	-0.336441	0.0576997	0.446896
CG15237	328.326	0.350772	0.0577029	0.446896
CG1129	726.669	-0.292023	0.0577258	0.446896
chn	217.855	-0.793805	0.0577763	0.446957
wcd	168.189	-0.42658	0.0578601	0.447275
Taf10	591.337	0.31651	0.0579926	0.447872
CG5577	287.821	0.333628	0.0580227	0.447872
ste14	92.3477	-0.533481	0.0583801	0.44989
CG5883	10.3302	-0.836931	0.0585066	0.44989
Rlip	564.452	0.183136	0.0585384	0.44989
CR31451	192.017	0.358156	0.0585599	0.44989
CG5846	70.3677	0.436705	0.0587367	0.44989
Tpr2	4875.11	0.232553	0.0587512	0.44989
CR43836	8.44587	-0.821971	0.0587881	0.44989
CoVa	9948.26	0.392367	0.0588306	0.44989
CG6553	143.075	0.493685	0.058953	0.44989
MTF-1	883.848	0.194245	0.0589782	0.44989
Bsg25D	867.164	0.148824	0.0589981	0.44989
U4-U6-60K	80.5959	-0.586113	0.0590276	0.44989
CG34449	598.056	-0.169674	0.0590594	0.44989
GAA1	231.78	-0.413866	0.0590753	0.44989
Ugt	1162.51	-0.31304	0.0591182	0.44989
CG44243	37.1462	0.644004	0.0591648	0.44989
CG2321	29.8246	-0.714974	0.0592144	0.44989
bora	27.0115	-0.622403	0.0592223	0.44989
CG13865	1020.93	0.220392	0.0592281	0.44989
CG12179	49.06	-0.709775	0.0592491	0.44989
CG1317	1971.28	0.252724	0.0592665	0.44989
CG9306	3238.84	0.429424	0.0592684	0.44989
CG11044	941.447	0.416207	0.0593156	0.44989
glu	198.339	-0.761699	0.0594774	0.44989
ppk13	5.80006	-0.697746	0.0595247	0.44989
CG8157	20.4944	0.504233	0.0595309	0.44989
asun	58.3332	-0.600346	0.0596072	0.44989
Nxf3	74.1639	-0.628031	0.0596341	0.44989
ck	886.432	0.260026	0.0597294	0.44989
CG12728	131.368	-0.420823	0.0597407	0.44989
Su(var)3-3	108.998	-0.693587	0.0597519	0.44989
jigr1	684.335	-0.480445	0.0597579	0.44989
kst	2665.24	-0.300739	0.0597855	0.44989
AlkB	83.7914	-0.521539	0.0597993	0.44989
Picot	5305.23	-0.658327	0.0598273	0.44989
poly	1549.64	0.272479	0.0598281	0.44989
CG34200	330.733	0.306615	0.0599496	0.450208
CG2921	799.807	0.21235	0.0599762	0.450208
hdc	454.447	-0.494872	0.0600211	0.450208
CG34401	351.221	-0.499267	0.060081	0.450208
CG31102	733.113	0.344209	0.060085	0.450208
CG17746	415.205	-0.525383	0.0601457	0.450341
CG30001	14.714	-0.819255	0.0602482	0.450787
CG33090	275.711	-0.580771	0.0603215	0.451014
Vha44	7522.03	0.253998	0.060505	0.452064
CG5367	4.39865	-0.833121	0.0606308	0.452681
CG3281	257.789	0.217293	0.0606911	0.452809
wech	476.22	-0.703177	0.0609198	0.453596
CG8475	14943.3	0.360159	0.0609581	0.453596
CG2129	31.3845	-0.672895	0.0609666	0.453596
Ppn	10164.3	0.401845	0.0609696	0.453596
Hsl	668.236	-0.367248	0.0610854	0.454136
CG2816	52.8216	0.376258	0.0611471	0.454273
CG7381	27.9125	-0.660369	0.0613171	0.455213
Amph	11341.1	0.369531	0.0615109	0.45598
MESR6	367.793	0.214974	0.0615424	0.45598
Sema-1b	2429.19	0.217231	0.0615508	0.45598
CG7453	330.863	-0.367225	0.0616546	0.456426
CG34242	587.734	0.376356	0.0618134	0.457015
Sra-1	1008.55	-0.20802	0.0618212	0.457015
CG12975	118.347	-0.261317	0.0618955	0.457242
CG15803	27.753	-0.619419	0.0619547	0.457357
CR42719	13.4594	0.629656	0.0620591	0.457613
CG15922	195.97	0.391659	0.0620766	0.457613
Cep135	86.7946	-0.6035	0.0623087	0.459001
blot	240.99	-0.638107	0.0623668	0.459107
CG4610	824.202	0.26316	0.0626202	0.460055
Est-6	15442.7	0.399503	0.0627096	0.460055
CG10898	175.242	-0.207905	0.062721	0.460055
CG18596	402.051	-0.36763	0.0627219	0.460055
cav	70.6008	-0.745144	0.0627734	0.460055
Csat	209.395	-0.533992	0.062802	0.460055
Klp64D	435.374	0.188021	0.0628025	0.460055
CR44192	15.5395	-0.813939	0.0628898	0.460372
dlt	113.188	-0.558342	0.0629584	0.460553
CG14195	28.9255	-0.821969	0.0631181	0.461337
CG2765	9452.89	0.385985	0.0631994	0.461337
CG17734	3600.29	0.331866	0.0632609	0.461337
Trap1	3583.68	0.330763	0.0632778	0.461337
CG6937	161.091	-0.636684	0.0633438	0.461337
CG18635	100.154	-0.713119	0.0633727	0.461337
CG13088	35.2998	-0.647131	0.0633734	0.461337
arg	99.9884	0.463751	0.0634495	0.461571
qin	88.6752	-0.480859	0.0635917	0.461783
CG17691	1874.02	0.322659	0.063642	0.461783
Pez	791.176	-0.414216	0.0636486	0.461783
CG6723	706.051	0.459065	0.0636591	0.461783
CG1835	11.0095	-0.590056	0.0637191	0.461783
CG6171	268.069	-0.317695	0.0637496	0.461783
CG3876	79.7955	-0.42307	0.0638007	0.461783
CG11851	201.827	-0.59656	0.0638512	0.461783
CR45053	4.16674	0.768531	0.0639343	0.461783
ZnT35C	106.109	-0.812315	0.063942	0.461783
CG13876	185.762	0.204987	0.0639628	0.461783
Mrtf	736.298	-0.376314	0.0640384	0.46201
Sas-4	82.108	-0.740317	0.0644123	0.463845
CG6597	2474.45	0.288194	0.0644158	0.463845
Pgm	6374.3	0.292312	0.0644616	0.463845
CR45324	4.21003	0.738125	0.0644696	0.463845
CG4050	193.89	-0.400479	0.0645498	0.464103
Patr-1	577.743	-0.430963	0.0646217	0.464302
CG10050	31.7749	-0.691437	0.0647386	0.464533
CG8915	136.792	-0.649506	0.0647548	0.464533
CR44900	6.65578	0.603944	0.0647867	0.464533
FK506-bp1	705.143	-0.559053	0.064985	0.465156
Lsm11	73.9923	0.399197	0.0650488	0.465156
Bteb2	6.39603	0.682301	0.0652355	0.465156
Rab2	2721.74	0.212212	0.0652386	0.465156
hd	30.8651	-0.79268	0.0652732	0.465156
da	563.506	-0.222032	0.0652845	0.465156
CG15199	231.62	-0.681425	0.0652857	0.465156
gdl	13.7858	0.471462	0.0652997	0.465156
Doa	18701.3	0.348818	0.0653187	0.465156
ClC-a	1796.13	0.317589	0.0653492	0.465156
CG10932	723.902	0.331804	0.0653614	0.465156
CG4741	9.08337	-0.818553	0.0654162	0.465231
CG42684	290.518	-0.545198	0.0656204	0.465441
CG13133	3.96627	0.816561	0.0656489	0.465441
Rcd4	245.987	0.229554	0.0656788	0.465441
CG7791	1324.56	0.318524	0.0657039	0.465441
CG42724	1018.47	0.177878	0.0658305	0.465441
Rab39	944.665	0.274364	0.0658721	0.465441
CR31144	7.24781	0.65408	0.0658943	0.465441
fs(1)Ya	43.342	-0.572645	0.0659362	0.465441
Mat89Ba	249.126	-0.507556	0.0659581	0.465441
mtTFB2	219.052	0.222384	0.0659632	0.465441
Bsg	12820.9	0.296353	0.0659723	0.465441
CR40677	1376	-0.714449	0.0659833	0.465441
CG8078	110.759	0.292286	0.0660248	0.465441
dx	166.746	-0.491631	0.0660905	0.465441
CG7970	462.645	-0.330134	0.0661201	0.465441
mei-41	59.4554	-0.618532	0.0661682	0.465441
Pi3K21B	475.029	-0.502729	0.0662001	0.465441
CG10477	423.198	-0.711313	0.0663205	0.465612
dnk	188.1	-0.73903	0.0663875	0.465612
CG4995	19.3109	0.453242	0.0664278	0.465612
14-3-3epsilon	4712.21	-0.295617	0.0664452	0.465612
fand	620.543	0.175254	0.0664876	0.465612
CG3032	8.58236	-0.70857	0.0664906	0.465612
colt	1563.38	0.268827	0.0665671	0.465787
PGRP-SC1b	4.36386	-0.758517	0.0666128	0.465787
maf-S	651.566	0.280264	0.0666488	0.465787
ppk26	6.55456	0.738214	0.0668359	0.466783
CR45270	5.29644	-0.683916	0.0669005	0.466924
CG8116	131.487	-0.762226	0.0669706	0.467102
CR41609	3102.99	-0.733511	0.0670323	0.467182
CG31849	35.4865	-0.616225	0.0670711	0.467182
gny	120.546	-0.314237	0.0672261	0.467951
CG10555	170.728	-0.456185	0.0673244	0.468324
Rab6	740.354	-0.250798	0.0674187	0.468559
CG3689	417.404	-0.31582	0.0674573	0.468559
Csl4	85.1343	-0.478742	0.0675457	0.468559
CG10214	825.162	0.299652	0.0675754	0.468559
CG5793	1119.48	0.269411	0.0675815	0.468559
CG7702	233.853	-0.583445	0.0676786	0.468704
CG32676	1080.64	-0.32484	0.0676918	0.468704
CG12428	659.155	-0.36867	0.0677402	0.46873
ppk20	6.44593	0.665205	0.0678425	0.468814
mRpS14	192.063	0.451429	0.0680341	0.468814
Sirt4	1116.37	0.407621	0.0680404	0.468814
CG10984	542.61	0.159453	0.0680623	0.468814
Yp2	86642.7	0.545948	0.0681545	0.468814
Hsc70-5	14493.2	0.326466	0.0681973	0.468814
CG32163	400.142	0.274209	0.0682151	0.468814
CG10623	847.607	0.357845	0.0682567	0.468814
CG32053	20.4696	-0.804116	0.0682699	0.468814
CG14355	2.8183	0.753284	0.0682994	0.468814
Gapdh1	9916.37	0.401384	0.068428	0.468814
Sirt7	63.6515	-0.545867	0.068428	0.468814
okr	71.2901	-0.635977	0.0684377	0.468814
Su(var)3-9	51.8764	-0.397751	0.0684483	0.468814
CR45479	190.45	0.489203	0.0684936	0.468814
CG3262	1816.57	0.33093	0.0685754	0.468814
CG33170	1634.46	0.369177	0.0685827	0.468814
CG12203	2063.04	0.469666	0.0686795	0.468814
CG7379	427.833	0.209879	0.0686943	0.468814
Atg8a	11459.3	0.347248	0.0687136	0.468814
CG14882	80.6569	-0.599059	0.0687194	0.468814
CoVb	7986.6	0.444496	0.0687356	0.468814
Vha68-1	4950.15	0.334362	0.0688049	0.468933
CG14401	1744.59	0.311819	0.0689103	0.468933
CG8929	566.577	0.188625	0.068929	0.468933
FRG1	252.756	0.241578	0.0690241	0.468933
CG16838	255.93	-0.723208	0.0690342	0.468933
Cap-G	193.704	-0.676033	0.0691001	0.468933
chic	11222.6	-0.515353	0.0691409	0.468933
CG3326	11.1732	-0.807498	0.0691442	0.468933
SmD3	137.588	-0.547545	0.0692137	0.468933
msk	3448.52	-0.275757	0.0693194	0.468933
CG7616	106.336	-0.301487	0.0693323	0.468933
Rok	743.096	-0.312515	0.0693436	0.468933
bys	515.847	0.212363	0.0693651	0.468933
Act88F	45392.3	-0.676382	0.0693788	0.468933
Gmd	186.377	-0.431579	0.0694382	0.469032
CG32369	1731.95	-0.60242	0.0695009	0.469154
pr	915.756	0.238435	0.069625	0.469689
CG13902	149.406	-0.347943	0.0697974	0.470407
l(1)G0193	898.061	-0.248933	0.0698212	0.470407
CG31296	7.06417	-0.723671	0.0700467	0.4709
CG9776	1298.15	0.144754	0.0701819	0.4709
up	19527.4	0.351052	0.0701882	0.4709
CG1774	1347.49	0.348889	0.0702257	0.4709
Moca-cyp	856.818	0.281465	0.0702647	0.4709
sqz	101.049	0.424725	0.0702977	0.4709
CG30493	3552.52	0.38161	0.0703404	0.4709
CG1516	4141.49	0.308994	0.0703466	0.4709
CG2658	1988.84	0.369245	0.0703589	0.4709
Rab21	400.411	0.360659	0.0703953	0.4709
CG3446	4827.63	0.409626	0.0704375	0.4709
roq	1261.56	0.16695	0.0704642	0.4709
Obp99a	1501.1	0.565229	0.0704779	0.4709
CG17202	61.6002	-0.711927	0.0705611	0.471108
CG30463	653.474	-0.440119	0.0706273	0.471108
mtg	43.9912	-0.415647	0.0706438	0.471108
Psf3	86.3119	-0.385456	0.0707541	0.471404
Cap-D2	97.9687	-0.733779	0.0708173	0.471404
ND42	6311.7	0.368146	0.0708785	0.471404
rho-7	847.572	0.239138	0.070908	0.471404
CG17019	620.545	-0.460107	0.0710117	0.471404
Alas	2835.06	0.446785	0.0710226	0.471404
Act5C	13171.7	-0.395551	0.0710427	0.471404
CG8745	6793.48	0.389139	0.0710476	0.471404
CG12360	1240.93	0.138381	0.0711971	0.471799
CG13931	14.9908	0.599297	0.0712036	0.471799
CG45071	44.6425	-0.725711	0.071242	0.471799
CG31800	347.489	0.262306	0.0713671	0.472328
Sirt2	621.986	0.281901	0.0716083	0.473556
CG10565	2002.45	0.236486	0.0716428	0.473556
Ac78C	160.635	-0.352656	0.0717002	0.473637
CG3295	486.065	0.19109	0.0717612	0.473742
Pde1c	552.273	0.35881	0.0718311	0.473904
CG11983	23.4594	0.454351	0.0719431	0.474345
CG10721	265.958	0.245917	0.0720344	0.474649
l(2)dtl	49.7465	-0.730314	0.0721795	0.475121
Kaz-m1	458.764	-0.767122	0.072294	0.475121
SmD1	82.1554	-0.585041	0.0722942	0.475121
Arr2	73.3236	-0.787805	0.0723105	0.475121
CG33258	25.7946	-0.754566	0.0723325	0.475121
CG3797	470.676	-0.226341	0.0725311	0.475424
Gen	26.4202	-0.763536	0.0725438	0.475424
Cpsf160	336.691	-0.384047	0.0725655	0.475424
ATPsyn-b	6986.62	0.384822	0.0725998	0.475424
wls	268.924	-0.515655	0.0726052	0.475424
O-fut1	96.8474	-0.677778	0.0726531	0.47544
CG18769	347.941	-0.36812	0.072764	0.47587
gom	34.9097	0.559401	0.0728436	0.476093
rig	313.79	-0.646975	0.0730059	0.476857
CG1662	1598.17	0.298628	0.0730817	0.477055
CG13912	293.432	0.357877	0.0731628	0.477287
MICAL-like	751.841	-0.447484	0.0733198	0.477744
l(3)87Df	388.733	0.380111	0.0733403	0.477744
CG42575	481.155	-0.679309	0.0733695	0.477744
park	276.472	0.318332	0.0734299	0.477841
CG5543	228.951	-0.295156	0.0736216	0.478791
Vps33B	422.745	0.220237	0.0737275	0.478937
FKBP59	680.238	-0.409542	0.0737353	0.478937
lost	7601.31	-0.209806	0.0739665	0.479901
GstT4	984.766	-0.564629	0.0739771	0.479901
ken	195.858	-0.42211	0.074021	0.479901
Map60	134.057	-0.740944	0.0740895	0.480049
CG31360	171.785	0.218138	0.0743231	0.480172
CG14667	132.425	0.268654	0.0744131	0.480172
b	6642.09	0.452294	0.0744516	0.480172
Krn	76.3248	-0.38954	0.0745166	0.480172
CG12162	1596.99	0.486214	0.0745434	0.480172
CAH2	914.076	-0.482563	0.074584	0.480172
rpr	45.1037	0.370387	0.0746334	0.480172
CG2982	540.869	-0.531919	0.0746521	0.480172
CG30022	1232.84	0.274159	0.0746613	0.480172
CG7992	159.442	-0.712565	0.0747886	0.480172
Ogg1	88.0565	-0.449358	0.0748221	0.480172
CG7839	519.365	-0.382322	0.0748702	0.480172
mesh	794.688	-0.724868	0.0748861	0.480172
CG16833	441.908	-0.530035	0.0748871	0.480172
fend	103.36	-0.570387	0.0749062	0.480172
RfC38	86.2077	-0.683789	0.0749252	0.480172
CG18081	772.835	0.250183	0.0749523	0.480172
Obp99d	4.69814	0.757476	0.0749697	0.480172
dnt	58.8364	-0.598772	0.0749782	0.480172
CG7227	130.597	-0.538998	0.0750639	0.480271
Ptx1	38.2863	-0.691892	0.0751194	0.480271
Snap29	268.947	-0.286819	0.0751727	0.480271
Ac13E	535.074	-0.303719	0.0751769	0.480271
CG8494	274.977	-0.42807	0.0752251	0.480287
CG11007	157.247	-0.38835	0.0752873	0.480392
Rab18	1171.52	0.254822	0.075387	0.480735
COQ7	3085.33	0.371731	0.0755635	0.48102
CG14219	8.25905	-0.770088	0.0755789	0.48102
rumi	49.0136	-0.659368	0.0755905	0.48102
Ire1	1083.56	-0.250123	0.075615	0.48102
CG6512	6918.04	0.341783	0.0756642	0.481036
Est-P	55.3915	0.413693	0.0757093	0.481036
MFS3	47.4944	-0.680504	0.0758981	0.481801
CG42494	27.8603	0.417388	0.0759215	0.481801
CG42671	3102.39	0.242576	0.0760556	0.481958
CG31871	23.4993	0.429452	0.076079	0.481958
Sep1	314.685	-0.504266	0.0760842	0.481958
CG17211	30.0835	0.585957	0.0761577	0.482133
CG42846	325.264	0.421006	0.0763664	0.482934
nmd	1156.52	0.140649	0.0763803	0.482934
sun	2433.04	0.363671	0.0764223	0.482934
pum	1063.55	-0.309628	0.0764739	0.482969
CG3919	14.3679	-0.726337	0.0765294	0.483028
CG34261	17.6959	-0.775012	0.0765887	0.483074
CG6230	800.566	-0.332715	0.0766324	0.483074
CG14877	15.0041	-0.748113	0.0767201	0.483074
CG15916	351.283	0.230127	0.0767208	0.483074
CG11447	518.532	0.349014	0.0768644	0.483436
CR43411	37.0791	0.443512	0.0768705	0.483436
CG12343	554.168	0.269562	0.0769219	0.483469
CG3887	1180.19	0.161983	0.0771111	0.484344
CG34198	39.0637	-0.715928	0.0771534	0.484344
CG10341	281.226	-0.28607	0.0772328	0.484553
CR44708	38.5105	-0.651298	0.0772902	0.484623
SP1173	3961.28	0.370129	0.0774172	0.484689
CG4781	144.799	-0.666076	0.0774657	0.484689
CG7675	268.285	0.4338	0.0774771	0.484689
CG33267	20.987	0.480107	0.0775428	0.484689
Pkcdelta	5082	0.407917	0.0775774	0.484689
CR45647	43.631	0.470672	0.0776271	0.484689
Atpalpha	12113.8	0.190783	0.0776468	0.484689
RnpS1	72.806	-0.563781	0.0776704	0.484689
Aats-pro	149.185	0.21233	0.0777436	0.484743
l(3)psg2	288.576	-0.453399	0.0777715	0.484743
CG13025	74.0861	-0.75179	0.0779654	0.484985
mof	81.6961	-0.437871	0.0779708	0.484985
Eip63E	1063.76	-0.281053	0.0780501	0.484985
Pex16	266.416	-0.306144	0.0781101	0.484985
CG5399	5644.99	-0.654189	0.0781545	0.484985
kug	738.768	-0.447661	0.0782267	0.484985
CG17999	2.48655	-0.750373	0.0782567	0.484985
vih	396.717	-0.521088	0.0782651	0.484985
Pkc98E	1861.21	0.266635	0.0783903	0.484985
U2af50	594.291	-0.266829	0.0784153	0.484985
Cyp6a13	693.636	-0.342551	0.0784955	0.484985
l(1)1Bi	204.922	-0.350536	0.0785082	0.484985
beta4GalNAcTB	131.77	-0.457394	0.0785496	0.484985
CR44157	3.21135	-0.772703	0.078557	0.484985
CG8417	1104.75	0.243474	0.0785774	0.484985
CG16812	490.306	0.185743	0.0786154	0.484985
CoVIb	9358.2	0.352701	0.0786229	0.484985
CG11475	14.7592	0.411642	0.0786424	0.484985
cutlet	75.7259	-0.740354	0.0788002	0.485672
CG7460	39.8839	-0.455812	0.079009	0.486673
tou	866.802	-0.402359	0.0792159	0.487572
jub	101.453	-0.568734	0.0792821	0.487572
tadr	873.023	0.321497	0.0793308	0.487572
phr6-4	32.6283	-0.608429	0.0793408	0.487572
CG7841	1605.64	0.379036	0.0794236	0.487693
Nufip	59.1226	-0.586993	0.0794535	0.487693
Cpr11A	7.06416	-0.721921	0.079599	0.488301
CG10962	90.228	0.497079	0.0796869	0.488329
CG10621	561.122	0.514892	0.0796968	0.488329
apt	306.129	-0.532638	0.0797992	0.488671
CR45126	41.9601	0.354887	0.0798476	0.48868
Coq2	267.256	0.30185	0.079899	0.48868
Oseg6	25.7047	-0.726296	0.0799405	0.48868
CG40472	55.3656	0.572493	0.0800272	0.488926
CG14286	40.6042	-0.634854	0.080333	0.489571
CG7376	85.148	-0.4559	0.0803511	0.489571
CG9125	31.0879	-0.648312	0.0803708	0.489571
Tfb4	42.362	-0.608556	0.0803713	0.489571
CR45175	55.8271	0.340773	0.0803844	0.489571
ZnT86D	239.576	-0.357464	0.080413	0.489571
GXIVsPLA2	1116.13	0.232741	0.0804595	0.489571
snoRNA:Psi18S-1397	5.01518	-0.721359	0.0806608	0.490511
CG16979	239.988	-0.194459	0.0807309	0.490653
CG9601	92.6336	-0.488915	0.0809014	0.491404
CG14613	1017.21	0.213133	0.0809709	0.491542
CG8187	647.318	0.336585	0.081058	0.491786
CG12746	1680.86	0.245606	0.081121	0.491884
CHOp24	1080.37	0.26048	0.0812531	0.492061
tra	155.431	0.235875	0.0812637	0.492061
CG12826	8.66957	0.774232	0.0813459	0.492061
CG3603	308.695	0.31971	0.0814152	0.492061
CG14757	11959.9	0.408494	0.0814711	0.492061
Drs	6076.38	0.669932	0.0815438	0.492061
Lhr	12.5859	-0.731379	0.0816636	0.492061
CG10194	224.598	0.253953	0.0819107	0.492061
wal	4317.21	0.308523	0.082012	0.492061
Cpr62Bb	327.224	0.425399	0.0820896	0.492061
CG2120	4.73659	-0.710387	0.0822014	0.492061
CG7603	3798.62	0.332567	0.082212	0.492061
C3G	2005.43	0.254791	0.0822306	0.492061
CG13026	122.439	0.609401	0.0822309	0.492061
CG32026	5.60303	-0.673519	0.0822504	0.492061
CG7990	72.6814	-0.555944	0.0822762	0.492061
CG30491	382.208	0.281601	0.0823078	0.492061
CG31108	195.117	-0.631313	0.0823414	0.492061
Ser6	59.8991	-0.632715	0.0823635	0.492061
CG16734	43.2979	-0.565123	0.082441	0.492061
CG8630	429.231	0.443917	0.0825456	0.492061
5-HT1A	79.5401	-0.470609	0.0825919	0.492061
CG13704	206.917	-0.654072	0.0826038	0.492061
CR43314	7.79279	-0.652198	0.0826385	0.492061
CG6749	66.3231	-0.6484	0.0826965	0.492061
CG15098	16268.2	0.26765	0.0827039	0.492061
RIOK2	784.51	0.204932	0.0827723	0.492061
Best1	674.787	-0.25226	0.0828012	0.492061
CG8771	380.027	-0.41986	0.082811	0.492061
Nurf-38	2462.17	0.185696	0.0829641	0.492061
Parg	119.423	-0.520361	0.0829743	0.492061
Nc	168.494	-0.580249	0.0829784	0.492061
ebd2	75.7207	-0.47245	0.0829867	0.492061
CG12880	9.72357	-0.768436	0.0830009	0.492061
CG15456	108.139	0.413515	0.0830091	0.492061
Rsf1	513.988	0.26761	0.0830297	0.492061
norpA	763.537	-0.363289	0.0831177	0.492061
spict	530.058	-0.352747	0.0831243	0.492061
Pink1	9348.41	0.369915	0.0831442	0.492061
mus301	66.9108	-0.749633	0.0831586	0.492061
CR44766	21.5527	-0.587564	0.0831945	0.492061
CG3702	1198.24	-0.201296	0.083208	0.492061
Ugt37a1	15.9434	-0.597813	0.083208	0.492061
CG11970	804.47	-0.289396	0.0832141	0.492061
CG6753	13.1931	0.612256	0.0834595	0.492499
AdenoK	1570.2	0.215383	0.0835293	0.492499
CG10188	165.341	-0.602278	0.0835484	0.492499
Pex7	9.36561	0.61687	0.0835484	0.492499
Orct2	142.115	-0.527666	0.0835514	0.492499
SmB	81.6935	-0.458687	0.0835699	0.492499
CG5554	288.896	-0.358531	0.0836665	0.49269
CG32344	419.607	-0.304654	0.0836962	0.49269
CG1951	285.024	-0.316569	0.0837598	0.492787
CG13565	125.997	-0.692137	0.0838981	0.493324
CG4476	64.7501	-0.574947	0.0839834	0.493549
Zw10	184.064	-0.574479	0.084096	0.493816
Vha14-1	2132.98	0.227609	0.0841258	0.493816
Art1	610.589	-0.457725	0.0841765	0.493816
CG5886	148.79	-0.545484	0.0842171	0.493816
CG10077	5746.14	0.263186	0.0844238	0.494509
CG8319	53.9917	-0.653753	0.0844436	0.494509
Lig4	159.423	-0.23816	0.0844767	0.494509
Non1	4162.89	-0.273015	0.0845698	0.494778
RpI135	347.887	-0.313821	0.0847699	0.495194
cN-IIIB	485.678	0.209944	0.0848467	0.495194
Nf1	1680.41	0.267738	0.0848888	0.495194
CG33506	266.981	0.28361	0.0849176	0.495194
Gs2	13154.7	0.325049	0.0849178	0.495194
bmm	1919.99	0.297253	0.0849261	0.495194
CG9140	40351	0.391592	0.084999	0.495194
tlk	943.862	-0.249383	0.0850791	0.495194
pn	574.254	0.227143	0.0851094	0.495194
Sld5	14.6014	-0.63812	0.0851507	0.495194
mRpS9	1024.68	0.279436	0.0851602	0.495194
su(w[a])	1133.47	0.166607	0.0852914	0.495682
CG5989	427.631	0.235999	0.0853674	0.495849
CG5589	84.8886	-0.490596	0.0854436	0.496017
Map205	9415.46	-0.460896	0.0854937	0.496034
CG34325	187.604	-0.465597	0.0856156	0.496348
CG7272	2164.52	0.329155	0.0856546	0.496348
CG3168	3768.52	-0.630544	0.0857029	0.496348
CG4753	215.151	-0.57655	0.0858351	0.496348
CG2678	51.8153	-0.585526	0.0858768	0.496348
Psn	552.229	-0.184096	0.0859153	0.496348
CG11257	159.082	0.278461	0.0859546	0.496348
CG11679	175.35	0.235525	0.0859659	0.496348
CG9380	770.128	-0.664438	0.0859738	0.496348
mgr	478.444	-0.349149	0.0860388	0.496451
CG11655	126.541	-0.273052	0.0861435	0.496613
CG3793	319.652	0.209589	0.0861617	0.496613
CG5274	114.079	0.255712	0.0862781	0.497011
CG12182	83.2005	0.246141	0.0865672	0.49789
CG12539	2.71039	0.650152	0.0865688	0.49789
CG9172	17685.8	0.402458	0.086573	0.49789
CG42239	171.646	-0.366299	0.0867271	0.498502
CG40198	152.746	-0.759559	0.0867941	0.498614
Mes-4	309.096	-0.663428	0.0870072	0.499565
BigH1	127.315	-0.572826	0.087068	0.499641
Mitf	3484.86	0.307566	0.0871507	0.499842
ergic53	1116.36	-0.272967	0.0872956	0.500128
PrBP	260.309	-0.508095	0.0873138	0.500128
CG8818	3236.62	0.349354	0.0873437	0.500128
pch2	127.599	-0.610674	0.0876084	0.500596
Pgam5	87.9587	-0.516696	0.087656	0.500596
CG9248	564.236	-0.236995	0.0876957	0.500596
mRpS30	4680.35	0.340994	0.0877087	0.500596
CG18428	96.2963	0.197941	0.0877265	0.500596
Tsp2A	159.11	-0.643853	0.0877583	0.500596
Surf1	723.527	0.315194	0.0877594	0.500596
plu	16.7901	-0.573014	0.0878736	0.500969
CG15908	220.251	0.283844	0.0879357	0.500969
SelD	188.437	-0.624694	0.0879681	0.500969
Orc4	41.7626	-0.667797	0.0880618	0.501231
Lmpt	43365.1	0.331398	0.0881466	0.501441
Der-2	603.635	0.133081	0.088266	0.501849
CG3735	425.143	0.234976	0.0884614	0.502687
qless	1341.03	0.326374	0.0885166	0.502729
CG14036	36.3306	-0.567233	0.0887538	0.503394
CG12795	139.242	-0.568606	0.088811	0.503394
Cpr67B	761.354	-0.751884	0.0888618	0.503394
l(2)not	159.896	-0.328817	0.0888947	0.503394
AnxB9	16532.2	-0.536065	0.0889692	0.503394
CG8993	1206.33	0.367872	0.0890081	0.503394
CG6142	14.5704	0.537951	0.0890293	0.503394
Cyp317a1	148.988	-0.368499	0.0890919	0.503394
CG6465	268.643	-0.442253	0.0890984	0.503394
CG14898	229.461	0.339264	0.0891457	0.503394
trus	100.94	-0.477751	0.0891617	0.503394
CG6398	573.78	-0.291903	0.0892893	0.503843
Imp	1363.03	-0.284194	0.0894383	0.504413
CG1218	94.1856	-0.60625	0.0895115	0.504553
Bzd	69.1748	-0.53684	0.0895594	0.504553
CG9641	158.649	-0.714452	0.0896595	0.504616
CG15653	81.8263	0.214261	0.0896667	0.504616
Pdh	8.00121	-0.734052	0.0897438	0.504683
CG10483	273.334	0.309112	0.0897749	0.504683
CG11453	18.3072	-0.685607	0.0898913	0.505067
slmo	183.254	0.4208	0.0900615	0.505118
Rcc1	410.808	-0.578978	0.0900855	0.505118
su(s)	586.036	0.225364	0.0900908	0.505118
RhoGDI	2220.15	-0.372141	0.090093	0.505118
CG4880	136.617	-0.618637	0.0901991	0.505443
Taz	857.251	0.274069	0.0903522	0.50598
mRpL46	415.123	0.299868	0.0904339	0.50598
mRpS18B	329.303	0.244573	0.0905003	0.50598
CG15534	65.8133	-0.73499	0.0905086	0.50598
fs(2)ltoPP43	195.975	-0.411867	0.0905675	0.50598
Orc6	22.8309	-0.740066	0.0905843	0.50598
CG9596	95.7538	-0.454904	0.0906681	0.506178
CG2807	1356.89	0.16332	0.0908017	0.506654
sktl	693.711	-0.314454	0.0908747	0.506792
Pex12	55.6802	-0.28908	0.0909289	0.506825
Cep97	82.7102	-0.65061	0.0910991	0.507416
Lsm10	56.7977	0.306531	0.0911317	0.507416
Nhe2	537.315	-0.458951	0.0912189	0.507632
rt	21.2425	-0.747789	0.0913442	0.50806
RhoGAP92B	794.53	-0.40304	0.0914891	0.50825
CG1698	88.8794	-0.663568	0.0916422	0.50825
l(2)k05819	576.503	-0.289029	0.0916711	0.50825
mol	102.357	-0.698087	0.0916792	0.50825
BtbVII	1108.59	0.195692	0.0918828	0.50825
Ehbp1	10454.4	0.317292	0.0918963	0.50825
ast	246.327	-0.237996	0.0919826	0.50825
CG7149	316.414	-0.288929	0.0920296	0.50825
CG8414	407.799	-0.465307	0.0920948	0.50825
CG31635	2428.2	0.2415	0.0921128	0.50825
5-HT7	51.6972	-0.525089	0.0921911	0.50825
CG6650	290.569	-0.162575	0.0922446	0.50825
CG10133	95.2137	-0.280186	0.0922561	0.50825
CG14636	7.47802	-0.65919	0.0923588	0.50825
CG15385	299.488	0.242217	0.0923834	0.50825
CG8297	334.97	0.232234	0.0923881	0.50825
CG6841	348.284	-0.186808	0.0923911	0.50825
lig3	817.196	0.220727	0.0924053	0.50825
CG3770	24.1708	-0.671252	0.0924111	0.50825
Pdp	377.994	0.207453	0.0924253	0.50825
Fadd	112.275	-0.336295	0.0924746	0.50825
CG9977	519.088	-0.308121	0.0925211	0.50825
His2Av	564.993	-0.586743	0.0926106	0.50825
mts	4627.17	-0.234532	0.092643	0.50825
CG11876	1779.34	0.478398	0.0926616	0.50825
CD98hc	2940.84	-0.265288	0.0927055	0.50825
UbcD4	1034.98	0.213085	0.0927138	0.50825
clu	1567.57	0.276368	0.0928545	0.50825
Ranbp9	761.636	-0.354105	0.0928803	0.50825
CR45620	6.56501	0.611618	0.0930323	0.50825
Skp2	234.597	-0.670264	0.093053	0.50825
CG8397	1436.26	0.238826	0.0930631	0.50825
CG31522	2905.47	-0.70979	0.0930699	0.50825
CG18600	191.234	-0.336666	0.0931024	0.50825
Strn-Mlck	32980.9	0.394624	0.0931165	0.50825
Sod3	315.068	-0.59377	0.0931335	0.50825
CG4896	405.361	0.145819	0.0931811	0.50825
Dro	1681.83	-0.745059	0.0932273	0.50825
CG34001	32.6388	-0.398908	0.093268	0.50825
CG32479	842.432	-0.399896	0.093443	0.508701
Gp210	895.434	-0.387326	0.0934908	0.508701
CG13822	88.7571	-0.587339	0.0934962	0.508701
Arp8	45.7082	-0.538276	0.0938225	0.510212
CG6678	19.75	-0.530763	0.0939184	0.510469
mRpS18A	269.526	0.302064	0.0940243	0.51078
Tsp96F	2206.05	-0.52145	0.0941382	0.510881
CG3731	11857.4	0.434451	0.0941404	0.510881
CG4452	1103.88	0.308193	0.0942736	0.511339
UbcD6	8447.32	0.347947	0.0944448	0.512003
bap	3.41337	-0.733928	0.0945212	0.512003
ApepP	273.575	-0.523121	0.0945424	0.512003
fry	4957.73	0.272508	0.0948271	0.51328
Tsp86D	197.731	-0.394361	0.0949787	0.513835
lqfR	653.676	-0.29199	0.0951522	0.514163
Ho	1628.57	0.295303	0.0952127	0.514163
CG43175	85.7417	-0.738224	0.0952393	0.514163
cos	152.729	-0.551241	0.0953199	0.514163
tmod	8520.3	0.35352	0.0953346	0.514163
CG32564	3.26961	0.739555	0.0954626	0.514163
Rpb10	738.092	0.283344	0.0955268	0.514163
shg	565.766	-0.266352	0.0955348	0.514163
SdhB	12774.5	0.442942	0.0955398	0.514163
Swim	818.17	-0.554268	0.0955469	0.514163
CG9634	328.283	-0.396987	0.0956326	0.514163
CG3808	166.172	-0.374161	0.0956751	0.514163
CR44894	3.88152	-0.74012	0.0957224	0.514163
CG10274	179.575	0.145393	0.0958432	0.514163
Mer	1055.74	0.2337	0.0958702	0.514163
gfzf	606.141	0.159439	0.0959099	0.514163
CG32364	44.8293	-0.371283	0.0959387	0.514163
CG13215	6.38376	0.721994	0.0959406	0.514163
CoRest	328.633	-0.445466	0.0959705	0.514163
Mekk1	645.011	-0.387976	0.0961592	0.51491
D12	111.596	-0.540477	0.0962158	0.514951
CG34301	10.3338	-0.649588	0.0963934	0.515638
Atox1	717.902	0.160455	0.0965106	0.515732
CG6277	58.4121	-0.618457	0.0965823	0.515732
CG13868	12841.6	0.34527	0.0966033	0.515732
CG11425	63.7196	0.59191	0.0966581	0.515732
Acf1	453.777	-0.571996	0.0966658	0.515732
CG4038	333.897	-0.303827	0.0967059	0.515732
CG43294	12.2413	0.711022	0.0968618	0.515999
CG5493	734.488	0.345405	0.0968809	0.515999
CecA1	1350.03	-0.710506	0.0970161	0.515999
CG31028	70.5664	-0.59507	0.0970421	0.515999
oxt	317.827	-0.360409	0.0970432	0.515999
mei-9	109.775	-0.445077	0.0970632	0.515999
CG32812	15.0148	0.468443	0.0971363	0.515999
CG9003	972.675	0.219543	0.0971495	0.515999
ZnT77C	250.122	0.513218	0.0972105	0.516062
CG8326	196.095	0.229194	0.0973054	0.516095
Hex-C	968.376	0.351976	0.0973152	0.516095
CG5656	3.04966	-0.734197	0.0974974	0.516569
exex	87.4536	-0.686861	0.0975319	0.516569
dre4	944.628	-0.359725	0.0975773	0.516569
CG10440	11.2418	-0.583501	0.0976228	0.516569
mRNA-cap	882.504	0.213902	0.0977285	0.516569
fus	859.391	-0.231785	0.0977492	0.516569
CG6762	124.436	0.294621	0.0977569	0.516569
Vdup1	493.57	0.291497	0.0977986	0.516569
Phae1	206.181	-0.695352	0.0979328	0.517018
Oaz	11.2603	0.571748	0.0980446	0.517322
CG11951	512.511	-0.450582	0.0980891	0.517322
TfIIEbeta	176.606	0.198084	0.0981481	0.517373
CG14931	25.3639	-0.539827	0.0983815	0.518068
CycY	526.267	-0.229446	0.0984229	0.518068
CG16743	454.944	0.328683	0.098428	0.518068
fbp	1932.09	0.323467	0.0985241	0.518314
CR30009	10.1221	0.654691	0.0985948	0.518426
CG9626	1454.47	0.336743	0.0987421	0.518562
CG6013	257.742	0.27105	0.0988159	0.518562
ncd	78.9132	-0.692219	0.0989041	0.518562
[truncated: 8,492 more rows]
