# Supplementary material for: Time-restricted feeding promotes muscle function through purine cycle and AMPK signaling in Drosophila obesity models
Source: Nat Commun. 2023 Feb 21;14:949. doi: 10.1038/s41467-023-36474-4 (PMC9944249; doi:10.1038/s41467-023-36474-4)
Supplement: Supplementary file 8 — Supplementary Data 5 [file 41467_2023_36474_MOESM8_ESM.xlsx]

## Sheet: Data 5
Supplementary Data 5: FPKM of genes upregulated in HFD-TRF
* Indicates Significance p≤0.05 (No adjustments for multiple comparisons)		FPKM
Gene (Fly/Human)	Pathway	ALF_WT_12PM	ALF_WT_4PM	ALF_WT_8PM	ALF_WT_12AM	ALF_WT_4AM	ALF_WT_8AM	ALF_DIO_12PM	ALF_DIO_4PM	ALF_DIO_8PM	ALF_DIO_12AM	ALF_DIO_4AM	ALF_DIO_8AM	ALF_GIO_12PM	ALF_GIO_4PM	ALF_GIO_8PM	ALF_GIO_12AM	ALF_GIO_4AM	TRF_WT_12PM	TRF_WT_4PM	TRF_WT_12AM	TRF_WT_4AM	TRF_WT_8AM	TRF_DIO_12PM	TRF_DIO_4PM	TRF_DIO_8PM	TRF_DIO_12AM	TRF_DIO_4AM	TRF_DIO_8AM	TRF_GIO_12PM	TRF_GIO_4PM	TRF_GIO_8PM	TRF_GIO_12AM	TRF_GIO_4AM	TRF_GIO_8AM
CG6767/PRPS1 *	Purine Synthesis	170.662	164.318	198.334	148.58	180.839	157.482	122.72	142.111	202.111	157.521	137.565	168.419	178.98	206.813	278.794	244.709	205.82	130.886	164.302	203.037	188.089	187.708	178.901	161.176	314.85	195.755	173.117	202.802	209.289	179.583	322.085	513.417	333.232	287.178
Prat2/Ppat *	Purine Synthesis	69.1887	40.434	42.7998	37.4798	37.7401	49.1106	46.7745	54.3429	43.9717	23.9624	36.9891	24.418	69.8601	83.5017	117.732	91.7953	55.6278	69.4939	74.8241	54.3571	54.8599	53.9573	91.727	69.9679	173.598	93.1519	44.8709	56.4441	74.7484	78.2351	131.031	115.875	71.1981	87.868
ade3/GART *	Purine Synthesis	15.1702	21.678	23.2495	12.1759	12.0307	17.017	13.8057	15.0962	20.9472	15.2541	13.762	7.0736	42.7344	29.7148	59.1694	36.6055	28.371	24.4797	34.4668	15.1233	14.8832	23.0392	36.7894	11.0522	68.8687	46.4615	15.3862	11.2332	42.1071	34.5523	42.9738	50.2582	54.4625	44.5109
ade2/FGAMS *	Purine Synthesis	12.4065	14.7767	12.9239	11.9832	9.00295	10.3803	25.616	54.1685	33.8409	17.7347	22.9203	14.2428	23.099	19.3499	31.2837	23.6498	21.3603	13.037	18.2071	15.8947	14.102	18.424	34.0853	20.1668	107.476	88.4279	32.0382	26.2826	26.3872	22.9193	24.2074	23.7492	39.4378	29.0095
ade5/PAICS *	Purine Synthesis	108.074	79.5956	112.362	84.3685	76.9568	96.4441	87.3414	146.985	192.007	113.132	135.328	82.2237	149.575	158.439	244.597	236.377	172.336	89.378	126.232	156.42	131.988	116.624	168.48	96.0901	298.856	255.585	179.937	165.046	112.841	168.913	198.059	396.715	239.082	209.522
AdSL/AdSL *	Purine Synthesis --> AMP	6.79021	8.67017	9.37155	7.97792	5.48634	5.6627	8.36872	12.699	10.3005	9.88612	9.83173	5.88873	13.6514	8.86185	18.7282	17.2833	16.9133	8.75674	10.4994	7.28726	11.1746	11.6768	16.0395	9.57123	26.1092	19.7531	17.283	11.9763	11.9367	10.8703	12.1687	21.1215	26.3394	17.2137
CG11089/ATIC *	Purine Synthesis	14.2259	14.0252	25.0786	18.311	13.0139	16.5226	28.0471	38.4001	27.3306	25.3324	30.7966	14.7973	40.3887	32.8881	59.182	54.2924	45.7239	17.8312	21.3783	46.1949	22.897	23.0322	40.1252	29.5793	148.715	110.836	52.7786	37.9704	28.4787	44.0879	56.1374	99.0148	86.5898	45.4498
AdSS/AdSS	Purine Synthesis --> AMP	169.085	221.207	132.972	145.074	212.555	195.197	167.008	212.452	210.547	226.77	238.293	169.438	189.558	145.981	134.376	186.049	209.691	270.381	229.139	115.366	155.832	229.168	254.363	154.271	278.771	214.715	168.698	200.083	189.946	195.564	242.035	156.346	181.508	215.462
ras/IMPDH	Purine Synthesis	42.3767	52.6798	34.3422	40.6145	55.4718	48.1781	36.697	49.7617	46.6695	39.8314	52.6067	38.6102	42.1007	40.4845	35.9698	44.2026	44.0621	51.9345	51.2052	33.7052	41.297	57.5559	58.4069	39.3623	49.5313	42.8932	43.1249	45.6887	46.6392	54.1797	52.5242	38.1285	43.3549	51.2493
bur/GMPS	Purine Synthesis --> GMP	55.8858	48.796	53.8247	50.0403	53.5834	60.4791	52.5128	47.7446	52.2962	53.0759	51.9794	53.179	43.1088	51.9463	54.5457	50.6581	53.7933	52.5078	53.1367	52.387	61.0196	50.9718	57.8532	63.3178	62.8617	48.824	53.515	53.56	47.3989	50.4174	54.8883	62.8621	52.9384	57.2465
CG7560/MTHFR	Folate Cycle towards Met.	30.1709	23.3209	30.2147	23.1487	20.173	30.7519	20.7785	31.7052	30.1215	22.2219	22.1962	18.6796	17.6969	23.6604	22.813	16.6093	14.0231	28.6398	30.843	23.2121	20.173	21.9969	39.2682	26.0341	25.3706	18.3574	15.0527	16.485	18.9321	23.1872	19.9098	22.576	16.035	16.5797
pug/MTHFD1 *	Folate to Purine Biosynthesis	39.1485	39.1275	41.293	34.562	44.9734	62.8812	27.2971	48.4192	46.3527	34.6319	46.0154	19.4532	81.3123	50.0155	86.3556	84.3805	87.7374	50.989	75.1292	54.1838	57.0959	58.7151	70.5794	23.9871	92.3702	70.5805	59.165	36.9204	86.991	75.4031	89.0535	102.331	135.605	95.6467
Nmdmc/MTHFD2 *	Folate Cycle	6.47975	7.39887	13.2062	10.887	8.70096	5.87618	33.066	61.7661	41.3806	29.16	35.5959	18.8011	11.0372	6.94313	19.1986	15.3269	12.1382	12.8502	13.4996	11.5343	20.2019	15.1297	50.8073	63.4313	126.059	107.853	61.0865	31.7079	8.52687	8.22909	12.7938	18.6141	29.5805	26.9482
ampdeam/AMPD1	AMP Deaminase	72.2111	87.5946	45.9267	60.9003	89.3442	79.8383	54.8635	68.0942	55.5926	54.7208	63.3884	75.4209	42.0105	47.734	34.5855	38.1143	42.1804	75.7875	84.8067	59.56	73.8403	90.8189	65.6106	76.8176	68.8989	63.685	55.9841	71.5587	51.1437	49.6058	57.9836	53.4506	48.7128	39.7403
CG3011/SHMT	5-10meTHF generation	13.9026	20.2225	21.3773	14.8885	18.0683	14.6618	11.8754	26.6812	25.4001	17.7008	23.8088	7.58332	47.6715	30.3552	49.294	47.2023	35.3278	26.3451	34.1442	15.2861	18.371	33.1919	46.7892	10.8087	44.0075	27.9586	19.6388	12.4241	47.8202	35.3388	48.842	38.7148	54.4767	48.4328
Aprt/APRT	Adenine phosphoribosyltransferase	12.0703	10.2885	10.6851	13.3292	11.2194	11.4257	12.3519	15.5204	9.96367	12.2251	11.4998	7.57206	7.88876	5.8739	6.1655	9.00414	6.91882	11.9719	11.7849	8.14543	14.6856	11.3863	14.5448	11.2344	11.0207	11.6781	11.2718	9.8103	8.35078	9.19107	7.87921	8.14569	9.58796	7.77485
CG32549/NT5C2	Regulates activity of nucleoside kinase	64.2258	68.0313	102.17	74.9585	73.2647	77.8626	62.4002	66.0288	77.6383	64.9908	72.6406	56.4249	66.511	66.4242	79.4874	76.4608	69.2153	106.087	80.2843	86.3743	71.4462	71.4092	87.8179	54.2944	74.7674	74.3475	72.8793	68.8095	75.0895	69.5701	103.49	102.768	84.5332	85.5821
cN-IIIB/NT5C3A	dephosphorylation of nucleoside 5'-monophosphates	21.4793	28.8592	25.9357	22.8048	33.8804	28.3496	17.574	20.7142	23.2098	20.8371	25.5633	21.7948	28.1896	25.0385	22.508	27.6662	28.6144	25.382	23.8618	19.7215	24.8128	28.545	19.1356	16.9017	18.3564	22.0465	17.7861	24.8114	27.3239	33.8058	32.0879	28.8556	24.0266	32.5178
nmdyn-D7/NME7	Catalyze phosphate transfer	1.15478	1.66276	2.06697	1.66411	1.57934	0.761861	1.08262	0.752652	0.541342	1.30766	1.00548	1.60596	0.559957	1.05511	0.904451	1.41521	0.751821	0.82323	0.51716	1.14894	0	0.902874	0.236323	0.531625	0.970011	1.48968	0.990386	1.37998	0.632269	0.674144	0.910424	0.564771	1.02132	0.65381
nmdyn-D6/NME6	Synthesis of nucloside triphosphates other than ATP	3.72095	2.26675	1.66506	2.0108	2.00881	1.71842	1.46882	2.27364	2.61649	2.16699	1.34995	3.0186	2.22531	2.54985	1.80003	3.74165	3.53286	2.65263	3.80893	2.22128	1.10772	2.18195	1.74054	2.37919	2.50047	2.16003	1.73437	2.48799	2.61031	2.49169	2.23208	3.3044	2.72678	2.98452
awd/NME1	Synthesis of nucloside triphosphates other than ATP	93.602	174.369	147.588	149.955	171.731	187.012	129.176	260.482	149.388	139.069	227.496	63.8053	206.284	70.6242	101.767	200.312	191.337	341.522	256.607	109.702	147.005	230.356	263.996	72.7808	173.1	262.27	186.993	134.568	185.981	258.311	208.73	95.6165	196.002	169.836
NTPase/ENTPD5	hydrolyze purine nucleoside	118.369	140.935	130.88	103.752	144.655	148.403	87.667	103.292	130.802	127.643	142.333	116.182	140.277	131.282	121.475	140.684	150.301	124.827	154.959	121.842	137.879	142.074	91.0203	90.4267	135.572	113.29	93.0972	124.168	162.784	168.793	176.215	167.398	134.732	185.752
CG8891/ITPA	Inosine triphosphate pyrophosphatase	13.9354	24.7732	29.3085	25.4161	31.8986	29.926	27.539	28.4403	25.7226	22.1151	31.4466	21.5603	12.6362	12.4144	12.5197	18.4577	13.609	29.9689	19.3913	17.3312	23.6466	24.3107	23.0389	22.1868	20.2509	26.6058	22.2144	29.3809	14.8785	14.9307	17.5548	12.2678	14.6315	16.9633
ry/XDH	breakdown of purines	8.85408	7.92304	8.62436	8.27873	7.44348	8.53397	7.26046	7.60947	7.68838	5.32428	6.93843	4.96117	6.51797	6.13799	6.57426	7.60537	7.44021	8.63129	11.1212	9.80909	12.7256	9.56293	12.3419	6.15216	9.69286	8.67798	8.48584	7.33979	10.1466	6.24935	1.80407	9.38779	9.80601	7.26301
Apf/NUDT2	nudix hydrolase 2	15.7688	16.6815	21.3847	22.6949	19.3888	15.4777	13.5767	14.394	17.3113	13.8687	17.5128	15.9438	19.6621	23.0452	19.2152	22.2982	20.4279	16.7474	18.7152	18.0584	20.1185	21.5128	17.0196	14.0004	11.8401	14.0733	9.93598	16.5641	24.8772	22.2791	28.1956	29.4484	23.4203	31.0656
DhpD/GDA	hydrolytic deamination of guanine	15.2769	12.6533	15.6076	15.2062	13.9722	14.5403	13.5686	14.8258	11.9667	12.4295	12.3238	9.72462	18.5306	16.6654	19.5161	23.6677	21.1172	17.4573	17.2695	13.5456	14.045	15.4136	17.4677	11.4546	12.6816	17.2151	14.7022	13.5196	22.7641	23.7119	21.3818	21.7294	21.2295	19.2069
CG11811/GUK1	Guanylate Kinase 1	10.3194	10.513	9.36238	11.4903	11.6075	9.09009	10.6762	7.73296	6.75801	9.54299	9.33085	11.828	6.96153	8.93663	7.66448	11.0967	7.80749	11.8838	6.98666	8.25895	11.5456	6.08451	8.5336	11.0155	6.1726	9.3478	9.89484	11.7028	6.91522	6.44882	6.99689	7.4347	7.71127	6.6773
PyK/PKM	Pyruvate Kinase	246.001	452.969	406.226	262.627	364.102	386.788	156.864	339.437	484.706	249.808	337.421	210.18	575.058	427.42	336.567	514.945	500.24	487.327	638.926	346.592	394.58	551.602	256.52	142.573	306.949	309.395	243.021	246.921	655.231	874.196	685.807	555.598	480.097	780.069
RnrL/RRM1	Ribonucleoside-diphosphate reductase	7.00006	10.0179	13.398	10.4496	8.98002	4.9795	6.86363	6.70815	6.50619	8.79912	7.3925	10.3013	4.35554	4.39323	5.34532	6.93882	3.92569	10.03	6.22553	8.48174	9.28469	5.85239	8.00565	8.00869	8.27863	10.7826	12.5602	9.86789	4.58929	4.62682	5.36679	4.27095	7.77083	4.68923
RnrS/RRM2	reduction during S phase of the cell cycle	7.06349	12.7413	6.6226	3.27181	4.93918	5.72529	6.3732	12.2494	5.67645	6.46423	6.83364	3.97608	4.40373	4.14891	3.57973	10.4956	4.59871	7.51329	8.58622	5.68917	5.60742	7.29781	7.40465	7.89729	8.25015	7.7452	5.83219	4.99571	4.3854	5.92547	5.0846	4.38964	6.52769	2.88831
pn/PRUNE1	phosphoesterase	27.9139	25.8695	28.1779	22.8922	32.7061	28.8759	17.6259	21.9868	30.2478	21.2095	19.6529	22.8599	32.422	29.2906	32.7341	29.6042	27.3134	33.5028	32.1457	20.9598	24.3454	25.512	23.1816	18.5483	22.5867	25.1925	23.0172	20.9696	34.5224	33.1607	35.1526	38.4972	27.5757	40.128
ACXD/ADCY4	adenylate cyclase 4	4.77091	1.72941	0.902479	3.97277	4.07421	2.88434	2.92766	2.60778	1.78414	1.36397	1.43505	1.28929	4.75727	6.15234	5.89879	7.39652	4.93449	3.43206	2.44741	2.20079	2.40157	3.09012	2.9557	1.86693	1.72689	2.49259	1.703	1.61044	7.93453	6.48787	8.37613	3.29568	5.59283	6.59335
rut/ADCY1	adenylate cyclase 1	3.30544	2.68415	1.85722	2.84498	2.93539	2.03987	3.80171	2.45093	2.87928	3.46069	2.40111	2.76976	5.88364	3.99578	3.1262	3.13535	6.42886	2.30347	2.57691	3.12615	4.44468	4.00182	3.52776	2.1971	2.64866	3.29867	3.54604	2.58689	4.42095	3.74202	2.48061	2.53389	3.95299	3.74294
Ac76E/ADCY2	adenylate cyclase 2	20.7142	18.7748	23.5937	19.0225	21.619	22.805	18.2935	17.2072	23.991	19.5518	21.2078	17.9112	25.689	32.7723	30.6118	23.623	26.688	24.3404	23.7192	20.6429	23.5069	25.2482	22.2605	15.9813	25.753	17.1503	17.689	16.0422	29.6233	39.9581	42.6925	34.5559	29.3499	38.9094
Ac78C/ADCY8	adenylate cyclase 8	1.46013	1.68946	1.85514	1.64856	1.8074	1.37789	3.23055	1.52948	2.51641	2.19419	2.28163	2.10767	2.40476	2.74267	1.89201	1.82876	1.73149	1.44985	1.41125	1.75887	1.58347	1.76594	1.69454	2.44273	2.26028	2.90107	1.64507	1.68925	1.46151	1.36188	1.36746	1.36514	1.7078	1.42457
Ac13E/ADCY9	adenylate cyclase 9	4.92159	4.90609	4.86674	6.12665	4.7826	5.74025	4.11755	4.54313	3.63843	3.96023	3.32876	4.91566	9.78041	6.69254	7.65275	4.03899	6.99493	4.73029	5.40203	4.32835	5.53354	4.94743	6.11639	4.40508	5.32638	4.17923	4.6896	3.75278	6.92921	4.63116	4.17541	3.91424	5.09181	6.26962
CG31183/NPR2	Natriuretic Peptide Receptor 2	6.96615	4.67464	4.37933	5.39886	6.86848	7.66732	4.5121	5.18264	4.94624	3.43353	5.07433	3.5089	7.49405	6.45031	7.15787	6.89065	8.06406	7.1948	6.20255	5.03085	7.95127	6.9344	8.79805	4.77141	6.42245	6.06256	5.98715	4.24647	8.25739	6.2069	5.01104	6.967	6.5999	10.6587
Pde1c/PDE1A	phosphodiesterase type 1 A	4.8193	6.36824	4.1827	3.67032	6.41851	6.02926	6.18167	4.65137	6.28903	5.11069	7.70935	6.78016	4.96945	4.42384	4.96326	3.87336	5.19897	6.48776	7.51173	5.09825	5.84553	8.57663	5.24913	4.74175	4.53022	3.86464	4.47593	5.25213	6.29603	5.47987	4.52947	5.99778	4.83275	7.57658
PrBP/PDE6D	phosphodiesterase type 6 D	10.8771	12.5714	33.648	17.8896	15.1145	18.9076	15.1912	24.9671	11.0571	17.9479	12.9023	25.2389	9.12696	8.26395	29.7411	11.0119	9.46777	52.4813	10.2569	25.2203	21.3995	9.7061	22.8958	20.284	15.6517	29.4359	38.1436	24.7454	8.93324	7.06449	11.6718	7.37699	7.85144	8.16656
Pde6/PDE11A	phosphodiesterase type 11 A	5.73942	4.08667	4.09092	4.67454	3.11622	4.67371	6.31133	2.92584	3.28632	3.97121	3.14122	5.21671	5.04135	5.30962	4.1704	2.79808	4.33721	4.38384	5.9171	5.77568	5.80928	4.90412	4.70304	3.00086	3.01664	2.91927	3.1919	4.12224	4.74739	3.31963	3.02694	3.88126	3.42485	2.90911
Pde11/PDE5A	phosphodiesterase type 5 A	20.7751	19.1379	32.9475	22.4976	18.9716	23.4048	26.2878	22.5948	38.7877	29.0184	25.458	27.0137	27.5977	33.4225	51.8304	30.1054	29.8328	19.0254	22.3091	26.2159	23.9795	22.0874	26.7215	30.5714	44.6521	24.838	27.297	23.5957	30.2209	33.9315	45.737	48.4404	26.9461	33.6528
AdSS/ADSSL1	IMP to AMP	169.085	221.207	132.972	145.074	212.555	195.197	167.008	212.452	210.547	226.77	238.293	169.438	189.558	145.981	134.376	186.049	209.691	270.381	229.139	115.366	155.832	229.168	254.363	154.271	278.771	214.715	168.698	200.083	189.946	195.564	242.035	156.346	181.508	215.462
AdenoK/ADK	Adenosine kinase	46.3155	53.8334	49.7157	43.7753	51.9317	54.8905	36.8894	45.235	59.0379	41.3877	52.6544	44.8369	81.1512	92.5817	99.6	99.7782	84.2356	55.8765	57.8177	42.4248	42.3688	51.3771	53.211	41.5008	51.2695	44.2302	49.179	57.1408	92.0833	100.085	107.598	108.861	84.9279	114.579
Adgf-A/ADA2	Adenosine Deaminase 2	18.4955	7.98028	22.3277	19.5797	17.526	6.02377	15.5384	17.6606	5.60503	11.7158	5.6485	16.628	8.21225	11.3029	12.9631	11.6522	16.9166	13.2345	8.26543	10.794	7.64272	16.4506	19.7747	14.7579	20.7303	15.1436	16.9768	17.054	6.78028	6.6761	6.6853	6.89082	29.6956	8.75249
Adk2/AK2	Adenylate Kinase 2	41.9261	43.4658	24.9899	43.5013	44.436	39.0348	35.2269	47.7118	29.0983	27.8351	31.3219	20.4658	46.9384	34.362	31.7791	58.3381	53.8008	35.9861	42.4883	31.9364	36.8448	48.6789	47.7005	27.1766	30.0902	36.1831	28.3659	26.9696	45.5038	55.8743	43.7182	39.784	62.2452	40.8288
Adk1/AK1	Adenylate Kinase 1	185.095	280.706	326.414	255.019	336.155	312.373	216.021	212.683	275.364	252.603	323.865	284.219	233.305	288.387	245.633	271.393	240.003	265.716	218.517	217.96	259.552	249.548	178.586	267.977	263.225	237.064	220.632	286.125	252.269	263.968	309.276	249.503	197.355	304.406
Ak6/TAF9	TATA-Box Binding Protein Associated Factor 9	32.6564	25.2916	20.065	17.1045	22.6207	17.4514	14.1676	11.42	21.0644	15.2146	17.17	23.4501	15.5673	27.5427	20.6239	23.0182	15.4552	17.729	15.0428	17.0955	16.153	19.6651	13.3514	18.6191	10.2551	10.2078	16.102	18.3976	19.7284	22.515	20.8467	31.3673	21.7095	27.9474
CG31793/ABCC4	ATP Binding Cassette Subfamily C Member 4	10.9518	9.07822	7.58827	7.923	8.62084	8.5307	9.74459	7.39716	7.90812	7.74971	7.82697	6.22334	16.9825	20.2419	23.1453	14.3099	15.7555	7.13587	9.76425	6.37387	8.83446	8.04491	9.04772	6.0268	7.20136	7.17796	5.36166	6.84542	18.497	14.437	14.423	16.8145	19.1581	18.0465
CG10581/NTPCR	Nucleoside-Triphosphatase	17.3433	22.4449	19.402	26.3905	25.4281	32.7006	14.5931	13.1631	20.7001	15.4162	20.0022	18.4069	18.0591	23.9782	21.0695	24.1805	20.8	15.8344	20.1477	18.5271	21.1957	25.6927	17.0525	16.0387	13.4949	11.8342	13.2746	19.479	25.5827	24.3559	27.5972	31.7904	23.8735	34.7986
dnc/PDE4B	phosphodiesterase 4B	8.84302	7.04359	6.00031	6.98591	6.3808	7.3485	6.22817	5.1653	5.82111	5.55833	6.13835	8.59821	8.43485	10.9459	8.38558	7.82375	9.70757	8.41057	7.92744	7.96323	8.2992	8.08901	7.10142	7.32398	5.42811	5.65961	6.99173	6.10809	8.68486	8.24219	8.34615	10.072	8.66541	9.6922
Papss/PAPSS1	3'-phosphoadenosine 5'-phosphosulfate synthase 1	4.65825	4.99625	5.14524	4.20615	5.42439	5.39183	4.42538	5.6639	5.84628	5.08229	6.05832	3.07512	6.60487	4.24274	5.47677	4.05232	5.38412	6.68368	5.77186	3.34403	4.00226	4.92721	9.91398	4.65551	5.85452	6.6976	4.94717	3.78999	6.04736	10.0596	5.16624	3.6063	5.10929	3.7391
CG30016/DPYSL5	Dihydropyrimidinase Like 5	8.00921	38.7223	5.10717	15.2568	7.26415	4.75565	0.711358	8.22179	0.844785	1.98235	1.2204	1.67077	50.6824	11.5258	1.99261	26.3887	8.79934	3.14033	25.1338	7.88905	0.715296	3.87467	2.95032	2.39668	0.605496	1.93725	1.34394	1.64078	8.88012	7.92114	2.34733	14.4726	25.6832	6.3485
Got2/Got2*	Aspartate aminotransferase	11.3263	11.2523	11.265	11.0519	10.9461	10.9877	10.7812	11.6055	10.8372	10.8412	10.9268	10.6682	11.635	11.2502	11.7658	11.7695	11.6765	11.346	11.3858	11.1814	11.3182	11.4272	11.5721	10.8943	11.513	11.7149	11.5051	11.2018	11.6063	11.4104	11.5332	11.8747	12.0933	11.7549
CG7860/ASRGL1	Production of L-Aspartate	2.92796	3.40109	3.39719	3.52163	3.44121	2.81363	2.47485	2.49782	2.53365	2.34288	2.46823	2.24561	4.59236	3.23693	2.74337	3.23382	2.82	3.28454	4.00744	2.7033	2.78344	3.0016	3.15021	2.67329	3.00412	2.92956	2.48109	2.38974	2.6843	2.68589	2.75208	2.62054	3.4676	2.71133
