# Supplementary material for: Time-restricted feeding promotes muscle function through purine cycle and AMPK signaling in Drosophila obesity models
Source: Nat Commun. 2023 Feb 21;14:949. doi: 10.1038/s41467-023-36474-4 (PMC9944249; doi:10.1038/s41467-023-36474-4)
Supplement: Supplementary file 9 — Supplementary Data 6 [file 41467_2023_36474_MOESM9_ESM.xlsx]

## Sheet: Data 6
Supplementary Data 6: FPKM of genes upregulated in Sk2-TRF
* Indicates Significance p≤0.05 (No adjustments for multiple comparisons)		FPKM
Gene (Fly/Human)	Pathway	ALF_WT_12PM	ALF_WT_4PM	ALF_WT_8PM	ALF_WT_12AM	ALF_WT_4AM	ALF_WT_8AM	ALF_DIO_12PM	ALF_DIO_4PM	ALF_DIO_8PM	ALF_DIO_12AM	ALF_DIO_4AM	ALF_DIO_8AM	ALF_GIO_12PM	ALF_GIO_4PM	ALF_GIO_8PM	ALF_GIO_12AM	ALF_GIO_4AM	TRF_WT_12PM	TRF_WT_4PM	TRF_WT_12AM	TRF_WT_4AM	TRF_WT_8AM	TRF_DIO_12PM	TRF_DIO_4PM	TRF_DIO_8PM	TRF_DIO_12AM	TRF_DIO_4AM	TRF_DIO_8AM	TRF_GIO_12PM	TRF_GIO_4PM	TRF_GIO_8PM	TRF_GIO_12AM	TRF_GIO_4AM	TRF_GIO_8AM
AMPKalpha/PRKAA2 *	AMPK Catalytic Domain	49.1431	73.3888	55.9711	51.5069	72.7582	67.0579	39.1439	59.5822	75.3086	53.7941	63.939	50.4742	65.7337	65.9154	53.6555	57.9837	63.7348	64.8904	77.5002	51.0872	59.0409	71.4742	57.4541	40.3054	63.5136	60.4839	49.7293	51.588	72.2635	88.2666	82.7183	73.2108	61.6198	80.7067
foxo/Foxo3a	AMPK possible inducer	55.6839	40.1375	26.1809	44.4315	45.2368	33.3425	26.2524	34.3328	29.6646	21.8427	28.4025	44.1716	34.4742	47.1921	25.6648	23.6837	35.9492	41.4925	42.3919	27.926	46.5499	52.9143	42.183	37.733	22.1102	22.4324	22.2442	32.1669	42.9812	44.8638	41.0574	32.8238	49.7076	50.4875
cg11658/Atrogin-1	Downstream AMPK	15.6304	14.2121	11.9401	16.1846	12.737	11.7158	12.6337	17.4072	13.3133	13.5018	10.4208	18.1107	10.4461	14.7669	8.97598	10.1912	10.123	11.4692	13.5188	15.6165	16.8214	13.4608	11.598	22.1293	16.3817	16.1983	13.498	13.6825	9.72852	10.7531	13.0538	13.3782	13.0738	10.4048
bmm/PNPLA2	Downstream AMPK	37.6706	31.0497	55.3917	35.9894	45.3448	35.229	82.1155	75.7717	76.7231	72.3028	85.4466	70.3655	45.6311	55.6468	78.5258	53.3519	56.8287	31.2438	37.0093	68.2081	47.3886	37.5184	60.9752	80.1328	124.775	88.8051	85.8146	60.7319	47.0621	42.6518	67.6942	99.9871	90.1731	58.5283
Atg1/ULK1	Downstream AMPK	13.6064	11.2028	12.7456	12.2458	15.8003	11.5878	21.4162	25.4156	16.8041	18.5939	18.0896	20.4794	10.473	11.0649	10.1411	8.60948	12.8462	13.7824	12.9171	15.7568	17.92	12.4983	17.4247	31.1415	26.1718	20.8796	19.4935	16.7708	9.95915	11.5112	9.82988	12.7881	15.6485	13.9324
Pfrx/PFKFB1 *	Glycolytic Process	38.957	43.233	31.6776	32.1577	36.1552	36.7311	28.4793	38.1483	41.689	34.2761	37.7991	33.1817	59.398	72.3414	73.6229	58.4991	63.182	42.3921	56.6956	35.0221	40.0842	48.4977	44.4402	30.0652	38.379	29.4293	27.657	29.6911	76.4279	76.5144	88.1219	86.3657	69.3495	77.674
Hex-A/HK2 *	Glycolytic Process	115.043	142.813	132.542	109.694	144.39	130.572	85.1612	107.421	137.046	121.984	133.534	146.908	152.578	178.858	137.918	155.234	154.743	121.266	136.807	118.677	135.656	155.24	86.552	120.337	121.226	108.683	100.952	125.894	183.137	194.835	197.784	215.692	163.813	214.375
Ald/ALDOC *	Glycolytic Process	3658.39	4119.9	3698.97	2736.03	4015.25	3356.74	1888.29	3055.3	3841.49	3552.46	3606.16	4110.31	2323.65	2858.66	2714.33	2210.79	2211.08	3606.95	4386.09	3550.96	3357.9	4106.83	2223.51	2444.6	3195.43	3015	2312.49	3007.79	2868.33	3661.77	3855.54	4137.47	2511.79	3556.75
Eno/ENO1 *	Glycolytic Process	325.938	643.741	407.858	341.228	576.795	553.845	257.618	499.647	574.713	394.016	601.143	324.13	486.265	350.357	319.002	460.955	468.333	558.516	688.852	354.249	431.684	742.064	397.393	213.435	484.901	391.023	268.408	377.629	625.424	689.1	679.493	465.24	455.621	610.149
Tpi/TPI1	Glycolytic Process	78.2975	213.811	148.816	142.269	206.833	215.301	114.495	205.857	176.961	156.39	278.787	114.907	106.93	62.257	54.8072	88.2505	92.4731	245.99	261.327	106.143	137.806	290.807	166.622	92.0146	184.945	152.727	111.57	141.995	127.35	138.497	132.199	75.4504	102.07	104.952
Pyk/PKM	Glycolytic Process	246.001	364.102	406.226	262.627	452.969	386.788	156.864	339.437	484.706	249.808	337.421	210.18	575.058	427.42	336.567	514.945	500.24	487.327	638.926	346.592	394.58	551.602	256.52	142.573	306.949	309.395	243.021	246.921	655.231	874.196	685.807	555.598	480.097	780.069
Pgi/GPI *	Glycolytic Process	326.79	467.688	352.878	287.849	432.257	397.347	229.695	339.222	436.737	309.298	386.509	303.972	378.725	337.426	348.256	363.072	363.026	386.689	453.462	317.394	345.737	478.453	315.34	251.17	354.543	291.067	235.398	304.948	470.269	522.452	545.943	413.617	364.123	459.409
Gapdh1/GAPDH1	Glycolytic Process	394.018	628.443	567.425	381.215	608.012	571.601	264.317	542.517	616.077	342.267	520.552	410.029	618.021	428.871	291.581	439.695	491.624	766.366	832.873	369.358	446.415	748.773	451.782	258.536	343.22	563.337	453.235	534.253	663.954	863.291	609.642	495.768	491.167	731.089
Pgk/PGK1 *	Glycolytic Process	166.851	238.065	224.329	158.213	230.812	221.793	111.276	207.294	221.97	162.327	204.149	143.335	241.219	185.27	164.668	237.087	224.016	273.04	313.977	164.93	188.06	262.28	173.359	101.418	159.576	186.63	148.601	154.989	261.311	373.544	313.253	243.148	209.541	294.677
Pglym78/Pgam	Glycolytic Process	101.409	181.334	168.851	111.132	169.385	149.088	78.2691	151.367	175.203	98.3842	145.726	96.9172	227.022	123.039	118.455	189.021	170.584	273.37	274.575	136.28	140.695	214.906	148.636	63.2247	108.797	189.353	144.784	103.27	224.581	305.449	238.397	177.6	167.198	227.214
Pfk/PFKM *	Glycolytic Process	106.421	158.843	113.338	106.012	158.11	134.981	78.0117	126.922	177.541	103.564	130.181	128.11	114.423	105.559	90.4032	108.526	112.177	137.042	165.904	107.279	125	154.013	106.207	98.3052	120.084	122.79	92.9568	120.595	142.476	164.189	153.531	158.635	107.456	145.665
l(1)G0156/IDH3A *	Isocitrate dehydrogenase 3A	312.899	455.431	409.452	306.07	414.71	416.14	185.813	283.024	444.599	272.447	349.87	393.168	356.858	439.253	276.769	346.911	350.545	356.925	486.833	316.824	381.492	511.994	186.883	194.385	264.061	279.014	209.59	341.481	435.562	555.52	490.326	539.964	365.479	529.524
CG6439/Idh3b *	Isocitrate dehydrogenase 3b	338.821	473.339	438.779	320.283	448.05	427.552	208.827	298.877	475.954	345.084	400.794	403.072	418.009	510.287	375.472	443.669	453.931	390.08	485.436	367.661	428.255	509.603	208.816	220.557	307.562	318.279	259.118	368.581	504.791	620.717	603.402	584.702	408.76	636.94
CG5028/IDH3G *	Isocitrate dehydrogenase 3G	498.607	689.616	593.669	419.039	653.728	624.434	272.967	478.704	703.161	541.331	589.69	488.7	558.723	566.582	493.786	611.695	577.151	565.198	755.423	528.262	590.379	653.394	347.85	286.022	459.632	427.643	361.733	476.943	683.587	843.55	819.434	777.366	572.623	906.507
kdn.CS	Citrate Synthase	98.8124	98.815	94.5208	81.4247	108.935	87.7651	70.3108	69.9138	114.919	67.4853	91.4934	111.013	76.7001	65.5769	37.9694	40.3243	69.2831	85.2583	102.914	85.944	116.09	132.726	71.9499	70.352	76.4002	85.6823	81.2443	102.133	65.2098	84.5136	52.7301	56.2877	65.6129	83.6329
CG11876/PDHB	Pyruvate Dehydrogenase B	30.89	76.68	50.87	43.98	70.64	68.64	25.61	64.94	73.15	52.95	91.78	31.85	81.96	42.52	35.49	75.63	82.3	89.46	112.16	48.64	53.77	104.14	59.64	22.92	65.14	72.24	50.54	50.8	96.32	131.77	102.05	74.69	106.25	67.47
CG5214/DLST	Dihydrolipoamide S-succinyltransferase	249.58	390.67	350.15	265.33	370.75	352.47	166.05	270	436.75	295.67	351.47	334.6	322.08	347.07	276.59	360.26	317.93	310.22	385.16	292.17	339.56	401.18	187.93	171.89	285.56	269.75	213.24	335.84	382.42	449.59	438.5	291.92	476.14	438.84
CG7430/DLD	Dihydrolipoamide Dehydrogenase	94.54	148.32	135.38	92.51	140.99	136.76	63.26	121.72	171.7	112.03	141.67	94.22	174.35	138.02	126.54	172.22	192.43	149.26	188.83	113.68	124.8	174.82	100.14	54.55	122.75	139.64	116.74	110.81	190.38	266.71	210.81	154.16	244.12	179.36
Mdh1/MDH1	Malate Dehydrogenase 1	174.03	168.79	125.84	134.11	159.33	203.96	123.37	179.22	127	110.55	137.9	90.76	240.51	180.88	197.47	238.3	225.5	197.06	219.33	161.63	174.98	190.01	232.35	84.55	155.03	175.56	147.04	120.82	238.38	234.68	193.04	284.05	217.86	214.65
Mdh2/MDH2	Malate Dehydrogenase 2	179.41	301.27	285.21	205.73	277.87	294.72	129.76	263.59	328.87	200.51	291.4	177.71	330.9	232.09	205.76	306.21	304.95	297.76	420.84	220.99	270.75	397.52	196.64	105.91	205.05	253.57	213.27	226.59	366.39	469.31	357.31	287.71	395.7	301.54
CG10924/PCK2 *	Phosphoenolpyruvate Carboxykinase 2	107.54	156.27	88	83.51	149.7	134.28	62.56	92.41	176.79	94.25	115	75.45	74.18	81.04	80.69	57.74	68.31	91.8	157.98	106.99	118.32	165.9	82.25	51.69	136.33	86.27	61.1	72.26	114.77	114.7	123.44	91.32	165.3	137.41
GlyP/PYGM *	Glycogen Utilization	154.435	225.005	200.357	165.541	248.425	212.388	115.413	159.036	260.753	166.487	221.794	162.447	199.61	197.038	189.093	204.06	217.114	167.811	215.874	157.538	177.563	216.318	121.792	115.188	186.475	131.661	113.042	155.778	261.829	297.785	313.083	279.579	201.115	264.644
GlyS/GYS1 *	Glycogen Synthesis in muscle	172.3	232.35	286.174	180.327	236.494	206.3	134.843	211.521	287.284	182.705	184.104	163.923	254.68	206.869	201.989	229.747	221.301	360.393	368.481	210.937	260.88	275.175	151.551	129.13	208.751	258.105	210.724	225.483	299.794	405.418	327.869	278.136	225.32	300.473
AGBE/GBE1	Glycogen Branching Enzyme	169.452	224.739	139.297	139.041	270.333	223.84	135.473	187.193	183.925	151.678	177.549	120.182	128.634	105.183	122.953	138.745	147.38	241.218	234.293	140.831	174.487	225.908	175.936	108.057	199.689	190.857	165.39	157.852	145.691	166.576	172.871	139.954	125.462	152.185
UGP/UGP2 *	UDP-glucose pyrophosphorylase	550.814	599.011	514.829	439.859	652.156	537.154	276.094	396.014	669.421	380.918	503.059	500.042	490.425	562.731	576.713	504.1	552.531	474.61	552.536	480.629	513.421	512.648	364.211	313.739	415.22	304.105	311.317	453.92	591.718	612.188	684.193	829.158	569.523	670.034
CG9485/AGL *	Glycogen Debranching Enzyme	74.9421	106.741	99.7979	77.2007	116.951	76.6558	58.2559	86.9578	106.27	76.6429	89.8079	77.8785	70.9005	74.2359	87.5054	70.0971	71.551	92.1266	107.186	80.4662	92.4937	94.7007	71.8995	73.1053	97.0007	84.0442	63.5749	89.8657	97.3223	112.14	115.188	89.0458	79.3157	103.342
PGM/PGM1	Phosphoglucomutase-1	264.855	332.514	257.136	213.828	323.579	303.883	147.4	215.024	282.785	175.748	228.588	179.822	332.79	321.755	303.99	310.775	301.241	271.44	331.178	230.946	242.858	299.88	238.772	163.691	224.579	182.648	147.362	211.485	411.675	411.053	387.617	310.36	347.04	351.268
Nc73EF/OGDH *	Alpha-keto glutarate dehydrogenase	908.987	1381.68	1314.91	959.199	1337.59	1313.52	614.859	1150.54	1827.62	1288.77	1519.53	1087.66	1433.99	1746.47	1602.51	1640.02	1718.31	1071.71	1649.75	1267.74	1415.82	1685.54	822.403	602.183	1442.99	1061.67	696.787	973.964	1901.52	2295.91	2373.91	2376.45	1569.43	2709.47
Acon/Aco2 *	Aconitase	1530.61	2290.69	2181.02	1537.36	2152.54	1858.85	990.42	1653.29	2706.81	1859.35	2198.6	1482.34	2390.01	2297.22	2632.55	2606.37	2643.29	2062.41	2930.85	2320.08	2316.43	2657.94	1338.96	956.117	2239.63	1878.01	1450.88	1526.24	3009.4	3734.24	3757.56	3437.84	2587.22	4279.64
CG1516/PC	Pyruvate to Oxaloacetate	69.84	60.37	59.68	49.22	69.1	95.8	61.49	76.11	78.97	56.95	62.84	52.48	58.75	47.86	52.52	44.68	72.88	91.57	88.52	48.82	93.3	91.93	108.84	45.1	78.9	64.32	69.4	59.55	72.2	81.28	61.86	67.85	75.83	59.53
CG12895/SDHAF2 *	Succinate dehydrogenase complex assembly factor 2	135.226	134.266	127.074	93.552	126.463	133.558	64.4521	73.04	145.456	88.031	99.4404	118.561	131.975	195.333	139.013	153.203	129.313	78.8392	141.695	109.179	121.008	101.986	68.4132	70.945	86.5081	63.0069	59.5804	98.1932	153.229	173.133	171.58	244.353	145.061	220.362
SdhA / SdhA *	Succinate dehydrogenase complex subunit A	640.122	1044.17	974.854	641.497	956.796	889.171	349.483	758.148	1296.82	709.082	906.534	707.533	870.709	954.798	726.851	934.274	884.227	883.135	1286.82	851.228	961.01	1275.65	487.99	379.22	851.168	740.714	517.532	652.62	1108.45	1405.5	1256.65	1281.74	853.808	1502.61
SdhB/SdhB	Succinate dehydrogenase complex subunit B	429.15	798.93	540.71	412.84	716.08	608.47	263.52	678.44	811.89	557.54	881.03	402.46	988.94	786.87	841.74	1169.57	1148.99	942.15	1139.18	547.89	635.69	1130.12	541.69	259.05	735.42	682.82	490.53	438.61	1246.08	1834.79	1497.61	1164.22	1067.37	1529.61
SdhC / SdhC *	Succinate dehydrogenase complex subunit C	600.083	1111.69	897.146	655.175	985.813	811.888	345.105	742.259	1034.67	667.03	945.529	543.657	1296.35	1021.16	1250	1374.98	1280.54	1010.32	1232.39	808.136	829.246	1131.26	573.114	352.178	746.466	716.769	524.772	590.739	1412.04	1973.2	1915.02	1601.73	1305.16	2130.16
CG10219/SdhD *	Succinate dehydrogenase complex subunit D	404.16	638.086	588.156	422.997	631.344	507.835	248.685	406.068	620.16	460.274	535.863	444.785	674.951	673.914	696.764	780.453	726.858	609.286	700.331	504.366	523.496	611.179	310.878	249.203	417.663	458.99	362.053	435.316	737.37	1018.24	995.383	953.242	670.268	1071.23
ATPCL/ACLY	ATP Citrate Lyase	117.77	57.77	62.47	56.66	47.25	43.73	38.77	37.46	33.69	45.43	36.45	49.18	103.76	95.54	137.04	85.82	81.14	81.4	77.67	43.67	109.11	61.12	108.26	34.44	57.74	59.71	51.46	60.15	145.51	88.58	169.63	79.42	101.25	82.79
CG17996/CMC1 *	COX assembly mitochondrial protein homolog	99.6004	137.655	108.553	95.2413	137.362	116.275	50.6786	81.201	134.969	75.8978	110.389	91.9129	167.974	171.558	186.056	186.389	155.628	103.016	126.17	106.823	107.346	124.433	74.0895	57.6661	72.6602	74.6743	69.6844	85.3347	182.907	233.428	256.337	229.489	162.171	261.791
CG5037/COX10 *	Cytochrome C Oxidase Assembly Factor Heme A:Farnesyltransferase COX10	123.19	147.46	147.64	108.71	149.41	136.36	60.74	74.95	158.84	108.75	117.35	93.15	157.44	182.43	181.25	188.23	157.61	117.56	157.37	129.35	129.51	135.66	89.3	62.91	115.07	83.53	73.65	91.26	198.67	232.27	231.14	245.99	160.38	244.36
CG14482/UQCR11	Ubiquinol-Cytochrome C Reductase, Complex III Subunit XI	740.209	930.202	976.81	644.919	732.608	696.421	315.145	496.533	1015.48	519.706	610.552	668.455	1015.01	1098.37	1063.75	1110.82	950.152	731.956	1005.5	702.829	763.72	710.451	307.768	322.963	364.4	430.62	407.399	572.808	955.129	1400.58	1282.44	1477.18	936.639	1604.53
CG7580/UQCRQ	Ubiquinol-Cytochrome C Reductase Complex III Subunit VII	221.471	476.424	410.188	286.289	376.672	348.391	152.369	351.917	482.368	293.27	417.336	224.886	646.806	416.512	459.619	666.606	591.516	498.727	591.942	303.79	324.257	478.873	263.362	127.174	265.619	305.621	246.338	253.92	593.516	881.396	767.959	558.524	549.968	822.567
ox/UQCRB *	Ubiquinol-Cytochrome C Reductase Binding Protein	779.173	1655.1	1261.5	898.846	1340.95	1269.73	541.556	1110.6	1530.15	986.103	1411.61	835.213	2374.18	1660.62	1560.38	2588.79	2317.82	1372.89	1836.22	1126.45	1112.24	1602.8	869.752	478.071	941.507	788.21	630.546	838.597	2509.4	3123.91	3360.8	2158.85	2663.1	3565.56
Ucrh/UQCRH *	Ubiquinol-Cytochrome C Reductase Hinge Protein	273.611	251.666	214.127	152.497	194.257	165.553	66.3347	94.9125	204.154	104.306	112.369	282.67	321.159	523.414	380.853	336.174	270.717	180.688	238.007	213.904	229.229	172.489	75.7505	108.86	64.9596	76.5345	98.8469	171.151	411.277	508.337	478.517	882.869	426.896	640.715
CoVa/COX5A	Cytochrome C Oxidase Subunit 5A	730.801	1102.48	954.555	694.06	955.314	876.387	370.775	729.83	1143.34	658.655	902.118	723.398	1249.16	1083.01	1006.02	1283.68	1150.73	1048.52	1230.6	771.935	861.68	1150.62	563.874	389.276	666.42	742.574	562.351	686.509	1270.77	1751.02	1613.35	1458.33	1125.2	1870.26
levy/COX6A1	Cytochrome C Oxidase Subunit 6A1	318.357	771.018	547.262	375.25	558.05	547.245	205.848	643.544	787.064	491.924	794.879	352.633	909.064	540.964	505.671	858.878	800.491	880.763	999.795	425.048	449.213	821.265	429.211	175.334	477.409	557.631	402.092	344.683	817.041	1251.27	1021.73	660.914	725.74	1078.92
cype/COX6C	Cytochrome C Oxidase Subunit 6C	593.983	1158.98	910.614	620.159	901.277	899.606	369.08	955.617	1205.93	762.381	1137.61	535.318	1704.86	1184.07	1170.32	1712.77	1517.18	1218.38	1482.72	762.692	796.333	1212.86	659.363	308.028	683.577	812.636	630.976	620.861	1519.34	2177.56	2087.38	1381.53	1530.86	2148.66
CoVb/COX5B	Cytochrome C Oxidase Subunit 5B	497.841	1024.54	818.633	589.835	822.015	774.217	271.351	635.046	934.571	520.433	797.943	495.881	1177.35	863.298	716.306	1219.85	1114.37	975.295	1218.57	656.988	674.804	1028.15	467.108	263.254	530.718	609.431	474.421	487.104	1231.82	1766.49	1556.04	1112.75	1039	1813.27
CoVIIc/COX7C	Cytochrome C Oxidase Subunit 7C	782.053	1104.37	1046.91	702.842	906.398	859.722	378.543	676.301	1180.79	648.663	768.911	751.169	1148.69	1313.89	1159.76	1308.28	1069.23	888	1063.49	738.602	782.408	869.852	475.344	362.974	484.171	562.571	518.659	700.794	1142.06	1498.37	1487.26	1470.55	1092.63	1713.39
CoVIII/COX8A	Cytochrome C Oxidase Subunit 8A	330.054	693.082	614.377	421.633	511.323	486.223	183.989	425.816	628.875	349.556	507.467	370.948	738.538	476.807	522.308	728.341	626.629	736.407	808.294	439.58	499.366	617.376	285.723	173.986	330.413	440.798	345.852	338.879	585.673	1044.4	854.648	665.74	570.574	972.196
CG4769/CYC1	Cytochrome C1	508.57	781.59	726.24	511.81	721.17	728.41	289.42	561.13	851.46	546.85	673.23	608.29	827.15	876.87	634.15	835.06	814.14	641.07	835.91	528.55	653.98	828.06	385.56	279.46	506.96	517.59	375.17	539.85	882.07	1124.33	1092.19	972.21	729.47	1173.21
CG4169/UQCRC2	Ubiquinol-Cytochrome C Reductase Core Protein 2	96.29	282.48	201.37	139.8	226.54	235.63	95.55	296.8	288.45	202.63	334.69	103.86	332.93	160.72	176.76	321.77	340.57	388.7	420.76	165.75	199.25	406.73	182.35	67.42	236.47	303.64	197.7	140.9	341.86	508.43	394.4	208.92	270.85	398.4
CG9603/COX7A1	Cytochrome c oxidase polypeptide 7A1	132.22	100.13	80.84	101.16	95.29	93.57	84.1	109.92	67.03	72.45	85.9	87.13	108.55	92.8	76.61	98.27	95.59	108.15	120.4	81.38	103.44	104.13	131.27	70.96	77.49	91.88	92.96	84.91	95.26	97.1	76.29	89.11	119.82	86.32
CG31648/COX11	Cytochrome C Oxidase Copper Chaperone COX11	26.45	39.85	30.84	21.12	38.27	30.59	14.22	16.63	36.71	20.33	30.13	24.58	41.2	45.8	33.65	41.96	34.38	24.1	35.5	25.53	28.07	33.06	18.16	15.7	14.94	16.93	19.29	22.1	39.88	50.34	46.76	44.65	33.47	51.97
CG3803/COX15	Cytochrome C Oxidase Copper Chaperone COX15	10.26	9.83	9.13	10.05	11.48	7.6	6.57	6.74	7.52	9.39	7.54	9.8	8.26	6.48	6.96	9.39	7.88	9.12	10.36	9.31	10.48	9.85	5.51	6.81	6.25	8.67	9.21	11.13	7.76	10.96	8.18	9.91	7.91	9.02
CG9065/COX17	Cytochrome C Oxidase Copper Chaperone COX17	325.67	556	520.03	395.15	458.17	465.73	227.9	415.76	609.09	390.81	533.4	444.63	635.54	578.25	609.1	714.25	578.67	565.03	648.83	420.96	440.26	522.56	306.77	207.85	371.82	444.11	297.97	396.18	609.2	867.84	846.18	646.7	560.25	968.14
CG4942/COX18 *	Cytochrome C Oxidase Assembly Factor COX18	13.539	17.3135	9.82205	13.5244	17.0992	13.3173	6.0125	9.82712	12.5495	9.83606	12.2649	14.1216	9.58908	8.94986	8.22243	8.47027	10.2837	9.74933	14.4103	12.8175	10.7481	11.6682	8.0603	8.84577	9.02927	8.49459	7.43512	12.082	11.2879	15.5965	8.85995	16.3163	10.5437	15.5633
l(3)neo43/COX16 *	Cytochrome C Oxidase Assembly Factor COX16	47.856	63.8909	43.5942	43.6411	54.0706	52.7718	19.3547	34.6724	64.8989	38.7362	40.3047	46.2013	92.3253	114.585	64.6093	100.38	81.6476	34.3192	69.8728	49.6547	60.548	55.8745	27.9568	21.5069	25.5551	22.9301	20.9359	37.6397	98.0834	133.291	118.198	147.492	94.5846	157.571
CG14483/PET100 *	PET100 Cytochrome C Oxidase Chaperone	210.007	261.998	228.194	177.735	229.063	218.569	103.418	158.378	241.802	154.86	190.758	194.337	290.133	350.449	326.942	332.179	265.799	209.881	242.889	195.473	210.736	219.046	130.62	103.7	144.814	123.526	116.59	158.451	332.84	375.745	405.414	426.72	304.688	479.459
CG11562/PET117 *	PET117 Cytochrome C Oxidase Chaperone	16.2369	20.9462	16.8287	15.4842	25.6784	25.2368	11.6642	16.6328	19.3928	13.28	15.8009	12.5771	27.2325	25.1167	18.1186	34.035	28.5652	16.1711	20.3482	18.673	18.3395	24.7832	12.9423	10.9376	14.8023	13.5377	11.9399	16.6315	36.6226	35.1276	29.6865	33.2453	27.6408	48.3982
CG3621/NDUFA7	NADH Dehydrogenase (Ubiquinone) 1 Alpha Subcomplex, 4	108.447	202.973	137.711	100.106	151.552	144.293	59.4628	174.128	176.015	119.869	218.336	133.081	248.552	197.087	185.559	235.411	231.267	237.613	264.94	114.285	122.153	232.438	119.67	60.5223	143.001	154.687	104.95	99.8611	223.506	356.785	320.156	215.191	214.322	325.234
mtacp1/NDUFAB1 *	NADH dehydrogenase 1 beta subcomplex	171.818	275.945	223.822	181.402	261.51	266.387	114.265	194.887	265.912	181.409	251.002	170.914	295.43	250.237	184.443	286.696	277.274	253.745	314.752	181.839	214.45	291.438	170.899	94.8221	178.217	196.076	167.362	189.682	315.215	428.099	386.423	296.272	290.367	434.755
Pdsw/NDUFB10	NADH:ubiquinone oxidoreductase subunit B10	130.445	295.049	309.782	232.861	285.663	268.145	131.549	202.476	359.416	219.095	291.536	161.805	287.422	200.174	184.544	298.761	287.986	301.925	316.327	218.444	252.451	320.374	153.528	93.9234	200.038	271.848	196.957	210.277	262.217	383.561	370.547	246.411	242.121	373.523
CG10320/NDUFB3	NADH:ubiquinone oxidoreductase subunit B3	69.2612	215.943	164	114.914	191.7	170.277	66.3588	186.285	201.755	135.426	235.196	56.7173	349.6	147.639	184.535	340.166	318.048	261.586	273.903	115.595	116.869	262.352	146.955	52.1028	156.713	162.138	128.683	104.228	316.883	472.939	421.437	212.756	281.991	412.417
CG5548/NDUFB7	NADH:ubiquinone oxidoreductase subunit B7	20.7239	72.2264	49.9075	44.8824	66.9238	64.9081	23.6755	65.8867	69.1643	44.8215	87.5369	21.1207	75.2995	34.0402	31.4864	66.4846	72.9979	74.8845	92.5478	37.3034	53.4058	100.884	52.1143	15.9861	51.5864	57.4274	38.8627	35.5279	75.7144	111.868	91.3135	42.1465	62.7102	96.4202
CG12400/NDUFC2 *	NADH:ubiquinone oxidoreductase subunit C2	162.667	385.292	249.208	212.797	320.094	308.968	109.815	258.314	330.172	213.764	352.254	137.885	491.067	288.073	268.73	500.416	461.922	391.336	457.521	243.467	250.361	418.728	202.656	91.7744	211.575	222.693	171.56	177.184	550.724	708.841	708.641	427.235	503.16	788.278
CG11455/NDUFS5 *	NADH:Ubiquinone Oxidoreductase Subunit S5	171.996	215.691	188.329	153.324	189.21	168	91.8953	115.385	191.541	125.735	153.801	165.446	204.514	229.958	202.666	223.322	199.088	170.404	189.554	157.725	173.424	171.772	103.843	85.7745	96.2032	113.334	103.72	147.888	231.855	271.723	277.444	297.33	229.903	324.929
CG7598/NDUFAF1 *	NADH:Ubiquinone Oxidoreductase Complex Assembly Factor 1	55.5585	84.4344	82.02	62.3041	83.7996	82.6753	46.0157	53.7342	82.7789	64.2652	82.7282	52.3499	84.5903	69.9555	65.0133	87.577	80.4707	73.0182	81.6448	60.5342	62.4041	80.0491	47.6222	39.7001	59.9541	62.4596	55.4215	67.6885	91.8015	107.609	114.88	94.7957	83.6034	122.737
CG11722/NDUFAF4 *	NADH:Ubiquinone Oxidoreductase Complex Assembly Factor 4	20.412	26.822	14.7909	16.546	23.8928	18.3179	9.06474	12.9261	22.0193	16.6154	18.177	17.5404	28.9514	27.896	17.12	27.2241	27.5225	14.5516	25.9106	14.8163	14.501	23.259	12.2674	11.426	13.3272	11.9391	11.2095	19.8984	29.9326	38.2102	34.7061	38.1527	28.9612	43.0099
sicily/NDUFAF6 *	NADH:Ubiquinone Oxidoreductase Complex Assembly Factor 6	11.864	14.7833	12.3779	13.5892	17.7947	14.0125	9.27745	11.8196	17.0705	11.8285	14.3163	13.4506	17.2588	14.9346	12.459	16.5943	18.1349	17.4671	19.3059	13.3951	12.4384	18.2622	10.6204	9.97383	13.2588	13.6495	11.7283	15.5207	19.4611	22.12	21.8015	20.6735	17.3623	23.3641
CG8067/NDUFAF5 *	NADH:Ubiquinone Oxidoreductase Complex Assembly Factor 5	65.9075	78.0936	73.8508	58.843	80.0252	69.7746	36.9866	51.9533	82.5604	63.3746	68.2702	66.9308	88.7978	96.6501	98.5046	94.5592	86.3627	62.9007	74.1287	76.6942	78.5616	69.6132	45.1653	46.0975	60.3033	57.2473	46.0765	60.2861	91.2398	115.194	124.677	129.953	92.8534	141.239
CG17726/NDUFAF7 *	NADH:Ubiquinone Oxidoreductase Complex Assembly Factor 7	25.3521	48.3963	32.3321	27.5376	52.2285	42.3753	14.0732	34.9478	48.1998	32.4817	59.8216	16.2624	46.5795	22.5849	34.375	39.5422	48.8977	58.9189	76.0542	41.8465	45.0571	64.7801	29.9844	11.5546	47.7237	37.6266	25.1416	24.5725	60.5511	86.4638	82.5138	56.2361	50.0177	75.501
CG3192/NDUFB8 *	NADH:Ubiquinone Oxidoreductase Subunit B8	141.568	269.766	183.031	146.765	255.158	230.033	92.0965	169.663	222.076	163.2	246.643	132.786	303.787	212.64	195.849	287.161	295.283	228.985	267.877	138.747	163.891	266.071	155.075	78.363	163.644	168.008	120.183	138.862	339.504	461.068	452.628	302.045	294.756	448.366
CG3214/NDUFA12 *	NADH:Ubiquinone Oxidoreductase Subunit A12	734.158	987.129	791.759	613.478	859.045	672.911	345.075	601.565	950.288	606.425	756.248	582.381	1188.93	1266.42	1357.61	1395.6	1236.43	870.092	1025.88	739.224	726.395	909.166	472.317	346.286	550.541	564.897	479.601	579.351	1330.46	1731.92	1780.28	1687.7	1306.59	1999.21
CG1970/NDUFS2	NADH dehydrogenase ubiquinone iron-sulfur protein 2, mito	1954.34	2114.38	2111.33	1676.35	2292.14	2098.59	971.71	1291.2	2355.37	1750.57	1903.12	2092.7	1573.4	2316.36	2143.47	2034.63	1699.22	1455.9	1903.88	2022.67	2005.05	2068.53	1178.31	1342.64	1818.25	1279.63	1160.76	1713.21	1814.52	2255.56	2405.12	2804.48	1779.76	2598.72
CG12203/NDUFS4	NADH dehydrogenase ubiquinone iron-sulfur protein 4, mito	101.4	241.1	155.16	132.9	199.93	183.66	75.91	170.18	211.94	157.45	241.98	125.04	293.38	167.97	181.39	278.47	249.37	253.82	284.55	151.88	169.48	278.61	142.27	65.52	171.01	178.07	129.95	126.37	293.66	425.07	382.69	261.73	266.57	398.96
CG8680/NDUFS6 *	NADH dehydrogenase ubiquinone iron-sulfur protein 6, mito	168.67	304.9	241.4	192.33	256.06	255.84	109.69	197.34	289.4	166.72	257.91	161.07	372.69	288.52	248.83	385.65	335.85	250.64	320.07	211.9	224.62	321.95	161.15	93.1	162.94	172.55	145.92	165.09	393.88	493.85	490.18	361.97	364.64	563.5
CG9172/NDUFS7	NADH dehydrogenase ubiquinone iron-sulfur protein 7, mito	582.87	1151.95	891.86	659.41	1052.45	946.44	400.5	827.04	1110.51	864.08	1176.66	521.64	1311.16	957.84	1234.38	1451.21	1328.8	1036.72	1241.41	844.75	827.17	1140.5	706.92	378.26	904.21	796.75	621.65	605.8	1495.66	1818.93	1917.3	1380.89	1348.71	1913.08
CG5703/NDUFV2	NADH dehydrogenase [ubiquinone] flavoprotein 2, mitochondrial	392.46	978.4	637.5	510.4	874.98	804.85	312.35	841.28	943.53	736.42	1168.99	343.52	1257.54	673.74	806.92	1224.26	1196.12	961.05	1158.8	562.77	582.58	1158.47	710.61	239.6	860.15	773.16	535.97	438.45	1245.32	1614.2	1647.16	845.47	1098.79	1662.58
CG34439/NDUFA1 *	NADH:Ubiquinone Oxidoreductase Subunit A1	280.39	394.48	348.57	235.69	311.2	280.33	161.73	220.96	364.05	238.41	291.5	280.21	431.97	474.56	396.18	461.67	422.31	339.74	412.58	260.24	298.61	342.87	190.59	145.65	178.75	206.46	183.87	266.18	455.83	627.41	615.51	609.03	477.33	666.82
CG15434/NDUFA2 *	NADH:Ubiquinone Oxidoreductase Subunit A2	136.67	193.52	148.29	69.56	126.27	119.19	31.04	93.38	167.5	92.37	114.95	135.06	229.66	299.46	230.06	255.97	241.92	151.13	246.59	181.72	142.87	157.1	84.69	54.97	87.67	75.96	56.68	66.02	313.3	333.72	358.75	445.16	303.15	505.28
CG7712/NDUFA6	NADH:Ubiquinone Oxidoreductase Subunit A6	345.54	587.95	447.41	330.01	491.95	501.49	200.88	368.7	526.38	342.38	516.09	319.46	702.02	608.86	604.45	782.77	673.61	514.92	588.82	385.72	422.24	579.88	305.31	202.94	335.21	327.03	265.71	308.05	777.2	976.11	977.22	779.06	691	1082.61
CG6020/NDUFA9	NADH:Ubiquinone Oxidoreductase Subunit A9	168.44	337.25	263.8	208.21	315.83	301.02	134.93	309.74	352	239.15	329.7	153.9	408.86	251.22	233.63	406.54	410.53	394.03	425.94	221.23	231.17	426.1	226.74	95.94	267.54	297.4	216.06	228.82	440.47	511.12	462.25	272.97	320.38	516.44
CG9350/NDUFA11 *	NADH:Ubiquinone Oxidoreductase Subunit A11	283.21	390.84	338.44	267.19	348.75	317.56	170.89	251.07	387.75	250.18	334.95	277.47	560.51	565.64	460.06	593.59	546.91	369.46	400.53	260.71	291.24	387.23	210.68	147.3	224.41	251.78	214.34	261.89	630.34	774.43	811.26	667.73	566.51	876.23
CG3446/NDUFA13	NADH:Ubiquinone Oxidoreductase Subunit A13	268.75	430.5	376.06	267.01	388.35	429.08	150.26	358.54	496.66	275.8	402.84	253.45	502.32	416.23	329.36	526.23	468.04	396.21	535.48	321.87	344.02	480.82	278.43	144.65	307.02	276.16	218.78	264.34	546.86	668	654.3	524.32	471.52	714.25
CG40002/NDUFB2	NADH:Ubiquinone Oxidoreductase Subunit B2	35.24	33.7	35.56	25.65	26.25	24.91	10.97	9.84	35.53	15.85	21.5	42.76	29.02	41.73	34.39	33.29	28.56	20.85	28.71	25.47	29.98	27.62	11.35	14.13	13.05	11.46	11.26	19.34	31.08	33.12	32.91	48.1	29.01	43.44
CG9306/NDUFB9	NADH:Ubiquinone Oxidoreductase Subunit B9	174.71	312.34	258.35	199.46	306.07	283.57	112.65	221.48	319.78	200.75	303.44	152.71	399.07	288.14	286.29	405.95	388	294.12	355.04	194.51	238.08	336.21	191.16	95.02	191.82	184.94	152.02	191.51	427.05	588	545.18	392.58	351.17	569.64
CG32230/NDUFA4	NADH Dehydrogenase (Ubiquinone) 1 Alpha Subcomplex, 4	4846.25	4931.92	4538.44	3229.24	4199.24	3220.76	1598.27	2334.18	3882.25	2604.73	2527.97	5205.06	3761.79	5733.36	5102.47	3986.24	3390.05	3212.27	4095.67	4190.94	3912.47	3295.89	1723.25	2344.25	2091.98	1815.33	2004.42	3286.92	4188.44	5410.78	5699.72	8287.14	4254.41	6550.51
CG7598/NDUFAF1 *	NADH:Ubiquinone Oxidoreductase Complex Assembly Factor 1	55.5585	84.4344	82.02	62.3041	83.7996	82.6753	46.0157	53.7342	82.7789	64.2652	82.7282	52.3499	84.5903	69.9555	65.0133	87.577	80.4707	73.0182	81.6448	60.5342	62.4041	80.0491	47.6222	39.7001	59.9541	62.4596	55.4215	67.6885	91.8015	107.609	114.88	94.7957	83.6034	122.737
CG6463/NDUFA5	NADH dehydrogenase [ubiquinone] 1 alpha subcomplex subunit 5	256.988	496.85	488.774	316.231	448.681	433.975	166.737	364.367	548.752	306.906	423.691	236.218	532.349	369.126	417.184	551.996	516.548	467.929	592.24	334.153	339.328	499.457	268.191	136.284	301.112	315.908	247.992	240.941	461.344	714.555	658.529	488.899	434.772	716.666
CG1746/ATP5MC2	ATP Synthase Membrane Subunit C Locus 2	534.46	735.19	707.32	541.02	684.19	701.22	364.21	554.27	859.02	507.31	583.14	496.49	718.23	487.16	392.55	611.22	560.84	686.15	868.23	558.15	652.71	799.78	498.88	294.08	491.46	631.6	603.73	651.54	638.7	973.68	646.12	606.57	629.81	769.32
CG3321/ATP5ME	ATP Synthase Membrane Subunit E	451.23	699.06	621.07	445.59	568.41	607.58	229.36	510.93	755.64	393.67	569.35	525.24	739.33	659.31	501.95	745.41	655.78	650.6	784.88	482.91	517.52	727.24	341.82	241.08	386.45	432.1	341.07	401.4	701.5	940.55	871.28	704.33	593.16	977.73
CG4692/ATP5MF *	ATP Synthase Membrane Subunit F	349.37	470.15	402.34	315.92	408.08	398.86	188.68	288.97	479.24	284.82	402.95	357.59	532.82	504	422.43	534.94	465.41	444.3	527.25	352.8	394.24	498.63	268.21	199.55	263.17	276.71	219.19	334.81	599.18	817.24	709.68	712.15	520.13	838.5
TFAM/TFAM	Mitochondrial Oxidation	61.2608	82.2838	59.3629	51.9894	76.7657	64.7236	34.2938	54.7254	83.1967	65.2399	82.8282	52.9474	90.6651	84.6502	98.0889	106.637	104.064	72.0695	79.1594	64.5567	64.986	78.1706	61.4106	37.7691	74.5068	63.361	51.4942	58.1466	110.192	129.29	133.093	120.932	92.0971	138.128
CG5261/DLAT *	Dihydrolipoamide acyltransferase	135.98	215.09	219.86	157.06	210.5	196.4	106.89	145.12	218.71	142.23	178.32	168.73	157.19	173.58	131.44	156.11	163.11	178.39	251.29	175.09	211.77	242.16	109.69	105.66	145.88	167.05	139.49	189.87	191.68	245.51	249.22	158	219.2	216.1
Stat92E/Stat3	mTorc1 Signalling	112.58	100.879	184.842	128.716	103.226	124.839	72.4048	84.2326	103.613	84.3602	79.5778	108.807	95.4802	121.042	157.314	77.3196	75.9291	124.442	106.236	127.414	123.078	96.6422	88.5859	98.5513	97.2391	89.9171	81.5689	84.9595	88.6876	95.2288	113.712	111.479	89.7528	85.9736
N/Notch1	mTorc1 Signalling	2.53391	2.6838	2.22051	1.6546	1.50477	2.51806	2.15678	2.12893	1.85603	2.06493	1.90754	2.00056	2.2987	2.88196	3.39283	2.42359	2.5433	2.54652	3.04977	2.48959	1.72869	2.53837	2.49557	1.80651	2.23491	1.72973	1.93697	1.82045	3.04573	2.82257	2.68174	2.27063	2.15704	2.98884
chico/IRS1	mTorc1 Signalling	35.6782	39.3912	32.7018	35.5672	44.3768	34.7317	39.2372	56.361	38.1197	37.8793	35.1803	30.8812	50.0449	23.381	32.6205	30.2396	32.9386	36.733	37.2333	38.8284	36.6534	39.3205	69.3096	43.6275	39.7252	29.4605	35.3837	33.7392	37.366	39.1716	45.9684	51.0677	33.6532	43.3555
S6k/S6k	mTorc1 Signalling	31.1874	25.2941	32.2472	31.0598	32.0712	34.1708	32.0026	30.3477	26.1274	26.7118	24.4493	34.4934	18.5411	22.8375	26.1517	16.2963	23.4587	28.8015	28.126	28.9417	33.1757	25.0846	30.467	40.2287	26.9406	25.8443	25.5588	28.734	21.1697	19.7976	18.6902	21.1924	22.5008	20.742
