# Supplementary material for: Time-restricted feeding promotes muscle function through purine cycle and AMPK signaling in Drosophila obesity models
Source: Nat Commun. 2023 Feb 21;14:949. doi: 10.1038/s41467-023-36474-4 (PMC9944249; doi:10.1038/s41467-023-36474-4)
Supplement: Supplementary file 10 — Supplementary Data 7 [file 41467_2023_36474_MOESM10_ESM.xlsx]

## Sheet: Data 7
Supplementary Data 7: Average FPKM of all genes in pathways seen in Human (restricted vs unrestricted) Genes Comparisons
				Green is common, Orange is HFD-specific, Light Blue is Sk2-specific
		Gene (Fly/Human)	Average ALF C	Average TRF C	Average ALF HF	Average TRF HF	Average ALF Sk-2	Average TRF Sk-2	Average Human Unrestricted	Average Human Restricted
	Common Up regulated	CG6188/GNMT	1.45387	2.8074	10.2414	68.1197	1.21288	5.8001	N/A	N/A
		CG6385/Sardh	6.07822	7.43302	3.44273	8.28531	10.4815	15.3982	0.510731	0.437773
		CG5955/TDH	5.90229	8.90279	5.39622	10.9148	8.911	15.4667	N/A	N/A
	Common Down Regulated: TG Synthesis	CG1942/Dgat2	1.44372	1.05879	1.6907	0.880826	1.51509	0.921895	5.41382	6.7756
		Lpin/Lpin3	56.5789	55.2371	131.822	106.464	65.99	72.7777	1.03378	0.975541
		CG4729/AGPAT3	58.22	52.5908	60.0339	53.482	63.8037	59.63	75.0438	74.1716
		CG3209/GPAT4	56.75	49.229	52.0838	53.0319	56.8014	51.64	33.4837	33.4773
		Ahcy13/Ahcy	17.476	21.9276	18.6859	21.0654	26.8635	27.3174	54.1516	54.838
		CG7560/MTHFR	26.2967	22.6503	24.2838	23.428	17.5876	19.5366	24.3991	24.253
		SamS/MAT1A	102.64	91.2423	88.559	89.5469	95.7499	111.667	88.0678	104.17
	De novo IMP Pathway	CG6767/PRPS1	170.036	170.879	155.075	204.434	215.869	307.464	27.5303	28.3361
		Prat2/Ppat	46.1255	53.414	38.4098	88.2933	79.4487	93.1592	5.66129	5.84395
		ade3/GART	16.8869	21.7044	14.3231	31.6319	39.5559	44.8108	24.2636	26.0342
		ade2/FGAMS	11.9122	16.5066	28.0872	51.4128	24.5268	27.6184	N/A	N/A
		ade5/PAICS	92.9668	116.135	126.169	193.999	184.286	220.855	17.7131	18.4126
		AdSL/AdSL	7.32648	12.8967	9.4958	16.7887	16.8948	16.6084	106.715	103.973
		CG11089/ATIC	16.8629	25.8465	27.4507	70.0007	47.3694	59.9597	8.16013	7.65175
		pug/MTHFD1	43.6643	54.3359	37.0283	58.9338	77.1806	97.505	37.2722	36.6687
		MTHFD1L							0.926666	1.16719
		Nmdmc/MTHFD2	8.75816	13.5246	36.6283	73.491	13.4394	17.4488	54.7223	57.5472
		MTHFD2L							10.3723	9.64745
		AdSS/AdSS	179.349	185.023	204.085	211.817	172.953	196.81	5.98804	6.04456
		ras/IMPDH	45.6105	46.3767	44.0294	46.5012	42.6251	47.6793	3.41134	4.0141
		IMPDH2							91.9252	95.0565
		bur/GMPS	53.7682	58.4904	51.798	56.6553	53.2919	54.2919	20.8398	20.9242
		CG3011/SHMT	17.1868	26.3745	18.8416	26.9378	43.6134	45.6042	16.2742	16.8393
		SHMT2							20.2737	20.3675
	Purine salvage Pathway	Ady43A/ADK	8.09833	8.38	8.24667	8.48333	9.21333	9.56	17.2292	16.5675
		Aprt/Aprt	11.503	12.6932	11.5222	11.5934	7.661	8.48826	13.514	13.4329
		ampdeam/AMPD1	72.6359	69.3407	62.0134	67.0925	38.9073	50.1062	355.192	367.643
	AMPK Signaling	AMPKalpha/PRKAA2	61.6377	60.6247	57.0403	53.8457	60.117	76.4643	384.422	399.729
	AMPK-Related	foxo/Foxo3a	40.8355	37.977	30.7778	29.8116	32.6921	43.6535	41.303	41.4864
		cg11658/FBXO25	13.7367	12.5248	14.2312	15.5813	10.2733	11.732	17.9327	17.7414
		bmm/PNPLA2	40.1125	43.2568	77.1209	83.5392	54.1145	67.6828	31.942	32.3639
		Atg1/ULK1	12.8648	15.6865	20.1331	21.9803	11.644	12.2782	16.3889	18.3218
	Glycolysis	Pfk/PFKM	129.617	125.712	124.055	110.156	103.229	145.325	1312.94	1286.02
		Hex-A/HK2	129.175	122.338	122.009	110.608	148.356	194.939	16.1185	18.3161
		Pgi/GPI	377.468	369.135	334.239	292.078	347.359	462.635	254.157	230.062
		Ald/ALDOC	3597.55	3402.7	3342.33	2699.8	2362.41	3431.94	1.00447	0.850106
		Pgk/PGK1	206.677	226.755	175.058	154.095	211.576	282.579	552.55	509.13
		Eno/ENO1	474.901	515.668	441.878	355.464	410.839	587.505	98.5154	113.131
		Pfrx/PFKFB1	36.4853	40.3371	35.5956	33.277	61.4526	79.0756	30.4364	28.6148
		Tpi/TPI1	167.555	191.647	174.566	141.646	84.735	113.42	958.482	850.728
		Gapdh1/GAPDH1	525.119	585.311	449.293	434.06	474.918	642.485	7964.62	7712.56
		Pglym78/Pgam1	146.866	197.722	124.311	126.344	173.913	223.407	3.12999	3.1024
		Pyk/PKM	353.119	455.434	296.403	250.897	477.323	671.833	1692.23	1541.62
	Glycogen Metabolism	AGBE/GBE1	194.45	185.296	159.333	166.297	126.56	150.457	124.873	128.855
		CG9485/AGL	92.0481	86.0691	82.6355	79.915	71.7883	99.3923	1770	1607.01
		UGP/UGP2	548.97	461.825	454.258	360.419	513.419	659.469	336.098	318.132
		PGM/PGM1	282.633	255.126	204.895	194.756	298.742	369.836	1180.17	1182.05
		GlyS/GYS1	218.991	282.278	194.063	197.291	229.297	306.168	170.322	170.981
		GlyP/PYGM	201.025	173.512	180.988	137.323	196.716	269.673	4902.83	4643.52
	TCA/ETC Related	CG17996/CMC1	115.781	104.664	90.8413	72.3515	164.441	221.021	11.2882	10.6352
		CG7598/NDUFAF1	75.132	66.6614	63.6453	55.4743	74.5806	102.571	32.1768	31.3565
		ox/UQCRB	1200.88	1289.08	1069.2	757.78	1997.79	2896.94	383.194	361.903
		Ucrh/UQCRH	208.618	191.054	144.124	99.3504	342.633	558.102	155.341	142.198
		CG6463/NDUFA5	406.916	409.811	341.112	251.738	466.112	579.127	204.116	192.743
		mtacp1/NDUFAB1	230.147	240.581	196.398	166.176	256.763	358.522	158.348	144.695
		CG12400/NDUFC2	273.171	323.763	233.7	179.574	397.758	614.48	62.9157	60.6028
		CG11455/NDUFS5	181.092	163.054	140.634	108.461	203.315	272.197	138.455	130.813
		CG11722/NDUFAF4	20.1303	18.4008	16.0571	13.3446	25.5959	35.4955	36.3547	34.6281
		sicily/NDUFAF6	14.0703	16.1523	12.9605	12.4586	16.2348	20.7971	23.7687	23.451
		CG8067/NDUFAF5	71.0825	65.945	61.6793	52.5294	87.6757	115.859	34.4971	32.1714
		CG17726/NDUFAF7	38.037	52.3279	34.2978	29.4339	38.0933	68.5473	19.5492	19.2823
		CG3192/NDUFB8	204.387	194.254	171.078	137.356	253.528	383.061	26.8241	25.6245
		CG3214/NDUFA12	776.413	775.775	640.331	498.832	1217.09	1639.36	103.881	98.6207
		CG14483/PET100	220.928	196.177	173.925	129.617	292.163	387.477	8.25046	7.76458
		CG4942/COX18	14.1026	12.4402	10.7686	8.99118	9.28554	13.0279	11.2994	10.6202
		CG11562/PET117	20.0685	21.5946	14.8913	13.4652	27.166	35.1202	3.33917	3.34963
		l(3)neo43/COX16	50.9708	51.847	40.6947	26.0874	86.5383	124.87	7.2634	6.83546
		SdhC / SdhC	843.632	907.058	713.042	584.006	1199.97	1722.89	102.39	99.6474
		CG10219/SdhD	532.096	538.898	452.639	372.351	683.561	907.623	153.11	144.04
		SdhA / SdhA	857.769	948.85	787.934	604.874	841.668	1234.79	260.311	254.467
		CG8680/NDUFS6	236.533	243.907	197.022	150.125	313.92	444.67	42.6937	42.0869
		CG34439/NDUFA1	308.443	303.657	259.477	195.25	418.945	575.322	162.061	150.657
		CG15434/NDUFA2	132.25	160.023	105.717	70.9983	236.525	376.56	80.763	75.9461
		CG9350/NDUFA11	324.332	312.335	278.718	218.4	523.547	721.083	41.0105	38.66
		CG5037/COX10	135.462	124.507	102.297	85.9533	164.283	218.802	35.2671	35.5378
		CG4692/ATP5MF	390.787	408.592	333.708	260.273	478.887	699.48	76.4097	70.6147
		TFAM/TFAM	66.0644	68.1374	62.2052	57.7814	93.0891	120.622	32.0934	31.5821
		CG5261/DLAT	189.148	194.753	160	142.94	152.092	213.285	137.456	128.44
		CG6439/Idh3b	407.804	399.077	355.435	280.486	419.287	559.885	92.0004	89.7083
		CG5028/IDH3G	579.849	561.492	512.426	393.304	542.317	767.178	27.421	26.7353
		Nc73EF/OGDH	1202.65	1273.98	1248.16	933.332	1551.33	2204.45	325.895	318.594
		SdhA / SdhA	857.769	948.85	787.934	604.874	841.668	1234.79	241.197	220.873
		SdhC / SdhC	843.632	907.058	713.042	584.006	1199.97	1722.89	103.878	99.6474
		CG10219/SdhD	532.096	538.898	452.639	372.351	683.561	907.623	156.456	144.04
		Acon/Aco2	1925.18	2205.44	1815.14	1564.97	2401.33	3467.65	245.699	232.343
		l(1)G0156/IDH3A	385.784	377.62	321.487	245.902	339.361	486.063	38.2115	38.9306
		CG12895/SDHAF2	125.023	104.57	98.1635	74.4411	141.359	184.62	7.17116	6.8853
		CG14482/UQCR11	12.4417	12.3233	12.0983	11.69	12.715	12.98	126.52	118.927
		CG7580/UQCRQ	12.1217	12.2233	11.9733	11.7083	12.62	12.8967	330.097	307.682
		CoVa/COX5A	13.1483	13.1633	12.9283	12.715	13.4183	13.75	204.78	199.021
		levy/COX6A1	11.9483	12.135	11.9417	11.6383	12.3367	12.615	4.22039	3.96183
		cype/COX6C	12.5033	12.6417	12.4183	12.145	13.1033	13.3667	242.924	229.341
		CoVb/COX5B	12.7733	12.855	12.49	12.255	13.095	13.4917	448.454	420.63
		CoVIIc/COX7C	13.2467	13.085	12.9733	12.63	13.5033	13.7467	406.202	377.641
		CoVIII/COX8A	11.6817	11.775	11.4067	11.1583	11.895	12.1667	254.727	238.519
		CG3621/NDUFA7	10.545	10.7233	10.54	10.2967	11.0433	11.3	1.99117	1.8784
		Pdsw/NDUFB10	11.1783	11.2217	11.04	10.8367	11.1783	11.4367	279.485	270.321
		CG10320/NDUFB3	10.2267	10.4133	10.1033	9.99833	10.8533	11.185	126.038	115.388
		CG5548/NDUFB7	9.52833	9.77	9.44	9.265	9.62	10.0083	168.532	159.77
		SdhB/SdhB	13.2133	13.48	13.19	13.0717	13.8083	14.2033	234.23	220.873
		CG1970/NDUFS2	15.305	15.0367	15.0783	14.8883	15.155	15.42	128.441	126.445
		CG12203/NDUFS4	10.715	10.915	10.65	10.4633	11.0933	11.5117	114.75	107.374
		CG9172/NDUFS7	13.8883	13.91	13.7617	13.5783	14.2667	14.6117	134.702	126.36
		CG5703/NDUFV2	13.2183	13.325	13.19	13.0033	13.6483	13.9817	14.1372	13.5195
		CG7712/NDUFA6	11.7917	11.7683	11.5733	11.3217	12.205	12.5583	135.172	127.905
		CG6020/NDUFA9	12.4283	12.5367	12.3367	12.2	12.6767	12.9467	93.3925	87.8889
		CG3446/NDUFA13	12.105	12.14	11.935	11.6867	12.32	12.685	78.466	71.7854
		CG40002/NDUFB2	8.09167	7.85833	7.65333	7.22667	8.07	8.29	143.383	134.577
		CG9306/NDUFB9	11.4783	11.4833	11.26	11.01	11.8217	12.19	303.543	282.934
		CG4769/CYC1	13.6433	13.5533	13.4767	13.1633	13.8083	14.105	332.025	313.486
		CG4169/UQCRC2	12.055	12.4133	12.1217	11.965	12.43	12.7317	546.543	527.201
		CG9603/COX7A1	9.79	9.845	9.595	9.675	9.74	9.71667	953.692	884.143
		CG31648/COX11	8.45167	8.4	8.12833	7.86667	8.67167	8.855	64.3447	61.7158
		CG3803/COX15	7.34	7.37333	7.12333	7.10667	7.155	7.255	46.0044	43.9308
		CG9065/COX17	11.5783	11.5883	11.51	11.2417	11.9067	12.1383	40.1415	39.4576
		CG1746/ATP5MC2	13.99	14.0717	13.7983	13.735	13.8433	14.0833	227.424	225.327
		CG3321/ATP5ME	12.3333	12.325	12.1433	11.825	12.4817	12.72	118.754	110.26
		kdn/CS	95.0454	95.9976	87.5224	81.2937	58.5877	67.9978	218.203	208.967
		ATPCL/ACLY	64.275	70.5533	40.1633	61.96	96.59	111.197	12.705	12.4216
		IDH/IDH1	178.172	171.528	136.928	128.237	159.672	152.348	22.7363	21.5727
		CG5214/DLST	329.825	316.807	309.09	244.035	313.955	412.902	66.0384	65.9385
		CG7430/DLD	124.75	139.792	117.433	107.438	160.23	207.59	216.812	207.473
		SdhB/SDHB	584.363	787.42	599.147	524.687	980.513	1389.95	234.23	220.873
		CG32230/NDUFA4	4160.97	3404.57	3025.41	2211.02	4082.1	5731.83	742.202	679.513
		Mdh1/MDH1	161.01	181.25	128.133	152.558	217.755	230.443	495.953	457.209
		Mdh2/MDH2	257.368	303.335	231.973	200.172	279.728	362.993	369.949	361.24
		CG1516/PC	67.335	76.69	64.8067	71.0183	56.185	69.7583	11.1983	11.0051
		CG11876/PDHB	56.95	75.17	56.7133	53.5467	66.0083	96.425	152.445	147.337
	TCA Mediated Gluconeogenesis	CG10924/PCK2	119.883	116.322	102.743	81.65	69.4983	124.49	1.01217	1.0264
