# Supplementary material for: Time-restricted feeding promotes muscle function through purine cycle and AMPK signaling in Drosophila obesity models
Source: Nat Commun. 2023 Feb 21;14:949. doi: 10.1038/s41467-023-36474-4 (PMC9944249; doi:10.1038/s41467-023-36474-4)
Supplement: Supplementary file 11 — Supplementary Data 8 [file 41467_2023_36474_MOESM11_ESM.xlsx]

## Sheet: Data 8_Glossary
Supplementary Data 8: Glossary of Drosophila orthologs of human genes and metabolite abbreviations.
Drosophila ortholog	Human Gene	Function Annotation		Abbreviation	Metabolite
CG6188/Gnmt	Gnmt	Glycine N-methyltransferase		SAM	S-adenosylmethionine
CG6385/Sardh	Sardh	Sarcosine dehydrogenase		sarcosine	N-methylglycine
CG5995	Tdh	threonine dehydrogenase		SAH	S-adenosylhomocysteine
CG6806/Lsp2	N/A	Larval serum protein 2		G3P	Glycerol 3-phosphate
CG5896/grass	N/A	Gram-positive specific serine protease		LPA	lysophosphatidic acid
CG1942/Dgat2	Dgat2	Diacylglycerol O-acyltransferase 2		PA	phosphatidic acid
CG7997	N/A	Predicted to have alpha-galactosidase activity		DAG	diacrylglycerol
CG13992	N/A	Unknown		TG	triacylglycerol
CG10361	GCAT	glycine C-acetyltransferase		DMG	dimethylglycine
CG3209/Gpat4	Gpat4	Glycerol-3-phosphate O-acyltransferase 4		IMP	inosine 5’-monophosphate
CG4729/Agpat3	Agpat 3	1-Acylglycerol-3-phosphate O-acyltransferase 3		Met	Methionine
CG8709/Lpin	Lpin3	Lipin		R5P	Ribose 5-phosphate
CG3011/Shmt	Shmt1/2	Serine hydroxymethyl transferase		PRPP	5-phospho-alpha-D-ribose 1-diphosphate
CG4067/pug	Mthfd1	Trifunctional enzyme methylenetetrahydrofolate dehydrogenase involved in the pigmentation of pteridines and ommochromes		PRA	5-phosphoribosylamine
CG18466/Nmdmc	Mthfd2	NAD-dependent methylenetetrahydrofolate dehydrogenase		FGAR	5'-phosphoribosylformylglycinamide
CG6767/Prps	Prps1	Phosphoribosyl pyrophosphate synthetase		FGAM	5'-phosphoribosylformylglycinamidine
CG10078/Prat2	Ppat	Phosphoribosylamidotransferase 2		AIR	5'-phosphoribodyl-5-aminoimidazole
CG31628/Gart	Gart	GART trifunctional enzyme		SAICAR	5'-phosphoribosyl-5-aminomidazole-4-N-succinocarboxamide
CG9127/Pfas	Pfas	Phosphoribosylformylglycinamidine synthase		AICAR	5'-phosphoribosyl-5-aminoimidazole-4-carboxamide
CG3989/Paics	Paics	PAICS bifunctional enzyme		IMP	inosine 5'-monophosphate
CG3590/AdSL	Adsl	Adenylosuccinate lyase		AMP	adenosine monophosphate
CG11089	Atic	Predicted to have IMP cyclohydrolase activity and phosphoribosylaminoimidazolecarboxamide formyltransferase activity.		XMP	xanthylate
CG17273/AdSS	Adss	Adenylosuccinate synthase		GMP	guanylate
CG1799/ras	Impdh1	Predicted to have IMP dehydrogenase activity.		THF	tetrahydrofolate
CG9242/bur	Gmps	Exhibits deubiquitinase activator activity.
CG3051/AMPKα	Ampkα	AMP-activated protein kinase α subunit
CG7254/GlyP	Pygm	Glycogen phosphorylase
CG6904/GlyS	Gys1	Glycogen synthase
CG4347/Ugp	Ugp2	UDP-glucose pyrophosphorylase
CG9485	Agl	Predicted to have 4-alpha-glucanotransferase activity and amylo-alpha-1,6-glucosidase activity
CG5165/Pgm1	Pgm	Phosphoglucose mutase 1
CG33138/AGBE	Gbe1	1,4-Alpha-Glucan Branching Enzyme
CG4001/Pfk	Pfkm	phosphofructokinase
CG3001/Hex-A	Hk2	Hexokinase A
CG8251/Pgi	Gpi	Phosphoglucose isomerase
CG6058/Ald1	Aldoc	Aldolase 1
CG17654/Eno	Eno1	Enolase
CG3127/Pgk	Pgk1	Phosphoglycerate kinase
CG3400/pfrx	Pfkfb1	6-phosphofructo-2-kinase
CG12233/Idh3a	Idh3a	Isocitrate dehydrogenase 3a
CG6439/Idh3b	Idh3b	Isocitrate dehydrogenase 3b
CG5028	Idh3g	Predicted to have isocitrate dehydrogenase (NAD+) activity
CG11661/Ogdh	Ogdh	Predicted to have oxoglutarate dehydrogenase (succinyl-transferring) activity
CG12895	Sdhaf2	Predicted to be involved in cellular respiration; mitochondrial respiratory chain complex II assembly; and protein-FAD linkage.
CG9244/mAcon1	Aco2	Mitochondrial aconitase 1
CG17246/SdhA	Sdha	Succinate dehydrogenase, subunit A
CG3283/SdhB	Sdhb	Succinate dehydrogenase, subunit B
CG6666/SdhC	Sdhc	Succinate dehydrogenase, subunit C
CG10219/SdhD	Sdhd	Succinate dehydrogenase, subunit D
CG14865/l(3)neo43	Cox16	Predicted to be involved in mitochondrial cytochrome c oxidase assembly
CG4942	Cox18	Predicted to be involved in mitochondrial cytochrome c oxidase assembly
CG14483	Pet100	Predicted to be involved in mitochondrial cytochrome c oxidase assembly.
CG11562	Pet117	Predicted to be involved in mitochondrial cytochrome c oxidase assembly.
CG7598/CIA30	Ndufaf1	Predicted to have unfolded protein binding activity. Involved in several processes, including mitochondrial electron transport, NADH to ubiquinone; mitochondrial respiratory chain complex I assembly
CG11722	Ndufaf4	Predicted to be involved in mitochondrial respiratory chain complex I assembly
CG8067	Ndufaf5	Predicted to be involved in mitochondrial respiratory chain complex I assembly.
CG15738/sicily	Ndufaf6	Severe impairment of CI with lengthened youth
CG17726	Ndufaf7	Predicted to have protein-arginine omega-N symmetric methyltransferase activity. Predicted to be involved in mitochondrial respiratory chain complex I assembly.
CG3192/ND-ASHI	Ndufb8	NADH dehydrogenase (ubiquinone) ASHI subunit
CG3214/ND-B17.2	Ndufa12	Predicted to have NADH dehydrogenase activity
CG17996	Cmc1	Predicted to have copper ion binding activity. Predicted to be involved in mitochondrial cytochrome c oxidase assembly.
Fly line	Resource: ID	Assay tested
Canton S		Flight test, negative geotaxis, western blot
Sk2 mutant	BDSC: 14133	Flight test, negative geotaxis, western blot
Gnmt-RNAi	BDSC: 42637	Flight test, ATP quantification assay, RT-qPCR
Gnmt-RNAi	VDRC: 110623	Flight test, RT-qPCR
Gnmt-RNAi	VDRC: 25983	Flight test, RT-qPCR
Sardh-RNAi	BDSC: 51883	Flight test
Sardh-RNAi	VDRC: 108873	Flight test, RT-qPCR
Sardh-RNAi	VDRC: 27601	Flight test, RT-qPCR
CG5955-RNAi	BDSC: 64566	Flight test, RT-qPCR
CG5955-RNAi	VDRC: 102443	Flight test, RT-qPCR
CG5955-RNAi	VDRC:15838	Flight test, RT-qPCR
Dgat2-RNAi	VDRC: 107788	Flight test, RT-qPCR
Nmdmc-RNAi	BDSC: 62268	Flight test, ATP quantification assay, RT-qPCR
Nmdmc-RNAi	VDRC: 110198	Flight test
Ampka-RNAi	BDSC: 57785	Flight test
GlyS-RNAi	BDSC: 50956	Flight test
GlyP-RNAi	VDRC: 27928	Flight test
Pfk-RNAi	BDSC: 34336	Flight test
Ald1-RNAi	BDSC: 26301	Flight test
Ald1-RNAi	BDSC: 65884	Flight test
Nc73EF-RNAi	BDSC: 33686	Flight test
mAcon1-RNAi	BDSC: 34028	Flight test
mAcon1-RNAi	BDSC: 24756	Flight test
SdhD-RNAi	BDSC: 65040	Flight test
CG15738-RNAi	BDSC: 55442	Flight test
Sk2-RNAi	BDSC: 35570	Flight test
Control RNAi line	BDSC: 36303	Flight test
Control RNAi line	BDSC: 36304	Flight test, ATP quantification assay
