# Supplementary material for: Time-restricted feeding promotes muscle function through purine cycle and AMPK signaling in Drosophila obesity models
Source: Nat Commun. 2023 Feb 21;14:949. doi: 10.1038/s41467-023-36474-4 (PMC9944249; doi:10.1038/s41467-023-36474-4)
Supplement: Supplementary file 13 — Source Data [file 41467_2023_36474_MOESM13_ESM.xlsx]

## Sheet: Cover Fig1
Source data for
Time-restricted feeding promotes muscle function through purine cycle and AMPK signaling in Drosophila obesity models
Christopher Livelo1*, Yiming Guo1*, Farah Abou Daya1,Vasanthi Rajasekaran1, Shweta Varshney2,#, Hiep D. Le2, Stephen Barnes, Satchidananda Panda2, Girish C. Melkani1,#,†
1. Department of Pathology, Division of Molecular and Cellular Pathology, Heersink School of Medicine, University of Alabama at Birmingham, Birmingham, AL 35294, USA.
2. Regulatory Biology Laboratory, Salk Institute for Biological Studies, La Jolla, CA 92037, USA.
3. Department of Pharmacology and Toxicology, University of Alabama at Birmingham, Birmingham, AL 35294, USA.
This excel file includes source data and statistical analyses for:
(Fig2) Figure 2. c, d, f, g, h
(Fig3) Figure 3. a, c, d, e, f, g
(Fig4) Figure 4. c, e, f, g, i, j
(Fig5) Figure 5. e, g, h
(Fig6) Figure 6. e, f, h, i, j, k
(S. Fig2) Supplementary Figure 2. c
(S. Fig3) Supplementary Figure 3. a, b, d, e, f, g, h, i, k, l, m, n
(S. Fig4) Supplementary Figure 4. a, b, c, d, e, g, h, i, k, m
(S. Fig5) Supplementary Figure 5. b, c, e, f, h, i
(S. Fig7) Supplementary Figure 7. c, d, e, f, g, h, i, j, k
(S. Fig8) Supplementary Figure 8. f, g, h, i, j, k, l.

## Sheet: Fig2
Fig 2c
Relative glycine levels under ALF and TRF in 3-week-old female WT, HFD and Sk2 thoraces (Normalized by WT-ALF).											Two-Way ANOVA
3-week-old Female	R1	R2	R3	R4	R5	R6	Average	SD	N		Šídák's multiple comparisons test	Mean Diff.	95.00% CI of diff.	Below threshold?	Summary	Adjusted P Value
WT-ALF	0.781051	0.7702	1.01062	1.05585	1.28548	1.0968	1	0.197407	6		WT-ALF vs. WT-TRF	-0.02761	-0.4155 to 0.3602	No	ns	>0.9999
WT-TRF	0.694197	0.952992	0.728317	1.1895	1.36361	1.23707	1.02761	0.279029	6		WT-ALF vs. HF-ALF	0.4008	0.01299 to 0.7887	Yes	*	0.0382
HFD-ALF	0.44986	0.511201	0.212497	0.762124	0.817301	0.842047	0.599172	0.250069	6		WT-ALF vs. Sk2-ALF	-0.7714	-1.159 to -0.3835	Yes	****	<0.0001
HFD-TRF	0.695856	0.717865	0.460359	0.675094	0.854839	1.01296	0.736162	0.185719	6		HF-ALF vs. HF-TRF	-0.137	-0.5248 to 0.2509	No	ns	0.9911
Sk2-ALF	1.53799	1.73935	1.72602	1.87114	1.91573	1.83807	1.77138	0.136228	6		Sk2-ALF vs. Sk2-TRF	-0.3914	-0.7792 to -0.003512	Yes	*	0.0465
Sk2-TRF	1.86502	2.16917	2.11834	2.29179	2.11046	2.42165	2.16274	0.188188	6
											Source of Variation	% of total variation	P value	P value summary
											Interaction	1.642	0.1136	ns
											Row Factor: Model	85.41	<0.0001	****
											Column Factor: Regimen	2.429	0.0133	*
Fig 2d
Flight performance of female flies with Act88F-Gal4 driven IFM-specific knockdown (KD) of Gnmt, Sardh or CG5955 at 1, 3, and 5 weeks of age.														Precise N
Act88F-Gal4> (1-week-old Female)	R1	R2	R3	R4	R5	R6	R7	R8	R9	Average	SD	#N of flies		Sample	# of Flies
Ctrl RNAi (BDSC: 36303)	5.5	5.6	5.78947	5.6	5.57895	5.75	5.6	5.75	5.5	5.6312	0.108015	170		1w-Ctrl RNAi	339
Ctrl RNAi (BDSC: 36304)	5.57895	5.36842	5.8	5.78947	5.76471	5.78947	5.88235	5.68421	5.6	5.71048	0.15736	169		1w-Gnmt RNAi	320
Gnmt RNAi (VDRC: 25983)	4.8	4.23529	5.17647	5.26316	4.8	4.66667	4.8	-	-	4.82023	0.339129	113		1w-Sardh RNAi	326
Gnmt RNAi (BDSC: 42637)	3.86667	4.57143	4.57143	4.875	4.33333	4.42857	4.53333	-	-	4.45425	0.308567	100		1w-CG5955 RNAi	312
Gnmt RNAi (VDRC: 110623)	4.93333	4.53333	4.35294	4.70588	4.75	4.76923	4.71429	-	-	4.67986	0.185905	107		3w-Ctrl RNAi	279
Sardh RNAi (VDRC: 108873)	4.25	4.93333	4.47059	4.375	4.66667	5.14286	5.05882	-	-	4.69961	0.35147	110		3w-Gnmt RNAi	329
Sardh RNAi (VDRC: 27601)	4.83333	4.5	4.25	4.72727	4.25	4.875	4.52632	-	-	4.56599	0.257747	102		3w-Sardh RNAi	363
Sardh RNAi (BDSC: 51883)	4.8	5.2	5.05263	5	4.82353	4.14286	4.66667	-	-	4.81224	0.344708	114		3w-CG5955 RNAi	325
CG5955 RNAi (BDSC: 64566)	1.57143	2.66667	2.71429	2.42857	2.54545	3.375	2.10526	-	-	2.48667	0.557271	103		5w-Ctrl RNAi	276
CG5955 RNAi (VDRC: 15838)	0.153846	0.428571	0.285714	0.461538	0.8	0.4	0.631579	-	-	0.451607	0.213402	108		5w-Gnmt RNAi	304
CG5955 RNAi (VDRC: 102443)	0.428571	0.375	0.333333	0.285714	0.153846	0.285714	0.333333	-	-	0.313645	0.086452	101		5w-Sardh RNAi	314
														5w-CG5955 RNAi	313
Act88F-Gal4> (3-week-old Female)	R1	R2	R3	R4	R5	R6	R7	R8	R9	Average	SD	#N of flies
Ctrl RNAi (BDSC: 36303)	5.27273	5.5	5.42857	5.23077	4.76923	5.45455	5.38462	5.14286	5.1	5.29149	0.229191	128
Ctrl RNAi (BDSC: 36304)	4.66667	4.88889	5.5	5.38462	5.53846	5.33333	5.05882	5.36842	5.1	5.19583	0.29491	151		One-way ANOVA
Gnmt RNAi (VDRC: 25983)	3.3	3	3.22222	2.93333	3.2	3.23077	3.57143	-	-	3.20825	0.20818	116		Šídák's multiple comparisons test	Mean Diff.	95.00% CI of diff.	Below threshold?	Summary	Adjusted P Value
Gnmt RNAi (BDSC: 42637)	3.25	3.17647	2.93333	2.8	2.85714	3.22222	3.64706	-	-	3.1266	0.292792	107		1w-Ctrl vs. 1w-Gnmt RNAi	1.01	0.5449 to 1.477	Yes	****	<0.0001
Gnmt RNAi (VDRC: 110623)	3.33333	3.41176	3.73333	3.05882	3.14286	3.11111	3.84615	-	-	3.37677	0.310094	106		1w-Ctrl vs. 1w-Sardh RNAi	0.97	0.5037 to 1.436	Yes	****	<0.0001
Sardh RNAi (VDRC: 108873)	4	3.8	3.8	4.11111	3.57895	3.9	3.8	-	-	3.85572	0.170254	134		1w-Ctrl vs. 1w-CG5955 RNAi	4.58	4.112 to 5.045	Yes	****	<0.0001
Sardh RNAi (VDRC: 27601)	3.46667	3.22222	3.33333	3.5	3.52381	3.52941	3.88889	-	-	3.4949	0.207579	123		3w-Ctrl vs. 3w-Gnmt RNAi	1.992	1.729 to 2.255	Yes	****	<0.0001
Sardh RNAi (BDSC: 51883)	3.46667	3.6	3	3.69231	3.69231	3.5	4.25	-	-	3.60018	0.371331	106		3w-Ctrl vs. 3w-Sardh RNAi	1.579	1.315 to 1.842	Yes	****	<0.0001
CG5955 RNAi (BDSC: 64566)	1.2	1.05882	1.42857	1	1.28571	0.352941	0.777778	-	-	1.01483	0.359466	111		3w-Ctrl vs. 3w-CG5955 RNAi	4.704	4.441 to 4.967	Yes	****	<0.0001
CG5955 RNAi (VDRC: 15838)	0.666667	0.470588	0.375	0.285714	0.769231	0.333333	0.631579	-	-	0.504587	0.186017	112		5w-Ctrl vs. 5w-Gnmt RNAi	1.996	1.706 to 2.286	Yes	****	<0.0001
CG5955 RNAi (VDRC: 102443)	0	0	0	0.153846	0.125	0.111111	0	-	-	0.0557082	0.070611	102		5w-Ctrl vs. 5w-Sardh RNAi	1.843	1.553 to 2.132	Yes	****	<0.0001
														5w-Ctrl vs. 5w-CG5955 RNAi	3.57	3.280 to 3.860	Yes	****	<0.0001
Act88F-Gal4> (5-week-old Female)	R1	R2	R3	R4	R5	R6	R7	R8	R9	Average	SD	#N of flies
Ctrl RNAi (BDSC: 36303)	3.71429	4.44444	4.33333	4.13333	3.52941	3.2	3.57895	3.86667	4	3.86671	0.403838	143
Ctrl RNAi (BDSC: 36304)	3.83333	3.64706	3.14286	4.30769	4	3.71429	3.85714	4.125	3.41176	3.78213	0.356753	133
Gnmt RNAi (VDRC: 25983)	2.16667	1.23077	1.69231	2.125	1.46667	1.46667	2.44444	-	-	1.79893	0.449669	102
Gnmt RNAi (BDSC: 42637)	2	1.85714	1.85714	2	1.75	2.28571	1.85714	-	-	1.94388	0.17479	102
Gnmt RNAi (VDRC: 110623)	1.07692	2	1.88235	1.86667	2	1.375	2	-	-	1.74299	0.367864	100
Sardh RNAi (VDRC: 108873)	1.73333	1.6	1.84615	1.71429	1.38462	2.13333	1.88235	-	-	1.7563	0.234872	102
Sardh RNAi (VDRC: 27601)	1.84615	1.85714	1.23077	2.23529	2	2.71429	2.625	-	-	2.07266	0.509088	101
Sardh RNAi (BDSC: 51883)	1.77778	2.10526	1.8	2.35294	2.54545	2.23529	2	-	-	2.11668	0.283614	111
CG5955 RNAi (BDSC: 64566)	0.777778	0.923077	0.823529	1	0.428571	0.235294	0.923077	-	-	0.73019	0.286961	106
CG5955 RNAi (VDRC: 15838)	0.111111	0	0	0	0.125	0	0	-	-	0.0337302	0.0577446	101
CG5955 RNAi (VDRC: 102443)	0	0	0	0	0	0	0	-	-	0	0	106
Fig 2f
Intramuscular lipid quantification (lipid droplet size) showed significant increases upon Act88F-Gal4 driven KD of Gnmt, Sardh and CG5955 compared to age-matched control.														One-way ANOVA
Act88F-Gal4> (3 Wk Female)	R1	R2	R3	R4	R5	R6	R7	R8	R9	Average	SD	N		Šídák's multiple comparisons test	Mean Diff.	95.00% CI of diff.	Below threshold?	Summary	Adjusted P Value
Ctrl RNAi (BDSC: 36304)	1.00993	1.11322	0.429276	0.536698	1.96619	0.410902	1.18541	1.41087	0.93751	1	0.505092	9		Ctrl RNAi vs. Gnmt RNAi	-0.1367	-0.7736 to 0.5003	No	ns	0.9124
Gnmt RNAi (VDRC: 25983)	1.17944	1.76684	1.36554	0.456584	0.71015	0.633056	1.08927	1.17352	1.85563	1.13667	0.483463	9		Ctrl RNAi vs. Sardh RNAi	-1.176	-1.813 to -0.5393	Yes	***	0.0002
Sardh RNAi (VDRC: 108873)	2.51988	1.87573	2.40502	1.02558	3.13113	2.2085	2.64877	2.55661	1.21449	2.17619	0.688341	9		Ctrl RNAi vs. Tdh RNAi	-1.692	-2.329 to -1.055	Yes	****	<0.0001
CG5955 RNAi (BDSC: 64566)	3.41755	2.09605	3.34089	2.06384	2.98112	2.37846	2.75435	2.54336	2.65091	2.69183	0.488212	9
Fig 2g
Intramuscular lipid quantification (lipid droplet density) showed significant increases upon Act88F-Gal4 driven KD of Gnmt, Sardh and CG5955 compared to age-matched control.														One-way ANOVA
Act88F-Gal4> (3 Wk Female)	R1	R2	R3	R4	R5	R6	R7	R8	R9	Average	SD	N		Šídák's multiple comparisons test	Mean Diff.	95.00% CI of diff.	Below threshold?	Summary	Adjusted P Value
Ctrl RNAi (BDSC: 36304)	0.469729	0.807933	1.05219	1.2025	0.676409	0.939457	0.920668	1.08977	1.84134	1	0.386067	9		Ctrl RNAi vs. Gnmt RNAi	-2.186	-3.472 to -0.8992	Yes	***	0.0005
Gnmt RNAi (VDRC: 25983)	1.67223	2.78079	5.26096	2.78079	3.08142	2.14196	5.61795	3.38205	1.95407	3.1858	1.3918	9		Ctrl RNAi vs. Sardh RNAi	-0.9102	-2.197 to 0.3764	No	ns	0.2319
Sardh RNAi (VDRC: 108873)	1.46555	0.770355	1.70981	1.29645	2.12317	5.63674	1.59708	1.54071	1.05219	1.91023	1.44987	9		Ctrl RNAi vs. Tdh RNAi	-1.407	-2.694 to -0.1205	Yes	*	0.0285
CG5955 RNAi (BDSC: 64566)	2.36743	1.63466	1.33403	2.40501	3.13779	2.762	2.64927	3.53236	1.84134	2.4071	0.71191	9
Fig 2h
Flight performance of 3- and 5-week-old female flies with Act88F-Gal4 driven KD of Gnmt, Sardh and CG5955 under ALF and TRF.											Precise N
Act88F-Gal4> (3-week-old Female)	Cond.	R1	R2	R3	R4	Average	SD	#N of flies			Sample	# of Flies
Ctrl RNAi (BDSC: 36304)	ALF	4.94737	5	5.04762	4.85714	4.96303	0.0816077	83			3w-Ctrl RNAi	157
Ctrl RNAi (BDSC: 36304)	TRF	5.52941	5.14286	5.44444	5.44444	5.39029	0.169748	74			3w-Gnmt RNAi	130
Gnmt RNAi (VDRC: 25983)	ALF	3.46667	3.76471	3.75	3.2	3.54534	0.26799	63			3w-Sardh RNAi	138
Gnmt RNAi (VDRC: 25983)	TRF	3.77778	3.875	3.46667	3.88889	3.75208	0.196593	67			3w-CG5955 RNAi	108
Sardh RNAi (VDRC: 108873)	ALF	4.11111	4.11765	4.33333	4.25	4.20302	0.107896	69			5w-Ctrl RNAi	129
Sardh RNAi (VDRC: 108873)	TRF	4.11765	4.375	4	3.88235	4.09375	0.210674	69			5w-Gnmt RNAi	123
CG5955 RNAi (BDSC: 64566)	ALF	0.153846	0.461538	0.333333	0.533333	0.370513	0.166456	53			5w-Sardh RNAi	126
CG5955 RNAi (BDSC: 64566)	TRF	0.285714	0.142857	0.133333	0.333333	0.223809	0.10094	55			5w-CG5955 RNAi	117
Act88F-Gal4> (5-week-old Female)	Cond.	R1	R2	R3	R4	Average	SD	#N of flies			Two-way ANOVA
Ctrl RNAi (BDSC: 36304)	ALF	3.41176	3.64706	3.88235	4	3.73529	0.260865	70			Šídák's multiple comparisons test	Mean Diff.	95.00% CI of diff.	Below threshold?	Summary	Adjusted P Value
Ctrl RNAi (BDSC: 36304)	TRF	4.46154	4.28571	4	4.25	4.24931	0.190195	59			3w-Trip Ctrl:ALF vs. 3w-Trip Ctrl:TRF	-0.4273	-0.8561 to 0.001609	No	ns	0.0516
Gnmt RNAi (VDRC: 25983)	ALF	2	2.33333	2.14286	2	2.11905	0.157934	65			3w-Trip Ctrl:ALF vs. 3w-Gnmt RNAi:ALF	1.418	0.9888 to 1.847	Yes	****	<0.0001
Gnmt RNAi (VDRC: 25983)	TRF	2.42105	2.5	2.30769	2	2.30719	0.219474	58			3w-Trip Ctrl:ALF vs. 3w-Sardh RNAi:ALF	0.76	0.3311 to 1.189	Yes	****	<0.0001
Sardh RNAi (VDRC: 108873)	ALF	2.13333	2.66667	2.5	2.375	2.41875	0.224679	62			3w-Trip Ctrl:ALF vs. 3w-CG5955 RNAi:ALF	4.593	4.164 to 5.021	Yes	****	<0.0001
Sardh RNAi (VDRC: 108873)	TRF	2	2.31579	2.47059	2.66667	2.36326	0.281535	64			3w-Gnmt RNAi:ALF vs. 3w-Gnmt RNAi:TRF	-0.2067	-0.6356 to 0.2221	No	ns	0.9542
CG5955 RNAi (BDSC: 64566)	ALF	0.2	0.181818	0.363636	0.333333	0.269697	0.0921131	57			3w-Gnmt RNAi:ALF vs. 3w-Sardh RNAi:ALF	-0.6577	-1.087 to -0.2288	Yes	***	0.0005
CG5955 RNAi (BDSC: 64566)	TRF	0.133333	0.125	0.133333	0.142857	0.133631	0.00729819	60			3w-Sardh RNAi:ALF vs. 3w-Sardh RNAi:TRF	0.1093	-0.3196 to 0.5381	No	ns	>0.9999
											3w-CG5955 RNAi:ALF vs. 3w-CG5955 RNAi:TRF	0.1467	-0.2822 to 0.5756	No	ns	0.9996
											Source of Variation	% of total variation	P value	P value summary
											Interaction	0.412	0.0081	**
											Row Factor: Genotype	98.86	<0.0001	****
											Column Factor: Feeding Regimen	0.06599	0.1357	ns
											Two-way ANOVA
											Šídák's multiple comparisons test	Mean Diff.	95.00% CI of diff.	Below threshold?	Summary	Adjusted P Value
											5w-Ctrl RNAi:ALF vs. 5w-Ctrl RNAi:TRF	-0.514	-1.006 to -0.02207	Yes	*	0.0341
											5w-Ctrl RNAi:ALF vs. 5w-Gnmt RNAi:ALF	1.616	1.124 to 2.108	Yes	****	<0.0001
											5w-Ctrl RNAi:ALF vs. 5w-Sardh RNAi:ALF	1.317	0.8246 to 1.808	Yes	****	<0.0001
											5w-Ctrl RNAi:ALF vs. 5w-CG5955 RNAi:ALF	3.466	2.974 to 3.958	Yes	****	<0.0001
											5w-Gnmt RNAi:ALF vs. 5w-Gnmt RNAi:TRF	-0.1881	-0.6801 to 0.3038	No	ns	0.9975
											5w-Sardh RNAi:ALF vs. 5w-Sardh RNAi:TRF	0.05549	-0.4365 to 0.5474	No	ns	>0.9999
											5w-CG5955 RNAi:ALF vs. 5w-CG5955 RNAi:TRF	0.1361	-0.3559 to 0.6280	No	ns	>0.9999
											Source of Variation	% of total variation	P value	P value summary
											Interaction	0.8602	0.0142	*
											Row Factor: Genotype	97.33	<0.0001	****
											Column Factor: Feeding Regimen	0.219	0.0816	ns

## Sheet: Fig3
Fig 3a - flight Assay
Flight performance of female flies with DJ694-Gal4 driven KD of Gnmt, Sardh or CG5955 at 4 days and 3 weeks of age
DJ694-Gal4> (4-day-old Female)	Cond.	R1	R2	R3	R4	Average	#N of flies		Precise N					One-way ANOVA
Ctrl RNAi (BDSC: 36304)	WT-ALF	5.11111	5.57895	5.6	5.5	5.44751	77		Sample	# of Flies				Šídák's multiple comparisons test	Mean Diff.	95.00% CI of diff.	Below threshold?	Summary	Adjusted P Value
Ctrl RNAi (BDSC: 36303)	WT-ALF	5.52941	5.15789	5.64706	-	5.44479	53		4d-Ctrl RNAi	130				4d-Ctrl vs. 4d-Gnmt RNAi	0.2339	-0.1246 to 0.5924	No	ns	0.2855
Gnmt RNAi (VDRC: 25983)	WT-ALF	5.25	4.875	5.29412	-	5.13971	49		4d-Gnmt RNAi	107				4d-Ctrl vs. 4d-Sardh RNAi	0.009792	-0.3346 to 0.3542	No	ns	0.9998
Gnmt RNAi (BDSC: 42637)	WT-ALF	5	5.55556	5.3	-	5.28519	58		4d-Sardh RNAi	123				4d-Ctrl vs. 4d-CG5955 RNAi	0.3123	-0.04619 to 0.6708	No	ns	0.1006
Sardh RNAi (VDRC: 108873)	WT-ALF	5.33333	5.17647	5.5	5.3	5.32745	75		4d-CG5955 RNAi	101				One-way ANOVA
Sardh RNAi (VDRC: 27601)	WT-ALF	5.68421	5.5	5.4	-	5.52807	48		3w-Ctrl RNAi	124				Šídák's multiple comparisons test	Mean Diff.	95.00% CI of diff.	Below threshold?	Summary	Adjusted P Value
CG5955 RNAi (BDSC: 64566)	WT-ALF	4.66667	4.94118	4.93333	-	4.84706	50		3w-Gnmt RNAi	89				3w-Ctrl vs. 3w-Gnmt RNAi	0.6438	0.2081 to 1.079	Yes	**	0.0019
CG5955 RNAi (VDRC: 15838)	WT-ALF	5.5	5.5	5.26316	-	5.42105	51		3w-Sardh RNAi	110				3w-Ctrl vs. 3w-Sardh RNAi	0.5733	0.1547 to 0.9919	Yes	**	0.004
									3w-CG5955 RNAi	86				3w-Ctrl vs. 3w-CG5955 RNAi	0.579	0.1433 to 1.015	Yes	**	0.0053
DJ694-Gal4> (3-week-old Female)	Cond.	R1	R2	R3	R4	Average	#N of flies
Ctrl RNAi (BDSC: 36304)	WT-ALF	4.88889	5.36842	5.17647	5.33333	5.19178	72
Ctrl RNAi (BDSC: 36303)	WT-ALF	5.29412	5.05263	5.25	-	5.19892	52
Gnmt RNAi (VDRC: 25983)	WT-ALF	4.15385	4.125	4.28571	-	4.18819	43
Gnmt RNAi (BDSC: 42637)	WT-ALF	4.66667	4.875	5.2	-	4.91389	46
Sardh RNAi (VDRC: 108873)	WT-ALF	4.70588	4.44444	4.5	4.31579	4.49153	70
Sardh RNAi (VDRC: 27601)	WT-ALF	5	4.61538	4.76923	-	4.79487	40
CG5955 RNAi (BDSC: 64566)	WT-ALF	4.82353	4.8	4.61538	-	4.7463	45
CG5955 RNAi (VDRC: 15838)	WT-ALF	4.53333	4.61538	4.30769	-	4.48547	41
Fig 3c
Intramuscular lipid quantification (lipid droplet size) showed significant increases upon DJ694-Gal4 driven KD of Gnmt, Sardh and CG5955 compared to age-matched control.														One-way ANOVA
DJ694-Gal4> (3-week-old Female)	R1	R2	R3	R4	R5	R6	R7	R8	R9	Average	SD	N		Šídák's multiple comparisons test	Mean Diff.	95.00% CI of diff.	Below threshold?	Summary	Adjusted P Value
Ctrl RNAi (BDSC: 36304)	1.00285	0.995654	1.21148	0.750147	0.63336	1.76735	1.20118	0.49889	0.939091	1	0.37512	9		Ctrl RNAi vs. Gnmt RNAi	-0.1604	-0.7537 to 0.4329	No	ns	0.9735
Gnmt RNAi (VDRC: 25983)	2.20887	1.27894	0.411213	1.56671	0.893944	1.372	0.463115	1.38188	0.867047	1.16041	0.567538	9		Ctrl RNAi vs. Sardh RNAi	-1.261	-1.854 to -0.6677	Yes	****	<0.0001
Sardh RNAi (VDRC: 108873)	2.17615	2.28148	2.44783	1.66297	2.2382	2.58419	1.86743	2.0674	3.02363	2.26103	0.399863	9		Ctrl RNAi vs. Tdh RNAi	-1.119	-1.712 to -0.5258	Yes	****	<0.0001
CG5955 RNAi (BDSC: 64566)	2.43519	1.86107	2.19144	2.33111	2.02824	1.45046	2.93553	1.76465	2.07413	2.11909	0.428111	9
Fig 3d
Intramuscular lipid quantification (lipid droplet density) showed significant increases upon DJ694-Gal4 driven KD of Gnmt, Sardh and CG5955 compared to age-matched control.														One-way ANOVA
DJ694-Gal4> (3-week-old Female)	R1	R2	R3	R4	R5	R6	R7	R8	R9	Average	SD	N		Šídák's multiple comparisons test	Mean Diff.	95.00% CI of diff.	Below threshold?	Summary	Adjusted P Value
Ctrl RNAi (BDSC: 36304)	1.2433	0.593814	0.037113	0.538144	1.87423	0.352577	1.15051	2.00412	1.20619	1	0.672821	9		Ctrl RNAi vs. Gnmt RNAi	-1.608	-2.993 to -0.2234	Yes	*	0.0159
Gnmt RNAi (VDRC: 25983)	1.00206	1.05773	4.30516	3.6	2.52371	3.91546	2.31959	2.93196	1.81856	2.60825	1.19241	9		Ctrl RNAi vs. Sardh RNAi	-3.823	-5.207 to -2.438	Yes	****	<0.0001
Sardh RNAi (VDRC: 108873)	4.17526	5.54845	4.5835	5.65979	2.3567	5.23299	6.88454	4.63917	4.32371	4.82268	1.24936	9		Ctrl RNAi vs. Tdh RNAi	-2.239	-3.624 to -0.8544	Yes	***	0.0005
CG5955 RNAi (BDSC: 64566)	2.87629	3.22887	2.7835	5.12165	3.32165	2.44949	1.87423	3.13608	4.36083	3.23918	0.977584	9
Fig 3e
Flight performance of 5-week-old female flies with DJ694-Gal4 driven KD of Gnmt, Sardh and CG5955 under ALF and TRF.									Precise N					Two-way ANOVA
DJ694-Gal4> (5-week-old Female)	Cond.	R1	R2	R3	R4	Average	#N of flies		Sample	# of Flies				Šídák's multiple comparisons test	Mean Diff.	95.00% CI of diff.	Below threshold?	Summary	Adjusted P Value
Ctrl RNAi (BDSC: 36304)	WT-ALF	3.88235	4.42857	3.71429	4.11765	4.03571	39		5w Ctrl RNAi ALF	98				Ctrl RNAi:ALF vs. Ctrl RNAi:TRF	-0.52	-1.011 to -0.02924	Yes	*	0.0285
Ctrl RNAi (BDSC: 36304)	WT-TRF	4.25	4.76923	4.61538	4.5	4.53365	40		5w Ctrl RNAi TRF	94				Ctrl RNAi:ALF vs. Gnmt RNAi:ALF	0.6333	0.1225 to 1.144	Yes	**	0.0047
Ctrl RNAi (BDSC: 36303)	WT-ALF	4	4	4.15385	-	4.05128	59		5w Gnmt RNAi ALF	73				Ctrl RNAi:ALF vs. Sardh RNAi:ALF	0.522	0.03124 to 1.013	Yes	*	0.0274
Ctrl RNAi (BDSC: 36303)	WT-TRF	4.76923	4.57143	4.46154	-	4.60073	54		5w Gnmt RNAi TRF	73				Ctrl RNAi:ALF vs. Tdh RNAi:ALF	0.7001	0.1893 to 1.211	Yes	**	0.0012
Gnmt RNAi (VDRC: 25983)	WT-ALF	3.45454	3.4	3.6	-	3.48485	34		5w Sardh RNAi ALF	89				Gnmt RNAi:ALF vs. Gnmt RNAi:TRF	-0.3173	-0.8474 to 0.2128	No	ns	0.7843
Gnmt RNAi (VDRC: 25983)	WT-TRF	3.55556	4	3.81818	-	3.79125	38		5w Sardh RNAi TRF	87				Sardh RNAi:ALF vs. Sardh RNAi:TRF	0.1252	-0.3656 to 0.6160	No	ns	>0.9999
Gnmt RNAi (BDSC: 42637)	WT-ALF	3.38462	3.07692	3.53846	-	3.33333	39		5w CG5955 RNAi ALF	81				Tdh RNAi:ALF vs. Tdh RNAi:TRF	0.4266	-0.1035 to 0.9567	No	ns	0.2581
Gnmt RNAi (BDSC:42637)	WT-TRF	3.81818	3.5	3.66667	-	3.66162	35		5w CG5955 RNAi TRF	67
Sardh RNAi (VDRC: 108873)	WT-ALF	3.86667	3.73333	3.63636	3.42857	3.66623	55							Source of Variation	% of total variation	P value	P value summary
Sardh RNAi (VDRC: 108873)	WT-TRF	3.6	3.71429	3.6	3.45454	3.59221	50							Interaction	11.74	0.0003	***
Sardh RNAi (VDRC: 27601)	WT-ALF	3.45454	3.6	2.92308	-	3.32587	34							Row Factor: Genotype	65.25	<0.0001	****
Sardh RNAi (VDRC: 27601)	WT-TRF	3.23077	3.33333	2.83333	-	3.13248	37							Column Factor: Feeding Regimen	0.4386	0.3588	ns
CG5955 RNAi (BDSC: 64566)	WT-ALF	3.6	3.63636	3.33333	-	3.52323	38
CG5955 RNAi (BDSC: 64566)	WT-TRF	3.07692	3.23077	3.57143	-	3.29304	34
CG5955 RNAi (VDRC: 15838)	WT-ALF	3.17647	3.23077	3.07692	-	3.16139	43
CG5955 RNAi (VDRC: 15838)	WT-TRF	2.2	2.61538	2.8	-	2.53846	33
Fig 3f
Relative expression of Gnmt in 3-week-old females with Gnmt-OE fed with RD and HFD														Two-sided unpaired t-test
DJ694-Gal4> (3-week-old Female)	Cond.	R1	R2	R3											P value	P value summary	Significantly different (P < 0.05)?	One- or two-tailed P value?	t, df
GFP	RD-ALF	1	1	1										GFP-RD vs. Gnmt-OE-RD	0.0126	*	Yes	Two-tailed	t=4.308, df=4
Gnmt-OE	RD-ALF	2.21	1.59	2.42										GFP-HFD vs. Gnmt-OE-HFD	<0.0001	****	Yes	Two-tailed	t=22.69, df=4
GFP	HFD-ALF	1.08	1.067	1.032
Gnmt-OE	HFD-ALF	2.19	2.05	2.07
Fig 3g
Flight performance of 3-week-old female flies with DJ694-Gal4 driven Gnmt OE fed with RD and HFD.														Two-sided unpaired t-test
DJ694-Gal4> (3-week-old Female)	Cond.	R1	R2	R3	R4	R5	Average	SD	Precise N						P value	P value summary	Significantly different (P < 0.05)?	One- or two-tailed P value?	t, df
GFP	RD-ALF	5.52941	5.4	5.16667	-	-	5.36536	0.183837	40					GFP-RD vs. Gnmt-OE-RD	0.6915	ns	No	Two-tailed	t=0.4267, df=4
Gnmt-OE	RD-ALF	4.7	5.52381	5.5	-	-	5.24127	0.468905	60					GFP-HFD vs. Gnmt-OE-HFD	0.0164	*	Yes	Two-tailed	t=3.028, df=8
GFP	HFD-ALF	1.16667	1.5	1.5	2.125	-	1.57292	0.400195	51
Gnmt-OE	HFD-ALF	2.31579	2.09524	1.91667	1.9	2.4	2.12554	0.227452	100

## Sheet: Fig4
Fig 4c
Flight performance of female flies with Actin88F-Gal4 driven Dgat2 KD at 1, 3, 5 and 7 weeks of age.															Two-sided unpaired t-test
Act88F-Gal4> (1-week-old Female)		R1	R2	R3	R4	R5	R6	Average	SD	Precise N of flies						P value	P value summary	Significantly different (P < 0.05)?	One- or two-tailed P value?	t, df
Ctrl RNAi (BDSC: 36304)	WT-ALF	5.875	5.75	5.875	6	5.875	5.76471	5.85662	0.0909806	102					1w-Ctrl RNAi vs. 1w-Dgat2 RNAi	0.9413	ns	No	Two-tailed	t=0.07575, df=9
Dgat2 RNAi (VDRC: 107788)	WT-ALF	5.76471	5.88235	5.88235	5.88235	5.88889	-	5.86013	0.0534191	99					3w-Ctrl RNAi vs. 3w-Dgat2 RNAi	0.0059	**	Yes	Two-tailed	t=3.586, df=9
															5w-Ctrl RNAi vs. 5w-Dgat2 RNAi	0.0002	***	Yes	Two-tailed	t=5.900, df=9
Act88F-Gal4> (3 Wk Female)		R1	R2	R3	R4	R5	R6	Average	SD	Precise N of flies					7w-Ctrl RNAi vs. 7w-Dgat2 RNAi	0.009	**	Yes	Two-tailed	t=3.428, df=8
Ctrl RNAi (BDSC: 36304)	WT-ALF	5.2	5.38462	5.33333	5.14286	5.42857	5.28571	5.29585	0.109175	87
Dgat2 RNAi (VDRC: 107788)	WT-ALF	5.5	5.73333	5.57143	5.6	5.375	-	5.55595	0.131831	82
Act88F-Gal4> (5 Wk Female)		R1	R2	R3	R4	R5	R6	Average	SD	Precise N of flies
Ctrl RNAi (BDSC: 36304)	WT-ALF	3.69231	3.5	3.33333	2.83333	3.84615	3.14286	3.39133	0.370331	76
Dgat2 RNAi (VDRC: 107788)	WT-ALF	4.82353	4.13333	4.875	4.8	4.5	-	4.62637	0.312206	79
Act88F-Gal4> (7 Wk Female)		R1	R2	R3	R4	R5	R6	Average	SD	Precise N of flies
Ctrl RNAi (BDSC: 36304)	WT-ALF	1.66667	2.33333	1.125	1.5	1.63636	-	1.65227	0.437466	63
Dgat2 RNAi (VDRC: 107788)	WT-ALF	3.25	3.25	2.47059	3.375	1.88889	-	2.8469	0.644838	75
Fig 4e
Intramuscular lipid quantification (lipid droplet size) showed significant increases upon Act88F-Gal4 driven KD of Dgat2 compared to age-matched control.															Two-sided unpaired t-test
Act88F-Gal4> (3-week-old Female)	R1	R2	R3	R4	R5	R6	R7	R8	R9	Average	SD	N				P value	P value summary	Significantly different (P < 0.05)?	One- or two-tailed P value?	t, df
Ctrl RNAi (BDSC: 36304)	1.00993	1.11322	0.429276	0.536698	1.96619	0.410902	1.18541	1.41087	0.93751	1	0.505092	9			Ctrl RNAi vs. Dgat2 RNAi	0.0324	*	Yes	Two-tailed	t=2.343, df=16
Dgat2 RNAi (VDRC: 107788)	0.696612	0.522497	0.381989	0.637032	0.51064	0.304645	1.07254	0.26914	0.657638	0.561414	0.245495	9
Fig 4f
Intramuscular lipid quantification (lipid droplet density) showed significant increases upon Act88F-Gal4 driven KD of Dgat2 compared to age-matched control.															Two-sided unpaired t-test
Act88F-Gal4> (3-week-old Female)	R1	R2	R3	R4	R5	R6	R7	R8	R9	Average	SD	N				P value	P value summary	Significantly different (P < 0.05)?	One- or two-tailed P value?	t, df
Ctrl RNAi (BDSC: 36304)	0.469729	0.807933	1.05219	1.2025	0.676409	0.939457	0.920668	1.08977	1.84134	1	0.386067	9			Ctrl RNAi vs. Dgat2 RNAi	0.6407	ns	No	Two-tailed	t=0.4757, df=16
Dgat2 RNAi (VDRC: 107788)	0.22547	2.2547	0.582463	0.187891	0.469729	0.413361	0.995825	2.0856	0.544885	0.862213	0.778472	9
Fig 4g
Flight performance of female flies with DJ694-Gal4 driven Dgat2 KD at 1, 3, 5 and 7 weeks of age.										Precise N
DJ694-Gal4> (4 D Female)		R1	R2	R3	R4	Average	SD	#N of flies		Sample	# of Flies				Two-sided unpaired t-test
Ctrl RNAi (BDSC: 36303)	WT-ALF	5.55556	5.5	5.47368	-	5.50975	0.0417968	57		1w Ctrl RNAi	134					P value	P value summary	Significantly different (P < 0.05)?	One- or two-tailed P value?	t, df
Ctrl RNAi (BDSC: 36304)	WT-ALF	5.6	5.68421	5.57895	5.57895	5.61053	0.0501153	77		1w Dgat2 RNAi	135				1w-Ctrl RNAi vs. 1w-Dgat2 RNAi	0.064	ns	No	Two-tailed	t=2.011, df=14
Dgat2 RNAi (VDRC: 107788)	WT-ALF	5.47368	5.625	5.5	5.53846	5.53429	0.0660671	60		3w Ctrl RNAi	119				3w-Ctrl RNAi vs. 3w-Dgat2 RNAi	0.5003	ns	No	Two-tailed	t=0.6934, df=13
Dgat2 RNAi (VDRC: 7942)	WT-ALF	5.33333	5.44444	5.57895	5.6	5.48918	0.124671	75		3w Dgat2 RNAi	137				5w-Ctrl RNAi vs. 5w-Dgat2 RNAi	<0.0001	****	Yes	Two-tailed	t=5.634, df=13
										5w Ctrl RNAi	101				7w-Ctrl RNAi vs. 7w-Dgat2 RNAi	0.0003	***	Yes	Two-tailed	t=4.838, df=13
DJ694-Gal4> (3 Wk Female)		R1	R2	R3	R4	Average	SD	#N of flies		5w Dgat2 RNAi	107
Ctrl RNAi (BDSC: 36303)	WT-ALF	5.29412	5	4.75	-	5.01471	0.272357	49		7w Ctrl RNAi	95
Ctrl RNAi (BDSC: 36304)	WT-ALF	5.5	5.05882	5.1	4.82353	5.12059	0.280735	70		7w Dgat2 RNAi	102
Dgat2 RNAi (VDRC: 107788)	WT-ALF	5.33333	5.11111	4.875	5	5.07986	0.194568	65
Dgat2 RNAi (VDRC: 7942)	WT-ALF	5.22222	5.11111	5.1	5.5	5.23333	0.186146	72
DJ694-Gal4> (5 Wk Female)		R1	R2	R3	R4	Average	SD	#N of flies
Ctrl RNAi (BDSC: 36303)	WT-ALF	4	4	4.15385	-	4.05128	0.0888231	39
Ctrl RNAi (BDSC: 36304)	WT-ALF	3.88235	4.42857	3.71429	4.11765	4.03571	0.309777	62
Dgat2 RNAi (VDRC: 107788)	WT-ALF	4.85714	4.83333	4.57143	4.46154	4.68086	0.195278	53
Dgat2 RNAi (VDRC: 7942)	WT-ALF	4.66667	4.76923	4.16667	4.71429	4.57921	0.278205	54
DJ694-Gal4> (7 Wk Female)		R1	R2	R3	R4	Average	SD	#N of flies
Ctrl RNAi (BDSC: 36303)	WT-ALF	3.07692	3.09091	2.92308	-	3.0303	0.0931235	37
Ctrl RNAi (BDSC: 36304)	WT-ALF	3	3.14286	2.57143	3.57143	3.07143	0.412393	58
Dgat2 RNAi (VDRC: 107788)	WT-ALF	3.85714	4	3.42857	3.33333	3.65476	0.323845	52
Dgat2 RNAi (VDRC: 7942)	WT-ALF	4.14286	4	3.63636	4	3.94481	0.216374	50
Fig 4i
Intramuscular lipid quantification (lipid droplet size) showed significant increases upon DJ694-Gal4 driven KD of Dgat2 compared to age-matched control.															Two-sided unpaired t-test
DJ694-Gal4> (3-week-old Female)	R1	R2	R3	R4	R5	R6	R7	R8	R9	Average	SD	N				P value	P value summary	Significantly different (P < 0.05)?	One- or two-tailed P value?	t, df
Ctrl RNAi (BDSC: 36304)	1.00285	0.995654	1.21148	0.750147	0.63336	1.76735	1.20118	0.49889	0.939091	1	0.37512	9			Ctrl RNAi vs. Dgat2 RNAi	0.0243	*	Yes	Two-tailed	t=2.505, df=15
Dgat2 RNAi (VDRC: 107788)	0.505608	0.513054	1.30386	0.513177	0.415929	0.37153	0.433659	0.611234	-	0.583506	0.300268	8
Fig 4j
Intramuscular lipid quantification (lipid droplet density) showed significant increases upon DJ694-Gal4 driven KD of Dgat2 compared to age-matched control.															Two-sided unpaired t-test
DJ694-Gal4> (3-week-old Female)	R1	R2	R3	R4	R5	R6	R7	R8	R9	Average	SD	N				P value	P value summary	Significantly different (P < 0.05)?	One- or two-tailed P value?	t, df
Ctrl RNAi (BDSC: 36304)	1.2433	0.593814	0.037113	0.538144	1.87423	0.352577	1.15051	2.00412	1.20619	1	0.672821	9			Ctrl RNAi vs. Dgat2 RNAi	0.1823	ns	No	Two-tailed	t=1.399, df=15
Dgat2 RNAi (VDRC: 107788)	1.35464	1.46598	0.185567	2.04124	1.63299	2.54227	1.61443	0.909278	-	1.4683	0.707205	8

## Sheet: Fig5 
Fig 5e
Flight performance of control, Nmdmc KD and AdSL KD using Act88F-Gal4 at 1, 3 and 5 weeks of age in female flies										Precise N			One-way ANOVA
Act88F-Gal4> (1 Wk Female)		R1	R2	R3	R4	Average	SD	#N of flies		Sample	# of Flies		Šídák's multiple comparisons test	Mean Diff.	95.00% CI of diff.	Below threshold?	Summary	Adjusted P Value
Ctrl RNAi (BDSC: 36304)	WT-ALF	5.77778	5.71429	5.85714	5.77778	5.78175	0.0585009	71		1w Ctrl RNAi	123		Ctrl RNAi 1w vs. Nmdmc RNAi 1w	0.3006	-0.3463 to 0.9474	No	ns	0.9911
Ctrl RNAi (BDSC: 36303)	WT-ALF	5.53846	5.14286	5.83333	5.69231	5.55174	0.298002	52		1w Nmdmc RNAi	117		Ctrl RNAi 1w vs. AdSL RNAi 1w	5.637	4.845 to 6.430	Yes	****	<0.0001
Nmdmc RNAi (VDRC: 5706)	WT-ALF	5.47368	5.57895	5.4	5.4	5.46316	0.084648	78		1w AdSL RNAi	63		Ctrl RNAi 3w vs. Nmdmc RNAi 3w	0.6368	-0.01003 to 1.284	No	ns	0.0581
Nmdmc RNAi (BDSC: 62268)	WT-ALF	4.66667	5.45455	5.4	5.55556	5.26919	0.40682	39		3w Ctrl RNAi	111		Ctrl RNAi 3w vs. AdSL RNAi 3w	5.051	4.258 to 5.843	Yes	****	<0.0001
AdSL RNAi (BDSC: 34347 )	WT-ALF	0.117647	0	0	0	0.0294118	0.0588235	63		3w Nmdmc RNAi	99		Ctrl RNAi 5w vs. Nmdmc RNAi 5w	1.156	0.4868 to 1.826	Yes	****	<0.0001
										3w AdSL RNAi	55		Ctrl RNAi 5w vs. AdSL RNAi 5w	4.041	3.249 to 4.833	Yes	****	<0.0001
Act88F-Gal4> (3 Wk Female)		R1	R2	R3	R4	Average	SD	#N of flies		5w Ctrl RNAi	143
Ctrl RNAi (BDSC: 36304)	WT-ALF	5.6	5.23077	4.76923	5.45455	5.26364	0.362907	47		5w Nmdmc RNAi	91
Ctrl RNAi (BDSC: 36303)	WT-ALF	4.58824	4.4	5.07692	5.28571	4.83772	0.413021	64		5w AdSL RNAi	51
Nmdmc RNAi (VDRC: 5706)	WT-ALF	4.70588	4	4.8	4.71429	4.55504	0.372464	60
Nmdmc RNAi (BDSC: 62268)	WT-ALF	4	4	5.09091	4	4.27273	0.545455	39
AdSL RNAi (BDSC: 34347 )	WT-ALF	0	0	0	0	0	0	55
Act88F-Gal4> (5 Wk Female)		R1	R2	R3	R4	Average	SD	#N of flies
Ctrl RNAi (BDSC: 36304)	WT-ALF	4	4.52632	3.88889	4.33333	4.18713	0.294612	73
Ctrl RNAi (BDSC: 36303)	WT-ALF	3.66667	3.44444	4	4.47059	3.89542	0.446267	70
Nmdmc RNAi (VDRC: 5706)	WT-ALF	2.14286	2	2.66667	-	2.26984	0.351005	42
Nmdmc RNAi (BDSC: 62268)	WT-ALF	3.29412	3.81818	3.27273	3	3.34626	0.341922	49
AdSL RNAi (BDSC: 34347 )	WT-ALF	0	0	0	0	0	0	51
Fig 5g													Two-way ANOVA
Flight performance of control, Gnmt KD and Nmdmc KD using Act88F-Gal4 at 3 weeks of age under HFD-ALF, and HFD-ALF (+FA) females													Tukey's multiple comparisons test	Mean Diff.	95.00% CI of diff.	Below threshold?	Summary	Adjusted P Value
Act88F-Gal4> (5 Wk Female)	Cond.	R1	R2	R3	Average	SD	Precise N						Ctrl RNAi:HF vs. Ctrl RNAi:HF+FA	-1.031	-1.728 to -0.3343	Yes	**	0.0034
Ctrl RNAi (BDSC: 36304)	HFD-ALF	2.57143	3.06667	2.88889	2.84233	0.250881	47						Ctrl RNAi:HF vs. Gnmt RNAi:HF	0.4732	-0.2237 to 1.170	No	ns	0.2727
Ctrl RNAi (BDSC: 36304)	HFD-ALF (+FA)	4.15385	3.46667	4	3.8735	0.360631	43						Ctrl RNAi:HF vs. Nmdmc RNAi:HF	0.2284	-0.4684 to 0.9253	No	ns	0.8719
Gnmt RNAi (BDSC: 42637)	HFD-ALF	2.31579	2.125	2.66667	2.36915	0.274748	56						Gnmt RNAi:HF vs. Gnmt RNAi:HF+FA	-0.3966	-1.093 to 0.3003	No	ns	0.4403
Gnmt RNAi (BDSC: 42637)	HFD-ALF (+FA)	2.53333	2.875	2.88889	2.76574	0.201391	49						Nmdmc RNAi:HF vs. Nmdmc RNAi:HF+FA	-1.186	-1.883 to -0.4892	Yes	**	0.001
Nmdmc RNAi (BDSC: 62268)	HFD-ALF	2.375	2.66667	2.8	2.61389	0.21736	46
Nmdmc RNAi (BDSC: 62268)	HFD-ALF (+FA)	3.66667	4	3.73333	3.8	0.176383	44						Source of Variation	% of total variation	P value	P value summary
													Interaction	7.688	0.0449	*
													Row Factor: Genotype	30.94	0.0004	***
													Column Factor: Feeding Regimen	50.02	<0.0001	****
Fig 5h
Relative ATP level measurement in control, IFM-specific KD of Gnmt and Nmdmc at 3 weeks of age under HFD-ALF and HFD-ALF (+FA) conditions.													Two-sided unpaired t-test
Act88F-Gal4> (5 Wk Female)	Cond.	R1	R2	R3	R4	Average	SD	#N of flies						P value	P value summary	Significantly different (P < 0.05)?	One- or two-tailed P value?	t, df
Ctrl RNAi (BDSC: 36304)	HFD-ALF	1.01663	0.983367	1.10274	0.897263	1	0.0849767	4					Ctrl RNAi HFD vs Gnmt RNAi HFD	0.0007	***	Yes	Two-tailed	t=7.472, df=5
Ctrl RNAi (BDSC: 36304)	HFD-ALF (+FA)	1.27339	0.950244	1.21724	0.938291	1.09479	0.175383	4					Ctrl RNAi HFD vs Nmdmc RNAi HFD	0.0046	**	Yes	Two-tailed	t=4.398, df=6
Gnmt RNAi (BDSC: 42637)	HFD-ALF	0.633292	0.525432	0.52158	-	0.560101	0.0634142	3					Ctrl RNAi HFD vs. HFD+FA	0.3682	ns	No	Two-tailed	t=0.9728, df=6
Gnmt RNAi (BDSC: 42637)	HFD-ALF (+FA)	0.679138	0.79188	0.792122	-	0.75438	0.0651616	3					Gnmt RNAi HFD vs. HFD+FA	0.0208	*	Yes	Two-tailed	t=3.701, df=4
Nmdmc RNAi (BDSC: 62268)	HFD-ALF	0.565385	0.542746	0.720778	0.813088	0.660499	0.128879	4					Nmdmc RNAi HFD vs. HFD+FA	0.0151	*	Yes	Two-tailed	t=3.367, df=6
Nmdmc RNAi (BDSC: 62268)	HFD-ALF (+FA)	1.21903	1.06173	0.876124	0.885242	1.01053	0.163152	4

## Sheet: Fig6
Fig 6e
Flight index of Act88F-Gal4 driven KD of selected genes in relation to AMPK downstream pathways shown at 1 weeks of age in female flies.											Precise N			One-way ANOVA
Act88F-Gal4> (1-week-old Female)	Cond.	R1	R2	R3	R4	R5	Average	SD	#N of flies		Sample	# of Flies		Šídák's multiple comparisons test	Mean Diff.	95.00% CI of diff.	Below threshold?	Summary	Adjusted P Value
Ctrl RNAi (BDSC: 36303)	WT-ALF	5.69231	5.66667	5.8	5.09091	5.73333	5.56247	0.287167	61		Ctrl RNAi	119		Ctrl vs. Ampka	3.121	1.612 to 4.630	Yes	****	<0.0001
Ctrl RNAi (BDSC: 36304)	WT-ALF	5.45455	5.14286	5.77778	5.69231	5.69231	5.51687	0.258478	58		Ampka RNAi	64		Ctrl vs. GlyP	0.09977	-1.369 to 1.569	No	ns	>0.9999
Ampka RNAi (BDSC: 57785)	WT-ALF	0	0	0	0	0	0	0	64		GlyP RNAi	177		Ctrl vs. GlyS	0.9995	-0.4695 to 2.468	No	ns	0.4103
GlyP RNAi (BDSC: 33634)	WT-ALF	5.83333	5.83333	5.42857	5.66667	5.63636	5.69048	0.167571	98		GlyS RNAi	141		Ctrl vs. Pfk	3.993	2.524 to 5.462	Yes	****	<0.0001
GlyP RNAi (VDRC: 27928)	WT-ALF	5.23077	5.25	5.33333	5.375	5.15789	5.29728	0.0859373	79		Pfk RNAi	129		Ctrl vs. Ald	4.449	2.980 to 5.918	Yes	****	<0.0001
GlyS RNAi (BDSC: 50956)	WT-ALF	3.66667	3.66667	4	3.27273	3.69231	3.65152	0.258221	58		Ald1 RNAi	127		Ctrl vs. mAcon1	2.572	1.103 to 4.041	Yes	****	<0.0001
GlyS RNAi (BDSC: 35137)	WT-ALF	5.625	5.2	5.625	5.5	5.5	5.4875	0.173746	83		mAcon1 RNAi	116		Ctrl vs. OGdh	5.568	4.099 to 7.037	Yes	****	<0.0001
Pfk RNAi (BDSC: 34336)	WT-ALF	0.571429	0.428571	1.14286	1.16667	1.42857	0.827381	0.426716	61		Ogdh RNAi	118		Ctrl vs. SdhD	1.182	-0.2870 to 2.651	No	ns	0.2035
Pfk RNAi (VDRC: 105666)	WT-ALF	2.18182	2.30769	2.46154	2.33333	1.78947	2.3211	0.257657	68		SdhD RNAi	136		Ctrl vs. Sicily	1.513	0.04453 to 2.982	Yes	*	0.0392
Ald1 RNAi (BDSC: 26301)	WT-ALF	1.11111	1	0.909091	0.428571	0.37037	0.862193	0.340841	71		Sicily RNAi	160
Ald1 RNAi (BDSC: 65884)	WT-ALF	1	1.09091	2.14286	2	1.2	1.55844	0.540773	56
mAcon1 RNAi (BDSC: 34028)	WT-ALF	2.88889	4	3.84615	2.92308	3.23077	3.41453	0.518149	60
mAcon1 RNAi (BDSC: 24756)	WT-ALF	3.09091	2.90909	2.8	2.5	1.83333	2.825	0.492634	56
Ogdh RNAi (BDSC: 33686)	WT-ALF	0	0	0	0	0	0	0	63
Ogdh RNAi (VDRC: 50393)	WT-ALF	0	0	0	0	0	0	0	55
SdhD RNAi (BDSC: 65040)	WT-ALF	3.07692	3.27273	3.4	3.27273	3.28571	3.26162	0.116285	59
SdhD RNAi (VDRC: 26776)	WT-ALF	5.73333	5.14286	5.46667	5.625	5.64706	5.52298	0.233301	77
Sicily RNAi (BDSC: 55332)	WT-ALF	3.28571	3.2	2.61538	2.5	2.30769	2.78176	0.436092	66
Sicily RNAi (VDRC: 103029)	WT-ALF	5.29412	5.55556	5.36842	5.42857	5.05263	5.33986	0.186951	94
Fig 6f
Flight index of Act88F-Gal4 driven KD of selected genes in relation to AMPK downstream pathways shown at 3 weeks of age in female flies.											Precise N			One-way ANOVA
Act88F-Gal4> (3-week-old Female)	Cond.	R1	R2	R3	R4	R5	Average	SD	#N of flies		Sample	# of Flies		Šídák's multiple comparisons test	Mean Diff.	95.00% CI of diff.	Below threshold?	Summary	Adjusted P Value
Ctrl RNAi (BDSC: 36303)	WT-ALF	5.6	5.5	5.6	5.23077	4.85714	5.48269	0.317937	59		Ctrl RNAi	131		Ctrl vs. Ampka	2.898	1.524 to 4.272	Yes	****	<0.0001
Ctrl RNAi (BDSC: 36304)	WT-ALF	4.875	4.94118	5.53846	5.38462	5.53846	5.18481	0.324185	72		Ampka RNAi	73		Ctrl vs. GlyP	0.5353	-0.8024 to 1.873	No	ns	0.9332
Ampka RNAi (BDSC: 57785)	WT-ALF	0	0	0	0	0	0	0	73		GlyP RNAi	174		Ctrl vs. GlyS	1.495	0.1203 to 2.869	Yes	*	0.0243
GlyP RNAi (BDSC: 33634)	WT-ALF	4.88	4.5579	5.06667	4.7	4.83333	4.80114	0.19167	96		GlyS RNAi	112		Ctrl vs. Pfk	5.206	3.869 to 6.544	Yes	****	<0.0001
GlyP RNAi (VDRC: 27928)	WT-ALF	5	4.70588	4.5	4.93333	4.47059	4.7848	0.242228	78		Pfk RNAi	128		Ctrl vs. Ald	4.707	3.369 to 6.044	Yes	****	<0.0001
GlyS RNAi (BDSC: 50956)	WT-ALF	3.625	3.55556	3.5	3.4	-	3.52014	0.0950248	43		Ald1 RNAi	124		Ctrl vs. mAcon1	2.463	1.125 to 3.800	Yes	****	<0.0001
GlyS RNAi (BDSC: 35137)	WT-ALF	4.67778	4.55	3.625	4.10526	-	4.23951	0.477538	69		mAcon1 RNAi	114		Ctrl vs. OGdh	5.3	3.962 to 6.638	Yes	****	<0.0001
Pfk RNAi (BDSC: 34336)	WT-ALF	0.307692	0.461538	0	0	0	0.192308	0.217571	61		Ogdh RNAi	115		Ctrl vs. SdhD	2.2	0.8618 to 3.537	Yes	****	<0.0001
Pfk RNAi (VDRC: 105666)	WT-ALF	0.166667	0	0	0	0	0.0416668	0.0745357	67		SdhD RNAi	128		Ctrl vs. sicily	1.545	0.2072 to 2.883	Yes	*	0.0136
Ald1 RNAi (BDSC: 26301)	WT-ALF	0.666667	0	0	0	0.166667	0.166667	0.288675	54		Sicily RNAi	131
Ald1 RNAi (BDSC: 65884)	WT-ALF	0.095238	0.666667	1.86667	1.85714	0.615385	1.12143	0.800218	70
mAcon1 RNAi (BDSC: 34028)	WT-ALF	2.44444	2.4	3.28571	3.05882	3.11765	2.79725	0.409702	60
mAcon1 RNAi (BDSC: 24756)	WT-ALF	3.09091	2.90909	2.66667	3.2	2.2	2.96667	0.397938	54
Ogdh RNAi (BDSC: 33686)	WT-ALF	0	0	0	0	0	0	0	62
Ogdh RNAi (VDRC: 50393)	WT-ALF	0	0	0	0	0	0	0	53
SdhD RNAi (BDSC: 65040)	WT-ALF	2.71429	2	2.16667	1.2	2	2.01619	0.542372	53
SdhD RNAi (VDRC: 26776)	WT-ALF	3.91667	3.88235	4.47059	4.44444	4.21053	4.18492	0.279786	75
Sicily RNAi (BDSC: 55332)	WT-ALF	3.16667	2.66667	3	3	2.15385	2.79744	0.403021	63
Sicily RNAi (VDRC: 103029)	WT-ALF	4.26667	4.875	4.92308	4.66667	4.83333	4.71295	0.267496	68
Fig 6h
Western blot uncut membrane
1st panel							2nd panel
Full Scan
1st panel								2nd panel
Fig 6i
Ratios of p-AMPKα/α-TUBULIN normalized to WT-ALF.								Two-way ANOVA
	ALF			TRF				Šídák's multiple comparisons test	Mean Diff.	95.00% CI of diff.	Below threshold?	Summary	Adjusted P Value		Source of Variation	% of total variation	P value	P value summary
WT	1	1	1	1.17742	0.882055	0.889108		WT:ALF vs. WT:TRF	0.01714	-0.4099 to 0.4441	No	ns	>0.9999		Interaction	29.73	0.0044	**
HF	0.974869	1.00675	0.905128	0.824758	0.708063	0.917462		WT:ALF vs. HF:ALF	0.03775	-0.3892 to 0.4647	No	ns	>0.9999		Row Factor: Model	45.08	0.0009	***
Sk2	1.16475	1.15454	0.817579	1.65127	1.70342	1.32109		WT:ALF vs. Sk2:ALF	-0.04562	-0.4726 to 0.3814	No	ns	>0.9999		Column Factor: Feeding Regimen	4.992	0.1107	ns
								HF:ALF vs. HF:TRF	0.1455	-0.2815 to 0.5725	No	ns	0.9834
								Sk2:ALF vs. Sk2:TRF	-0.513	-0.9400 to -0.08597	Yes	*	0.0136
Fig 6j
Western blot uncut membrane
1st panel											2nd panel
Full scan													Full scan
1st panel													2nd panel (the last 3 lanes from the right are un-related samples)
Fig 6k
Ratios of p-AMPKα/ α-TUBULIN (normalized to trough of ALF value) from 3-week-old female fly IFMs at ZT3, 9, 15, and 21 in Sk2-ALF and Sk2-TRF flies.
	Sk2-ALF	Sk2-TRF
ZT3	1.20877	1.71996
ZT9	1	2.47064
ZT15	1.2263	2.31818
ZT21	1.33559	2.07368

## Sheet: S. Fig2
S. Fig 3b
qPCR validation of temporal expression of Gnmt, Sardh, CG5955, CG6806, CG5896, CG7997, and Dgat2 from IFMs under ALF and TRF in 3-week-old WT, HFD, and Sk2 flies
Gnmt-WT	ALF			TRF				Gnmt-HFD	ALF			TRF				Gnmt-Sk2	ALF			TRF
ZT3	1	1	1	2.23	2.74	2.93		ZT3	0.76	0.91	1.5	3.53	3.89	4.22		ZT3	2.04613	2.45804	2.89994	3.04921	3.14512	4.03456
ZT9	1.07	1.19	1.41	2.56	3.16	2.97		ZT9	1	1.65	1.12	3.36	2.55	4.78		ZT9	2.45097	2.62121	3.23954	3.77877	5.12937	5.28908
ZT15	1.65	2.06	2.09	2.17	2.28	2.65		ZT15	1.13	1.55	1.91	3.94	3.3	5.64		ZT15	3.00878	3.28158	3.47376	2.69404	2.84567	4.56819
ZT21	0.84	1.06	1.12	1.45	1.72	1.9		ZT21	1.14	1.36	1.89	3.82	1.04	3.02		ZT21	2.2	2.97	3.45	4.49	6.15487	5.67474
Two-sided t test
	P value	Mean of ALF	Mean of TRF	Difference	SE of difference				P value	Mean of ALF	Mean of TRF	Difference	SE of difference				P value	Mean of ALF	Mean of TRF	Difference	SE of difference	t ratio
ALF vs. TRF _ZT3	0.001447	1	2.633	-1.633	0.209			ALF vs. TRF _ZT3	0.000721	1.057	3.88	-2.823	0.3012			ALF vs. TRF _ZT3	0.077657	2.468	3.41	-0.9416	0.399	2.36
ALF vs. TRF _ZT9	0.001184	1.223	2.897	-1.673	0.2031			ALF vs. TRF _ZT9	0.027682	1.257	3.563	-2.307	0.6816			ALF vs. TRF _ZT9	0.021527	2.771	4.732	-1.962	0.5356	3.663
ALF vs. TRF _ZT15	0.099724	1.933	2.367	-0.4333	0.203			ALF vs. TRF _ZT15	0.019667	1.53	4.293	-2.763	0.7337			ALF vs. TRF _ZT15	0.86147	3.255	3.369	-0.1146	0.616	0.186
ALF vs. TRF _ZT21	0.011879	1.007	1.69	-0.6833	0.156			ALF vs. TRF _ZT21	0.245585	1.463	2.627	-1.163	0.8557			ALF vs. TRF _ZT21	0.013938	2.873	5.44	-2.567	0.6143	4.178
Sardh-WT	ALF			TRF				Sardh-HFD	ALF			TRF				Sardh-Sk2	ALF			TRF
ZT3	1	1	1	2.01	1.74	2.23		ZT3	0.86	0.93	1.21	1.64	1.64	2.22		ZT3	0.4	0.19	0.08	0.7	0.37	0.35
ZT9	1.79	1.5	1.76	4.06	2.3	3.52		ZT9	0.45	0.63	0.8	1.24	1.63	1.45		ZT9	0.53	0.95	0.62	1.31	1.52	0.57
ZT15	1.85	2.54	1.8	3.36	3.31	4.4		ZT15	1.71	1.14	1.12	1.26	2.21	3.41		ZT15	1.64	1.07	0.92	1.52	1.29	1.16
ZT21	1.5	2.48	2.38	3.1	3.79	2.92		ZT21	0.74	0.79	1.05	1.43	2.17	1.45		ZT21	1.96	2.55	2.35	3.62	5.6	4.22
Two-sided t test
	P value	Mean of ALF	Mean of TRF	Difference	SE of difference				P value	Mean of ALF	Mean of TRF	Difference	SE of difference				P value	Mean of ALF	Mean of TRF	Difference	SE of difference
ZT3	0.00218	1	1.993	-0.9933	0.1417			ZT3	0.019572	1	1.833	-0.8333	0.2209			ZT3	0.164828	0.2233	0.4733	-0.25	0.1473
ZT9	0.038193	1.683	3.293	-1.61	0.5286			ZT9	0.005794	0.6267	1.44	-0.8133	0.1514			ZT9	0.241103	0.7	1.133	-0.4333	0.3151
ZT15	0.019104	2.063	3.69	-1.627	0.4281			ZT15	0.210711	1.323	2.293	-0.97	0.6514			ZT15	0.665536	1.21	1.323	-0.1133	0.2433
ZT21	0.048212	2.12	3.27	-1.15	0.4089			ZT21	0.034637	0.86	1.683	-0.8233	0.2617			ZT21	0.022996	2.287	4.48	-2.193	0.6112
CG5955-WT	ALF			TRF				CG5955-HFD	ALF			TRF				CG5955-Sk2	ALF			TRF
ZT3	1.03898	1.65072	0.785036	2.80284	3.48254	1.81582		ZT3	0.483463	0.304029	0.236813	1.26605	1.69723	0.890424		ZT3	1.65832	1.68752	1.20589	0.657295	0.950939	0.515283
ZT9	1.94551	2.49379	1.66696	1.38023	2.48394	1.56124		ZT9	0.458479	0.484045	0.257912	0.726461	0.503968	0.508826		ZT9	0.519595	0.925135	0.551562	2.32458	1.95852	1.0833
ZT15	0.903501	0.80366	1.29284	1.36001	2.51675	1.33793		ZT15	0.659293	0.382171	0.454841	0.697268	1.14135	0.73079		ZT15	0.773325	1.14761	0.564852	3.31755	2.74427	1.88008
ZT21	2.14853	1.30119	1.20183	3.8347	3.10084	2.5761		ZT21	0.668926	0.576561	0.417448	0.74813	1.41998	0.77596		ZT21	1.73708	2.32796	1.08645	5.56378	3.67055	3.41712
Two-sided t test
	P value	Mean of ALF	Mean of TRF	Difference	SE of difference				P value	Mean of ALF	Mean of TRF	Difference	SE of difference				P value	Mean of ALF	Mean of TRF	Difference	SE of difference
ZT3	0.048072	1.158	2.7	-1.542	0.5478			ZT3	0.018172	0.3414	1.285	-0.9431	0.2444			ZT3	0.016009	1.517	0.7078	0.8094	0.2019
ZT9	0.617032	2.035	1.808	0.227	0.4193			ZT9	0.154438	0.4001	0.5798	-0.1796	0.1024			ZT9	0.045184	0.6654	1.789	-1.123	0.3906
ZT15	0.151331	1	1.738	-0.7382	0.4169			ZT15	0.096209	0.4988	0.8565	-0.3577	0.1651			ZT15	0.015726	0.8286	2.647	-1.819	0.4512
ZT21	0.026605	1.551	3.171	-1.62	0.4727			ZT21	0.138741	0.5543	0.9814	-0.427	0.2314			ZT21	0.031013	1.717	4.217	-2.5	0.7663
CG6806-WT	ALF			TRF				CG6806-HFD	ALF			TRF				CG6806-Sk2	ALF			TRF
ZT3	1	1	1	5.65156	9.52792	7.79368		ZT3	0.770706	1.19253	1.69199	1.55794	1.90465	5.68086		ZT3	4.04688	2.24472	1.91341	1.06707	0.322578	0.48641
ZT9	1.44359	0.730968	1.59128	2.73617	2.78427	1.6935		ZT9	2.85317	3.17973	3.61639	5.57053	3.1797	5.47555		ZT9	0.936507	1.28635	1.41183	3.50207	6.4972	3.94219
ZT15	1.90208	2.51563	2.33357	1.49513	2.30221	2.62993		ZT15	3.11022	2.25619	2.89903	3.78508	1.28041	2.87541		ZT15	4.5696	4.5576	6.5652	4.93827	3.57577	7.11438
ZT21	2.58917	1.97941	3.50245	1.77477	2.09532	2.83793		ZT21	3.23605	3.3423	2.65202	3.41687	1.92281	2.87812		ZT21	2.99627	3.36266	4.63277	6.73786	5.82952	1.1715
Two-sided t test
	P value	Mean of ALF	Mean of TRF	Difference	SE of difference				P value	Mean of ALF	Mean of TRF	Difference	SE of difference				P value	Mean of ALF	Mean of TRF	Difference	SE of difference
ZT3	0.004031	1	7.658	-6.658	1.121			ZT3	0.245947	1.218	3.048	-1.829	1.347			ZT3	0.039452	2.735	0.6254	2.11	0.7003
ZT9	0.060783	1.255	2.405	-1.149	0.444			ZT9	0.133577	3.216	4.742	-1.525	0.8123			ZT9	0.022012	1.212	4.647	-3.436	0.9445
ZT15	0.792009	2.25	2.142	0.108	0.3831			ZT15	0.895835	2.755	2.647	0.1082	0.7757			ZT15	0.986972	5.231	5.209	0.02133	1.228
ZT21	0.449939	2.69	2.236	0.4543	0.5431			ZT21	0.526167	3.077	2.739	0.3375	0.4867			ZT21	0.636622	3.664	4.58	-0.9157	1.794
CG5896-WT	ALF			TRF				CG5896-HFD	ALF			TRF				CG5896-Sk2	ALF			TRF
ZT3	4.54075	4.13844	3.16411	4.49874	4.12178	5.53587		ZT3	2.23154	3.30203	1.89219	4.49874	4.12178	5.53587		ZT3	0.962278	0.786337	2.59134	2.72424	2.46624	2.95751
ZT9	2.53507	1.12423	1.82171	5.14276	6.72903	5.34466		ZT9	1.24558	2.79853	1.06922	2.25642	7.23255	8.17085		ZT9	2.55812	4.83185	3.88673	6.24395	2.55671	5.62958
ZT15	1	1	1	5.07864	4.48776	5.80136		ZT15	2.24285	4.17358	2.60935	2.25888	3.93086	2.66144		ZT15	5.91999	2.70391	5.34579	7.0387	5.02406	5.92095
ZT21	5.09502	5.09229	5.04634	4.43994	4.20257	5.64522		ZT21	2.28561	2.65767	1.78625	2.81419	2.29825	2.44776		ZT21	1.95469	4.36407	3.50197	7.05697	5.76614	6.84875
Two-sided t test
	P value	Mean of ALF	Mean of TRF	Difference	SE of difference				P value	Mean of ALF	Mean of TRF	Difference	SE of difference				P value	Mean of ALF	Mean of TRF	Difference	SE of difference
ZT3	0.25998	3.948	4.719	-0.771	0.588			ZT3	0.020064	2.475	4.719	-2.244	0.5994			ZT3	0.098565	1.447	2.716	-1.269	0.5918
ZT9	0.003706	1.827	5.739	-3.912	0.6437			ZT9	0.094413	1.704	5.887	-4.182	1.916			ZT9	0.469633	3.759	4.81	-1.051	1.317
ZT15	0.000409	1	5.123	-4.123	0.3798			ZT15	0.943917	3.009	2.95	0.0582	0.7774			ZT15	0.308951	4.657	5.995	-1.338	1.149
ZT21	0.519381	5.078	4.763	0.3153	0.4469			ZT21	0.401553	2.243	2.52	-0.2769	0.2953			ZT21	0.015456	3.274	6.557	-3.284	0.8105
Dgat2-WT	ALF			TRF				Dgat2-HFD	ALF			TRF				Dgat2-Sk2	ALF			TRF
ZT3	1.23346	0.93521	0.86133	2.07621	1.60366	1.55064		ZT3	7.0814	6.42502	7.17836	0.338442	0.658629	0.250435		ZT3	4.32615	4.3931	3.53613	5.21651	4.18801	5.2872
ZT9	2.97436	4.34671	4.29149	1.21741	1.31474	0.808898		ZT9	6.72905	5.47661	4.91491	3.60746	3.00112	3.20044		ZT9	6.71671	9.02925	10.5458	6.63903	7.08895	6.35251
ZT15	4.55065	3.69352	2.61107	0.980437	1.94614	1.51662		ZT15	0.989308	0.559384	0.742043	1.1116	0.978109	1.39259		ZT15	1.76593	2.51634	2.35212	3.49972	3.08645	4.39782
ZT21	0.996915	1.73043	1.72669	2.96369	3.40566	3.58506		ZT21	3.28255	3.18374	2.90744	0.72034	0.374945	0.234171		ZT21	4.74869	3.00945	4.43509	1.88625	0.355458	0.063186
Two-sided t test
	P value	Mean of ALF	Mean of TRF	Difference	SE of difference				P value	Mean of ALF	Mean of TRF	Difference	SE of difference				P value	Mean of ALF	Mean of TRF	Difference	SE of difference
ZT3	0.022173	1.01	1.744	-0.7335	0.2021			ZT3	1.7e-05	6.895	0.4158	6.479	0.2671			ZT3	0.144982	4.085	4.897	-0.8121	0.4493
ZT9	0.004367	3.871	1.114	2.757	0.4745			ZT9	0.012519	5.707	3.27	2.437	0.5651			ZT9	0.141853	8.764	6.693	2.07	1.134
ZT15	0.027035	3.618	1.481	2.137	0.6268			ZT15	0.085109	0.7636	1.161	-0.3972	0.1745			ZT15	0.032029	2.211	3.661	-1.45	0.4491
ZT21	0.003897	1.485	3.318	-1.833	0.3059			ZT21	0.000126	3.125	0.4432	2.681	0.1829			ZT21	0.013326	4.064	0.7683	3.296	0.7785
CG7997-WT	ALF			TRF				CG7997-HFD	ALF			TRF				CG7997-Sk2	ALF			TRF
ZT3	2.83	2.28	5.36	2.63	2.72	4.37		ZT3	2.13	1.65	1.66	1.85	2.52	2.26		ZT3	0.4	0.22	0.77	0.43	0.71	0.73
ZT9	1	1	1	0.96	0.72	1.28		ZT9	0.68	0.34	0.73	0.66	0.38	0.84		ZT9	1.06	0.21	0.61	0.27	0.5	0.36
ZT15	1.31	1.37	1.74	1.2	0.65	0.96		ZT15	0.75	0.47	0.73	0.67	0.39	0.67		ZT15	0.92	1.04	0.78	0.8	1.15	1.43
ZT21	3.14	2.23	2.93	1.79	1.9	2.13		ZT21	0.72	1.05	1.44	1.27	1.3	1.62		ZT21	2.23	1.45	2.01	1.08	0.91	1.28
Two-sided t test
	P value	Mean of ALF	Mean of TRF	Difference	SE of difference				P value	Mean of ALF	Mean of TRF	Difference	SE of difference				P value	Mean of ALF	Mean of TRF	Difference	SE of difference
ZT3	0.831988	3.49	3.24	0.25	1.104			ZT3	0.189488	1.813	2.21	-0.3967	0.2512			ZT3	0.444136	0.4633	0.6233	-0.16	0.1887
ZT9	0.938437	1	0.9867	0.01333	0.1622			ZT9	0.822979	0.5833	0.6267	-0.04333	0.1814			ZT9	0.381511	0.6267	0.3767	0.25	0.2545
ZT15	0.061625	1.473	0.9367	0.5367	0.2084			ZT15	0.602236	0.65	0.5767	0.07333	0.1298			ZT15	0.340019	0.9133	1.127	-0.2133	0.1971
ZT21	0.047651	2.767	1.94	0.8267	0.2928			ZT21	0.239039	1.07	1.397	-0.3267	0.2363			ZT21	0.034327	1.897	1.09	0.8067	0.2556

## Sheet: S. Fig3
S. Fig 3a
KD efficiemcy of Gnmt, Sardh, and CG5955						One-way ANOVA
Expression of Gnmt (Act88F-Gal4>)	R1	R2	R3			Šídák's multiple comparisons test	Mean Diff.	95.00% CI of diff.	Below threshold?	Summary	Adjusted P Value
Ctrl	1	1	1			Ctrl vs. Gnmt RNAi (VDRC: 110623)	0.6128	0.5160 to 0.7097	Yes	****	<0.0001
Gnmt RNAi (VDRC: 110623)	0.398894	0.341919	0.420734			Ctrl vs. Gnmt RNAi (VDRC: 25983)	0.6686	0.5718 to 0.7655	Yes	****	<0.0001
Gnmt RNAi (VDRC: 25983)	0.304571	0.282341	0.407224			Ctrl vs. Gnmt RNAi (BL: 42637)	0.9097	0.8128 to 1.007	Yes	****	<0.0001
Gnmt RNAi (BL: 42637)	0.10371	0.08115	0.0860383
Expression of Sardh(Act88F-Gal4>)	R1	R2	R3			Šídák's multiple comparisons test	Mean Diff.	95.00% CI of diff.	Below threshold?	Summary	Adjusted P Value
Ctrl	1	1	1			Ctrl vs. Sardh RNAi (VDRC: 108873)	0.8648	0.7777 to 0.9518	Yes	****	<0.0001
Sardh RNAi (VDRC: 108873)	0.157726	0.106804	0.141147			Ctrl vs. Sardh RNAi (VDRC: 27601)	0.8592	0.7722 to 0.9463	Yes	****	<0.0001
Sardh RNAi (VDRC: 27601)	0.149865	0.119093	0.153364			Ctrl vs. Sardh RNAi (BL: 51883)	0.6466	0.5596 to 0.7336	Yes	****	<0.0001
Sardh RNAi (BL: 51883)	0.346865	0.419693	0.293636
Expression of CG5955 (Act88F-Gal4>)	R1	R2	R3			Šídák's multiple comparisons test	Mean Diff.	95.00% CI of diff.	Below threshold?	Summary	Adjusted P Value
Ctrl	1	1	1			Ctrl vs. CG5955 RNAi (VDRC: 102443)	0.5802	0.4391 to 0.7214	Yes	****	<0.0001
CG5955 RNAi (VDRC: 102443)	0.351736	0.370919	0.536674			Ctrl vs. CG5955 RNAi (VDRC: 15838)	0.5186	0.3774 to 0.6597	Yes	****	<0.0001
CG5955 RNAi (VDRC: 15838)	0.439634	0.497348	0.507271			Ctrl vs. CG5955 RNAi (BL: 64588)	0.6061	0.4649 to 0.7472	Yes	****	<0.0001
CG5955 RNAi (BL: 64588)	0.360706	0.383444	0.43768
S. Fig 3b
Flight performance of Act88F/+, Act88F>Ctrl RNAi #1 and Act88F>Ctrl RNAi#2 at 1, 3, 5 and 7 weeks of age.
Act88F-Gal4> (Female)	Age	R1	R2	R3	R4	R5	R6	Average	SD	Precise N of flies			One-way ANOVA
+	1-week-old	5.875	5.75	5.66667	5.36842	5.875	5.76471	5.71663	0.188326	102			Šídák's multiple comparisons test	Mean Diff.	95.00% CI of diff.	Below threshold?	Summary	Adjusted P Value
Ctrl RNAi (BDSC: 36303)	1-week-old	5.69231	5.66667	5.8	5	5.6	5.55556	5.55242	0.283323	78			Actin88F/+_1w vs. Actin88F>Ctrl RNAi #1_1w	0.1642	-0.2166 to 0.5450	No	ns	0.6029
Ctrl RNAi (BDSC: 36304)	1-week-old	5.45455	5.14286	5.77778	5.69231	5.69231	5.81818	5.59633	0.255463	76			Actin88F/+_1w vs. Actin88F>Ctrl RNAi #2_1w	0.1203	-0.2605 to 0.5011	No	ns	0.7942
+	3-week-old	5.2	5.38462	5.33333	5.14286	5.42857	5	5.24823	0.163349	87			Actin88F>Ctrl RNAi #1_1w vs. Actin88F>Ctrl RNAi #2_1w	-0.04391	-0.4247 to 0.3369	No	ns	0.9864
Ctrl RNAi (BDSC: 36303)	3-week-old	5.27273	5.5	5.6	5.23077	4.76923	5.45455	5.30455	0.296989	70			Actin88F/+_3w vs. Actin88F>Ctrl RNAi #1_3w	-0.05632	-0.4966 to 0.3840	No	ns	0.9816
Ctrl RNAi (BDSC: 36304)	3-week-old	4.66667	4.88889	5.5	5.38462	5.53846	5.33333	5.21866	0.356528	95			Actin88F/+_3w vs. Actin88F>Ctrl RNAi #2_3w	0.02957	-0.4108 to 0.4699	No	ns	0.9972
+	5-week-old	3.69231	3.5	3.33333	2.83333	3.84615	3.14286	3.39133	0.370331	76			Actin88F>Ctrl RNAi #1_3w vs. Actin88F>Ctrl RNAi #2_3w	0.08588	-0.3544 to 0.5262	No	ns	0.9398
Ctrl RNAi (BDSC: 36303)	5-week-old	3.71429	4.44444	4.33333	4.13333	3.52941	3.2	3.89247	0.489924	91			Actin88F/+_5w vs. Actin88F>Ctrl RNAi #1_5w	-0.5011	-1.154 to 0.1514	No	ns	0.1613
Ctrl RNAi (BDSC: 36304)	5-week-old	3.83333	3.6	3.14286	4.30769	4	3.71429	3.76636	0.392748	83			Actin88F/+_5w vs. Actin88F>Ctrl RNAi #2_5w	-0.375	-1.028 to 0.2775	No	ns	0.3718
+	7-week-old	1.66667	2.33333	1.125	1.5	1.63636	2.16667	1.73801	0.444074	75			Actin88F>Ctrl RNAi #1_5w vs. Actin88F>Ctrl RNAi #2_5w	0.1261	-0.5264 to 0.7786	No	ns	0.9413
Ctrl RNAi (BDSC: 36303)	7-week-old	1.73333	2	1.71429	2.11111	1.75	1.53846	1.80787	0.209338	92			Actin88F/+_7w vs. Actin88F>Ctrl RNAi #1_7w	-0.06986	-0.5785 to 0.4388	No	ns	0.9774
Ctrl RNAi (BDSC: 36304)	7-week-old	2	1.625	2.11111	1.64706	1.73333	2.33333	1.90831	0.286117	93			Actin88F/+_7w vs. Actin88F>Ctrl RNAi #2_7w	-0.1703	-0.6789 to 0.3383	No	ns	0.7649
													Actin88F>Ctrl RNAi #1_7w vs. Actin88F>Ctrl RNAi #2_7w	-0.1004	-0.6091 to 0.4082	No	ns	0.9378
S. Fig 3d
Flight performance of male flies with Gnmt, Sardh or CG5955 KD using Act88F-Gal4 driver at 1 week of age.										Precise N			One-way ANOVA
Act88F-Gal4> (1-week-old Female)	R1	R2	R3	R4	Average	SD	#N of flies			Sample	# of Flies		Šídák's multiple comparisons test	Mean Diff.	95.00% CI of diff.	Below threshold?	Summary	Adjusted P Value
Ctrl RNAi (BDSC: 36303)	5.71429	5.73333	5.53846	5.27273	5.5647	0.213502	53			1w-Ctrl RNAi	107		Ctrl RNAi vs. Gnmt RNAi	1.957	1.202 to 2.712	Yes	****	<0.0001
Ctrl RNAi (BDSC: 36304)	5.57143	5.38462	5.84615	5.57143	5.59341	0.190124	54			1w-Gnmt RNAi	177		Ctrl RNAi vs. Sardh RNAi	1.751	0.9958 to 2.506	Yes	****	<0.0001
Gnmt RNAi (VDRC: 25983)	4.5	4.66667	4.875	4.42857	4.61756	0.198514	61			1w-Sardh RNAi	180		Ctrl RNAi vs. CG5955 RNAi	4.712	3.957 to 5.467	Yes	****	<0.0001
Gnmt RNAi (BDSC: 42637)	3.77778	4.16667	4	3.73333	3.91944	0.20192	59			1w-CG5955 RNAi	184
Gnmt RNAi (VDRC: 110623)	2.33333	2.28571	2.4	3.25	2.56726	0.457566	57
Sardh RNAi (VDRC: 108873)	3.68421	4.42857	2.13333	3.36842	3.40363	0.956404	67
Sardh RNAi (VDRC: 27601)	3.86667	4.66667	3.875	4.375	4.19583	0.39373	65
Sardh RNAi (BESC: 51883)	4.18182	4	4	4.30769	4.12238	0.150363	48
CG5955 RNAi (BDSC: 64566)	1.23077	3.05882	2.25	0.933333	1.86823	0.973593	61
CG5955 RNAi (VDRC: 15838)	0.888889	1	0.8	1.06667	0.938889	0.118113	66
CG5955 RNAi (VDRC: 102443)	0	0.125	0	0	0.03125	0.0625	57
S. Fig 3e
KD efficiemcy of Gnmt, Sardh, and CG5955							One-way ANOVA
Expression of Gnmt (DJ694-Gal4>)	R1	R2	R3				Šídák's multiple comparisons test	Mean Diff.	95.00% CI of diff.	Below threshold?	Summary	Adjusted P Value
Ctrl	1	1	1				Ctrl vs. Gnmt RNAi (VDRC: 25983)	0.5617	0.4328 to 0.6906	Yes	****	<0.0001
Gnmt RNAi (VDRC: 25983)	0.399799	0.409257	0.505748				Ctrl vs. Gnmt RNAi (BL: 42637)	0.4019	0.2731 to 0.5308	Yes	***	0.0002
Gnmt RNAi (BL: 42637)	0.656498	0.518437	0.619234
Expression of Sardh (DJ694-Gal4>)	R1	R2	R3				Šídák's multiple comparisons test	Mean Diff.	95.00% CI of diff.	Below threshold?	Summary	Adjusted P Value
Ctrl	1	1	1				Ctrl vs. Sardh RNAi (VDRC: 108873)	0.6849	0.6752 to 0.6946	Yes	****	<0.0001
Sardh RNAi (VDRC: 108873)	0.317763	0.31204	0.315492				Ctrl vs. Sardh RNAi (VDRC: 27601)	0.6181	0.6084 to 0.6278	Yes	****	<0.0001
Sardh RNAi (VDRC: 27601)	0.383793	0.374862	0.387071
Expression of CG5955 (DJ694-Gal4>)	R1	R2	R3				Šídák's multiple comparisons test	Mean Diff.	95.00% CI of diff.	Below threshold?	Summary	Adjusted P Value
Ctrl	1	1	1				Ctrl vs. Tdh RNAi (VDRC: 15838)	0.3684	0.2516 to 0.4853	Yes	***	0.0002
CG5955 RNAi (VDRC: 15838)	0.692904	0.638604	0.563144				Ctrl vs. Tdh RNAi (BL: 64588)	0.5355	0.4187 to 0.6524	Yes	****	<0.0001
CG5955 RNAi (BL: 64588)	0.523445	0.447634	0.422327
S. Fig 3f
Flight performance of male flies with KD of Gnmt, Sardh or CG5955 using DJ694-Gal4 at 4 days and 3 weeks of age.										Precise N			One-way ANOVA
DJ694-Gal4> (4-day-old Female)	R1	R2	R3	Average	SD	#N of flies				Sample	# of Flies		Šídák's multiple comparisons test	Mean Diff.	95.00% CI of diff.	Below threshold?	Summary	Adjusted P Value
Ctrl RNAi (BDSC: 36303)	5.7	5.68421	5.6	5.6614	0.0537599	59				4d-Ctrl RNAi	117		Ctrl_4D vs. Gnmt_4D	0.2327	-0.1291 to 0.5946	No	ns	0.285
Ctrl RNAi (BDSC: 36304)	5.57895	5.6	5.33333	5.50409	0.148257	58				4d-Gnmt RNAi	80		Ctrl_4D vs. Sardh_4D	0.3894	0.04999 to 0.7288	Yes	*	0.0224
Gnmt RNAi (VDRC: 25983)	5.5	5.3	-	5.4	0.141421	40				4d-Sardh RNAi	80		Ctrl_4D vs. Tdh_4D	0.2721	-0.06733 to 0.6115	No	ns	0.1385
Gnmt RNAi (BDSC: 42637)	5	5.6	-	5.3	0.424264	40				4d-CG5955 RNAi	87
Sardh RNAi (VDRC: 108873)	5.06667	5.2	5.46667	5.24444	0.20367	45				3w-Ctrl RNAi	98		Šídák's multiple comparisons test	Mean Diff.	95.00% CI of diff.	Below threshold?	Summary	Adjusted P Value
Sardh RNAi (VDRC: 27601)	4.9	5.33333	-	5.11667	0.306413	35				3w-Gnmt RNAi	77		Ctrl_3w vs. Gnmt_3W	0.685	0.2645 to 1.105	Yes	**	0.0015
CG5955 RNAi (BDSC: 64566)	5.44444	5.3	-	5.37222	0.102137	38				3w-Sardh RNAi	80		Ctrl_3w vs. Sardh_3w	1.046	0.6514 to 1.440	Yes	****	<0.0001
CG5955 RNAi (VDRC: 15838)	5.125	5.05882	5.625	5.26961	0.309552	49				3w-CG5955 RNAi	73		Ctrl_3w vs. Tdh_3W	1.022	0.6271 to 1.416	Yes	****	<0.0001
DJ694-Gal4> (3-weel-old Female)	R1	R2	R3	Average	SD	#N of flies
Ctrl RNAi (BDSC: 36303)	5.06667	5.33333	5.06667	5.15556	0.15396	42
Ctrl RNAi (BDSC: 36304)	5.44444	5.36842	5.36842	5.39376	0.0438919	56
Gnmt RNAi (VDRC: 25983)	5.05882	4.5	-	4.77941	0.395148	40
Gnmt RNAi (BDSC: 42637)	4.3	4.5	-	4.4	0.141421	37
Sardh RNAi (VDRC: 108873)	4.13333	4.57143	4.15385	4.2862	0.247226	42
Sardh RNAi (VDRC: 27601)	4.28571	4	-	4.14286	0.20203	38
CG5955 RNAi (BDSC: 64566)	4.36364	4	-	4.18182	0.257129	35
CG5955 RNAi (VDRC: 15838)	4.36364	4	4	4.12121	0.209945	38
S. Fig 3g
Flight performance of female flies with KD of Gnmt, Sardh or CG5955 using Act88F-GS-Gal4 at 4 days and 3 weeks of age.										Precise N			One-way ANOVA (4d)
Act88F-GS-Gal4 (4-day-old) Female	Cond.	R1	R2	R3	R4	Average	SD	#N of flies		Sample	# of Flies		Šídák's multiple comparisons test	Mean Diff.	95.00% CI of diff.	Below threshold?	Summary	Adjusted P Value
Ctrl RNAi (BDSC: 36303)	w/o RU486	5.33333	5.45455	5.64706	5.33333	5.44207	0.148125	72		4d-Ctrl RNAi w/o RU	130		Ctrl (no drug) vs. Gnmt RNAi (no drug)	0.2094	-0.2997 to 0.7186	No	ns	0.8369
Ctrl RNAi (BDSC: 36304)	w/o RU486	5.54545	5.22222	5.77778	-	5.51515	0.279015	58		4d-Gnmt RNAi w/o RU	101		Ctrl (no drug) vs. Sardh RNAi (no drug)	0.05057	-0.4660 to 0.5671	No	ns	>0.9999
Gnmt RNAi (VDRC: 25983)	w/o RU486	4.94737	5.11111	5.33333	5.33333	5.18129	0.187864	37		4d-Sardh RNAi w/o RU	171		Ctrl (no drug) vs. CG5955 RNAi (no drug)	0.3521	-0.1831 to 0.8873	No	ns	0.3767
Gnmt RNAi (BDSC: 42637)	w/o RU486	5.27273	5.8	5.125	-	5.39924	0.354839	64		4d-CG5955 RNAi w/o RU	132
Sardh RNAi (VDRC: 108873)	w/o RU486	5.52381	5.55556	5.52381	5.52	5.53079	0.0166053	85		3w-Ctrl RNAi w/o RU	112
Sardh RNAi (VDRC: 27601)	w/o RU486	5.04348	5.3	5.41176	5.30769	5.26573	0.156692	86		3w-Ctrl RNAi 100nM RU	66
CG5955 RNAi (BDSC: 64566)	w/o RU486	4.5	5.15385	5.31034	5.3913	5.08887	0.404766	80		3w-Gnmt RNAi w/o RU	140
CG5955 RNAi (VDRC: 15838)	w/o RU486	5.47368	5.76471	5.625	-	5.62113	0.145549	52		3w-Gnmt RNAi 100nM RU	137
										3w-Sardh RNAi w/o RU	143		Two-way ANOVA (3w)
Act88F-GS-Gal4 (3-week-old) Female	Cond.	R1	R2	R3	R4	Average	SD	N		3w-Sardh RNAi 100nM RU	126		Šídák's multiple comparisons test	Predicted (LS) mean diff.	95.00% CI of diff.	Below threshold?	Summary	Adjusted P Value
Ctrl RNAi (BDSC: 36303)	w/o RU486	4.94118	4.28571	4.375	4.44444	4.51158	0.293672	56		3w-CG5955 RNAi w/o RU	127		Ctrl RNAi:Ctrl (no drug) vs. Ctrl RNAi:Drug	-0.1612	-1.514 to 1.192	No	ns	>0.9999
Ctrl RNAi (BDSC: 36303)	100nm RU486	5	4.2	5.5	4.36364	4.76591	0.598822	56		3w-CG5955 RNAi 100nM RU	122		Ctrl RNAi:Drug vs. Gnmt RNAi:Drug	2.797	1.562 to 4.032	Yes	****	<0.0001
Ctrl RNAi (BDSC: 36304)	w/o RU486	5.54545	5.22222	-	-	5.38384	0.22856	30					Ctrl RNAi:Drug vs. Sardh RNAi:Drug	2.227	1.037 to 3.416	Yes	****	<0.0001
Ctrl RNAi (BDSC: 36304)	100nm RU486	5.25	5	-	-	5.125	0.176777	36					Ctrl RNAi:Drug vs. CG5955 RNAi:Drug	2.363	1.153 to 3.573	Yes	****	<0.0001
Gnmt RNAi (VDRC: 25983)	w/o RU486	3.07143	3.07143	4	-	3.38095	0.536111	60					Gnmt RNAi:Ctrl (no drug) vs. Gnmt RNAi:Drug	1.717	0.5357 to 2.898	Yes	***	0.0004
Gnmt RNAi (VDRC: 25983)	100nm RU486	2.56	2.15385	1.7	0.727273	1.78528	0.787969	80					CG5955 RNAi:Ctrl (no drug) vs. CG5955 RNAi:Drug	1.09	0.04162 to 2.138	Yes	*	0.0341
Gnmt RNAi (BDSC: 42637)	w/o RU486	4.25	4.4	3.28571	4.5	4.10893	0.558343	74
Gnmt RNAi (BDSC:42637)	100nm RU486	3.45455	3.14286	3.4	-	3.33247	0.166457	63
Sardh RNAi (VDRC: 108873)	w/o RU486	4.54545	4.35294	4.33333	4.90909	4.5352	0.267001	62
Sardh RNAi (VDRC: 108873)	100nm RU486	2.55556	3.4	3.33333	3.25714	3.13651	0.391675	81
Sardh RNAi (VDRC: 27601)	w/o RU486	4.54545	4.35294	3.61905	-	4.17248	0.488858	60
Sardh RNAi (VDRC: 27601)	100nm RU486	2.55556	2.85714	1.5	0.636364	1.88727	1.01686	66
CG5955 RNAi (BDSC: 64566)	w/o RU486	3.4	2.90909	3.85714	-	3.38874	0.474126	62
CG5955 RNAi (BDSC: 64566)	100nm RU486	2.76923	3.24138	3.46154	-	3.15738	0.353715	65
CG5955 RNAi (VDRC: 15838)	w/o RU486	3.65217	3.375	3.88235	-	3.63651	0.254039	56
CG5955 RNAi (VDRC: 15838)	100nm RU486	1.76471	2.61538	2.57143	2.66667	2.40455	0.428332	66
S. Fig 3h
Relative expression of Gnmt upon DJ694-Gal4 driven Gnmt KD under ALF and TRF													Two-way ANOVA
DJ694-Gal4> (3 Wk Female)	R1	R2	R3										Šídák's multiple comparisons test	Mean Diff.	95.00% CI of diff.	Below threshold?	Summary	Adjusted P Value
DJ>Trip3 ALF	1	1	1										Gnmtlvl_Ctrl:ALF vs. Gnmtlvl_Ctrl:TRF	-0.1378	-0.3073 to 0.03167	No	ns	0.1281
DJ>Trip3 TRF	1.19855	1.17882	1.03604										Gnmtlvl_Ctrl:ALF vs. Gnmtlvl_GnmtKD:ALF	0.6049	0.4355 to 0.7744	Yes	****	<0.0001
DJ>Gnmt KD ALF	0.338888	0.399799	0.446542										Gnmtlvl_GnmtKD:ALF vs. Gnmtlvl_GnmtKD:TRF	-0.1552	-0.3247 to 0.01424	No	ns	0.0762
DJ>Gnmt KD TRF	0.51386	0.517707	0.619342
Relative expression of Sardh upon DJ694-Gal4 driven Sardh KD under ALF and TRF
DJ694-Gal4> (3 Wk Female)	R1	R2	R3										Šídák's multiple comparisons test	Mean Diff.	95.00% CI of diff.	Below threshold?	Summary	Adjusted P Value
DJ>Trip3 ALF	1	1	1										Sardhlvl_Ctrl:ALF vs. Sardhlvl_Ctrl:TRF	-0.1348	-0.2989 to 0.02932	No	ns	0.1229
DJ>Trip3 TRF	1.09756	1.10148	1.20539										Sardhlvl_Ctrl:ALF vs. Sardhlvl_SardhKD:ALF	0.7034	0.5393 to 0.8675	Yes	****	<0.0001
DJ>Sardh KD ALF	0.268309	0.235491	0.385974										Sardhlvl_SardhKD:ALF vs. Sardhlvl_SardhKD:TRF	-0.06992	-0.2340 to 0.09421	No	ns	0.692
DJ>Sardh KD TRF	0.305183	0.371792	0.422558
Relativ expression of CG5955 upon DJ694-Gal4 driven CG5955 KD under ALF and TRF
DJ694-Gal4> (3 Wk Female)	R1	R2	R3										Šídák's multiple comparisons test	Mean Diff.	95.00% CI of diff.	Below threshold?	Summary	Adjusted P Value
DJ>Ctrl ALF	1	1	1										CG5955lvl_Ctrl:ALF vs. CG5955lvl_Ctrl:TRF	-0.3245	-0.6638 to 0.01490	No	ns	0.0623
DJ>Ctrl TRF	1.39025	1.48555	1.09756										CG5955lvl_Ctrl:ALF vs. CG5955lvl_CG5955KD:ALF	0.5596	0.2203 to 0.8990	Yes	**	0.0027
DJ>CG5955 KD ALF	0.389234	0.453164	0.478744										CG5955lvl_CG5955KD:ALF vs. CG5955lvl_CG5955KD:TRF	-0.2438	-0.5832 to 0.09555	No	ns	0.2053
DJ>CG5955 KD TRF	0.821349	0.594324	0.636882
S. Fig 3i
Expression level of Gnmt upon Act88F-driven Gnmt overexpression													Two-sided unpaired t test
Act88F-Gal4 >	R1	R2	R3											P value	P value summary	Significantly different (P < 0.05)?	One- or two-tailed P value?	t, df
UAS-GFP	1	1	1										GFP vs. Gnmt-OE	<0.0001	****	Yes	Two-tailed	t=20.99, df=4
UAS-Gnmt-OE	6.8008	6.04089	6.04694
Flight index of Gnmt overexpression using Act88F-Gal4 was tested in 3- and 5-week-old female flies.													Two-sided unpaired t-test
Act88F-Gal4> (3 Wk Female)	Cond.	R1	R2	R3	R4	Average	SD	Precise N of flies						P value	P value summary	Significantly different (P < 0.05)?	One- or two-tailed P value?	t, df
+	WT-ALF	5.33333	5.29412	5.05882	5.2	5.22157	0.122074	67					3w-+ vs. 3w-Gnmt-OE	0.351	ns	No	Two-tailed	t=1.011, df=6
UAS-Gnmt	WT-ALF	5.17647	5.05263	4.82353	5.33333	5.09649	0.215192	68					5w-+ vs. 5w-Gnmt-OE	0.0313	*	Yes	Two-tailed	t=2.796, df=6
Act88F-Gal4> (5 Wk Female)	Cond.	R1	R2	R3	R4	Average	SD	Precies N of flies
+	WT-ALF	4.46154	4.33333	4.53333	4.14286	4.36777	0.171246	54
UAS-Gnmt	WT-ALF	4.875	4.58824	4.53333	4.875	4.71789	0.182792	64
S. Fig 3k
Intramuscular lipid quantification (lipid droplet size) Act88F-driven Gnmt overexpression compared to age-matched control.													Two-sided unpaired t-test
Act88F-Gal4> (3 Wk Female)	R1	R2	R3	R4	R5	R6	R7	R8	R9	N				P value	P value summary	Significantly different (P < 0.05)?	One- or two-tailed P value?	t, df
Ctrl RNAi	1.00993	1.11322	0.429276	0.536698	1.96619	0.410902	1.18541	1.41087	0.93751	9			Ctrl vs. Gnmt-OE (LD size)	0.1658	ns	No	Two-tailed	t=1.452, df=16
UAS-Gnmt-OE	0.127025	1.20574	1.93437	0.274344	0.366707	0.431228	0.775098	0.211859	0.268307	9			Ctrl vs. Gnmt-OE (LD density)	0.4359	ns	No	Two-tailed	t=0.7992, df=16
Intramuscular lipid quantification (lipid droplet density) Act88F-driven Gnmt overexpression compared to age-matched control.
Act88F-Gal4> (3 Wk Female)	R1	R2	R3	R4	R5	R6	R7	R8	R9	N
Ctrl RNAi	0.469729	0.807933	1.05219	1.2025	0.676409	0.939457	0.920668	1.08977	1.84134	9
UAS-Gnmt-OE	1.51579	0.757895	0.852632	0.757895	0.284211	1.61053	1.23158	1.13684	2.84211	9
S. Fig 3l
Relatvie expression of Gnmt upon Act88F-GS-driven Gnmt overexpression in RD and HFD supplemented with RU
Act88F-GS-Gal4> (3 Wk Female)	R1	R2	R3	N									Šídák's multiple comparisons test	Mean Diff.	95.00% CI of diff.	Below threshold?	Summary	Adjusted P Value
Gnmt OE+No RU (RD)	1	1	1	3									Gnmt OE+No RU (RD) vs. Gnmt OE+10nM RU (RD)	-1.751	-2.698 to -0.8027	Yes	**	0.0016
Gnmt OE+10nM RU (RD)	2.57118	3.24752	2.43295	3									Gnmt OE+No RU (RD) vs. Gnmt OE+50nM RU (RD)	-2.831	-3.779 to -1.883	Yes	****	<0.0001
Gnmt OE+50nM RU (RD)	3.81449	4.37374	3.30463	3									Gnmt OE+No RU (RD) vs. Gnmt OE+100 nM RU (RD)	-3.963	-4.911 to -3.015	Yes	****	<0.0001
Gnmt OE+100 nM RU (RD)	5.36163	4.72026	4.80635	3
Gnmt OE+No RU (HFD)	1.36023	1.60709	1.00996	3									Šídák's multiple comparisons test	Mean Diff.	95.00% CI of diff.	Below threshold?	Summary	Adjusted P Value
Gnmt OE+10nM RU (HFD)	1.7862	2.29337	1.84124	3									Gnmt OE+No RU (HFD) vs. Gnmt OE+10nM RU (HFD)	-0.6478	-1.920 to 0.6247	No	ns	0.4171
Gnmt OE+50nM RU (HFD)	2.51161	2.88068	2.25486	3									Gnmt OE+No RU (HFD) vs. Gnmt OE+50nM RU (HFD)	-1.223	-2.496 to 0.04927	No	ns	0.0595
Gnmt OE+100 nM RU (HFD)	3.88946	5.08305	3.3196	3									Gnmt OE+No RU (HFD) vs. Gnmt OE+100 nM RU (HFD)	-2.772	-4.044 to -1.499	Yes	***	0.0005
S. Fig 3m
Flight index of Gnmt overexpression using Act88F-GS-Gal4 was tested in 3-week-old female flies under RD supplemented with titrated doses of RU486.
Act88F-GS> (3 Wk Female)	Cond.	R1	R2	R3	R4	Average	SD	Precise N of flies					One-way ANOVA
UAS-GFP	No RU	4.5	4.66667	4.5	-	4.55556	0.096225	36					Šídák's multiple comparisons test	Mean Diff.	95.00% CI of diff.	Below threshold?	Summary	Adjusted P Value
UAS-GFP	10nM RU	4	4.25	4	-	4.08333	0.144338	30					GFP+No RU vs. GFP+10nM RU	0.4722	0.06251 to 0.8819	Yes	*	0.0254
UAS-GFP	50nM RU	4.22222	4	3.83333	-	4.01852	0.195105	32					GFP+No RU vs. GFP+50nM RU	0.537	0.1273 to 0.9467	Yes	*	0.0129
UAS-GFP	100nM RU	3.25	3.45455	3.66667	-	3.45707	0.208345	31					GFP+No RU vs. GFP+100 nM RU	1.098	0.6888 to 1.508	Yes	***	0.0001
UAS-Gnmt-OE	No RU	5.09091	4.8	4	4.3125	4.55085	0.487848	64
UAS-Gnmt-OE	10nM RU	5.23077	5	5.15152	4.54545	4.98193	0.306332	73					Šídák's multiple comparisons test	Mean Diff.	95.00% CI of diff.	Below threshold?	Summary	Adjusted P Value
UAS-Gnmt-OE	50nM RU	5.28571	5.23077	5.26667	5	5.19579	0.132498	73					Gnmt OE+No RU vs. Gnmt OE+10nM RU	-0.4311	-1.042 to 0.1800	No	ns	0.2069
UAS-Gnmt-OE	100nM RU	5.09091	5.28571	5.375	5.57143	5.33076	0.19953	63					Gnmt OE+No RU vs. Gnmt OE+50nM RU	-0.6449	-1.256 to -0.03390	Yes	*	0.0378
													Gnmt OE+No RU vs. Gnmt OE+100 nM RU	-0.7799	-1.391 to -0.1689	Yes	*	0.0123
S. Fig 3n
Flight index of Gnmt overexpression using Act88F-GS-Gal4 was tested in 3-week-old female flies under HFD supplemented with titrated doses of RU486.													One-way ANOVA
Act88F-GS> (3 Wk Female)	Cond.	R1	R2	R3	R4	Average	SD	Precise N of flies					Šídák's multiple comparisons test	Mean Diff.	95.00% CI of diff.	Below threshold?	Summary	Adjusted P Value
UAS-GFP	No RU	1.5	1.85714	1.5	-	1.61905	0.206197	42					GFP+No RU vs. GFP+10nM RU	0.007937	-0.4427 to 0.4586	No	ns	>0.9999
UAS-GFP	10nM RU	1.5	1.73333	1.6	-	1.61111	0.117063	42					GFP+No RU vs. GFP+50nM RU	0.3496	-0.1011 to 0.8002	No	ns	0.1375
UAS-GFP	50nM RU	1.27273	1.25	1.28571	-	1.26948	0.018077	41					GFP+No RU vs. GFP+100nM RU	0.6135	0.1628 to 1.064	Yes	*	0.0104
UAS-GFP	100nM RU	1.25	0.7	1.06667	-	1.00556	0.280046	43
UAS-Gnmt-OE	No RU	2.14286	1.6129	2.42857	2.53333	2.06144	0.412153	74					Šídák's multiple comparisons test	Mean Diff.	95.00% CI of diff.	Below threshold?	Summary	Adjusted P Value
UAS-Gnmt-OE	10nM RU	2.15385	2.26087	2.46154	3.06667	2.29208	0.407751	64					Gnmt OE+No RU vs. Gnmt OE+10nM RU	-0.3063	-1.001 to 0.3881	No	ns	0.5699
UAS-Gnmt-OE	50nM RU	3	2.66667	3.26316	3.2	2.97661	0.268421	71					Gnmt OE+No RU vs. Gnmt OE+50nM RU	-0.853	-1.547 to -0.1586	Yes	*	0.0156
UAS-Gnmt-OE	100nM RU	3	3.57143	3.55556	3.06667	3.37566	0.307363	46					Gnmt OE+No RU vs. Gnmt OE+100 nM RU	-1.119	-1.813 to -0.4246	Yes	**	0.0023

## Sheet: S. Fig4
S. Fig 4a
KD efficiency of Dgat2 driven by Act88F-Gal4																Two-sided unpaired t test
Act88F-Gal4>	R1	R2	R3														P value	P value summary	Significantly different (P < 0.05)?	One- or two-tailed P value?	t, df
Ctrl	1	1	1													Ctrl vs Dgat2 RNAi	0.0002	***	Yes	Two-tailed	t=12.51, df=4
Dgat2 RNAi (VDRC: 107788)	0.358408	0.454585	0.511417
S. Fig 4b
KD efficiency of Dgat2 driven by DJ694-Gal4																One-way ANOVA
DJ694-Gal4>	R1	R2	R3													Šídák's multiple comparisons test	Mean Diff.	95.00% CI of diff.	Below threshold?	Summary	Adjusted P Value
Ctrl	1	1	1													Ctrl vs. Dgat2 RNAi (VDRC: 107788)	0.4385	0.2608 to 0.6162	Yes	***	0.0007
Dgat2 RNAi (VDRC: 107788)	0.458455	0.654585	0.571455													Ctrl vs. Dgat2 RNAi (VDRC: 7942)	0.6409	0.4632 to 0.8186	Yes	****	<0.0001
Dgat2 RNAi (VDRC: 7942)	0.299771	0.451246	0.326396
S. Fig 4c
Flight performance of 5-week-old female flies upon DJ694 driven Dgat2 KD under ALF and TRF in RD or HFD.																Two-way ANOVA
DJ694-Gal4 (5-day-old) Female	Con.	R1	R2	R3	R4	Average	SD	Precise N of flies								Šídák's multiple comparisons test	Mean Diff.	95.00% CI of diff.	Below threshold?	Summary	Adjusted P Value		Šídák's multiple comparisons test	Predicted (LS) mean diff.	95.00% CI of diff.	Below threshold?	Summary	Adjusted P Value
Ctrl RNAi	RD-ALF	3.88235	4	3.57143	4	3.86345	0.202423	55								RD-ALF:Ctrl RNAi vs. RD-ALF:Dgat2 RNAi	-0.7292	-1.278 to -0.1809	Yes	**	0.0077		HFD-ALF:Ctrl RNAi vs. HFD-ALF:Dgat2 RNAi	-1.139	-1.762 to -0.5164	Yes	**	0.001
Ctrl RNAi	RD-TRF	4.66667	4.28571	4.36364	4	4.329	0.274064	51								RD-ALF:Ctrl RNAi vs. RD-TRF:Ctrl RNAi	-0.4656	-1.014 to 0.08282	No	ns	0.117		HFD-ALF:Ctrl RNAi vs. HFD-TRF:Ctrl RNAi	-0.4363	-1.019 to 0.1462	No	ns	0.184
Dgat2 RNAi	RD-ALF	4.5	4.88889	4.8	4.18182	4.59268	0.320478	42								RD-ALF:Dgat2 RNAi vs. RD-TRF:Dgat2 RNAi	-0.2891	-0.8375 to 0.2592	No	ns	0.5468		HFD-ALF:Dgat2 RNAi vs. HFD-TRF:Dgat2 RNAi	-0.7207	-1.343 to -0.09806	Yes	*	0.0222
Dgat2 RNAi	RD-TRF	4.8	4.90909	5.09091	4.72727	4.88182	0.158157	43
Ctrl RNAi	HFD-ALF	0.545455	0.8	0.363636	-	0.569697	0.21919	32								Source of Variation	% of total variation	P value	P value summary				Source of Variation	% of total variation	P value	P value summary
Ctrl RNAi	HFD-TRF	1	1	1.16667	0.857143	1.00595	0.126549	48								Interaction	1.046	0.4885	ns				Interaction	0.9777	0.2926	ns
Dgat2 RNAi	HFD-ALF	1.71429	1.41176	2	-	1.70868	0.294158	45								Row Factor: Feeding Regimen	19.14	0.01	**				Row Factor: Feeding Regimen	16.18	0.0014	**
Dgat2 RNAi	HFD-TRF	2.11765	2.625	2.54546	-	2.42937	0.272872	44								Column Factor: Genotype	55.23	0.0002	***				Column Factor: Genotype	79.35	<0.0001	****
S. Fig 4d
Expression level of Dgat2 in indicated conditions																Šídák's multiple comparisons test	Mean Diff.	95.00% CI of diff.	Below threshold?	Summary	Adjusted P Value
DJ694-Gal4>	R1	R2	R3													ALF:Ctrl RNAi vs. ALF:Dgat2 RNAi	0.4239	0.2126 to 0.6352	Yes	***	0.0007
Ctrl RNAi RD-ALF	1	1	1													ALF:Ctrl RNAi vs. TRF:Ctrl RNAi	0.4667	0.2554 to 0.6780	Yes	***	0.0004
Ctrl RNAi RD-TRF	0.56	0.41	0.63													ALF:Dgat2 RNAi vs. TRF:Dgat2 RNAi	0.2883	0.07706 to 0.4996	Yes	**	0.0089
Dgat2 RNAi RD ALF	0.55465	0.670126	0.5035													Source of Variation	% of total variation	P value	P value summary
Dgat2 RNAi RD-TRF	0.251174	0.343373	0.2687													Interaction	2.866	0.0725	ns
																Row Factor: Feeding regimen	51.37	<0.0001	****
																Column Factor: genotype	40.4	<0.0001	****
S. Fig 4e
Flight performance of 3-week-old female flies with hDgat2 overexpression using Act88F-Gal4 driver.
Act88F-Gal4> (3-week-old Female)		R1	R2	R3	Average	SD	Precise N of flies									Two-sided unpaired t test
+	WT-ALF	4.73684	4.35294	4.7	4.59659	0.211813	56										P value	P value summary	Significantly different (P < 0.05)?	One- or two-tailed P value?	t, df
UAS-hDgat2	WT-ALF	2.6	1.69231	3.53846	2.61026	0.92312	46									+ vs. hDgat-OE	0.0221	*	Yes	Two-tailed	t=3.633, df=4
S. Fig 4g
Intramuscular lipid quantification of 1-week-old females (lipid size) showed significant reduction in lipid droplet size upon Act88F-Gal4 driven hDgat2 overexpression compare to age-matched control.																Two-sided unpaired t test
Act88F-Gal4> (1-week-old Female)	Age	R1	R2	R3	R4	R5	R6	R7	R8	R9	Average	SD	Precise N of flies				P value	P value summary	Significantly different (P < 0.05)?	One- or two-tailed P value?	t, df
Ctrl 1w	1W	1.53933	0.502787	0.35079	0.099989	1.52979	1.46593	0.5028	1.48847	1.52011	1	0.614785	9			Ctrl vs. hDgat2-OE	0.5298	ns	No	Two-tailed	t=0.6423, df=16
hDgat2-OE 1w	1W	1.19184	1.51506	1.08202	1.54169	1.25097	0.665705	0.756234	0.754345	1.62057	1.15316	0.365845	9
Intramuscular lipid quantification of 1-week-old females (lipid density) upon Act88F-Gal4 driven hDgat2 overexpression compare to age-matched control.																Two-sided unpaired t test
Act88F-Gal4> (1-week-old Female)	Age	R1	R2	R3	R4	R5	R6	R7	R8	R9	Average	SD	Precise N of flies				P value	P value summary	Significantly different (P < 0.05)?	One- or two-tailed P value?	t, df
Ctrl 1w	1W	1.53933	0.502787	0.35079	0.099989	1.52979	1.46593	0.5028	1.48847	1.52011	1	0.614785	9			Ctrl vs. hDgat2-OE	0.0035	**	Yes	Two-tailed	t=3.423, df=16
hDgat2-OE 1w	1W	1.19184	1.51506	1.08202	1.54169	1.25097	0.665705	0.756234	0.754345	1.62057	1.15316	0.365845	9
S. Fig 4h
Flight performance of 5-week-old female flies upon DJ694 driven hDgat2 overexpression under ALF and TRF in RD or HFD.																Two-way ANOVA
DJ694-Gal4 (5-day-old) Female	Con.	R1	R2	R3	R4	R5	Average	SD	Precise N of flies							Šídák's multiple comparisons test	Predicted (LS) mean diff.	95.00% CI of diff.	Below threshold?	Summary	Adjusted P Value		Šídák's multiple comparisons test	Predicted (LS) mean diff.	95.00% CI of diff.	Below threshold?	Summary	Adjusted P Value
GFP	RD-ALF	5.52941	5.4	5.16667	-	-	5.36536	0.183837	39							RD-ALF:GFP vs. RD-ALF:hDgat2 OE	1.698	0.7006 to 2.695	Yes	**	0.0018		HFD-ALF:GFP vs. HFD-ALF:hDgat2 OE	0.9825	-0.07213 to 2.037	No	ns	0.0743
GFP	RD-TRF	5.42857	5.26316	5.53846	-	-	5.41006	0.138582	46							RD-ALF:GFP vs. RD-TRF:GFP	-0.0447	-1.111 to 1.021	No	ns	>0.9999		HFD-ALF:GFP vs. HFD-TRF:GFP	-0.5402	-1.652 to 0.5715	No	ns	0.6395
hDgat2 OE	RD-ALF	3.30769	4.30769	3.5	3.55556	-	3.66774	0.439657	60							RD-ALF:hDgat2 OE vs. RD-TRF:hDgat2 OE	-0.8367	-1.834 to 0.1603	No	ns	0.1158		HFD-ALF:hDgat2 OE vs. HFD-TRF:hDgat2 OE	-1.233	-2.288 to -0.1787	Yes	*	0.0185
hDgat2 OE	RD-TRF	5.14286	4	4.37037	-	-	4.50441	0.5831	46
GFP	HFD-ALF	2.4	2.13333	2.61538	2	-	2.28718	0.274826	51							Source of Variation	% of total variation	P value	P value summary				Source of Variation	% of total variation	P value	P value summary
GFP	HFD-TRF	3	3.14286	2.66667	2.5	-	2.82738	0.295708	46							Interaction	5.864	0.1024	ns				Interaction	5.37	0.1848	ns
hDgat2 OE	HFD-ALF	1.28	1.61539	2.28571	0.842105	0.5	1.30464	0.693012	77							Row Factor	7.263	0.0737	ns				Row Factor: Feeding Regimen	35.16	0.0033	**
hDgat2 OE	HFD-TRF	2.32	3.375	2.19048	2.26667	-	2.53804	0.560502	77							Column Factor	63.36	0.0002	***				Column Factor: Genotype	18.08	0.0233	*
S. Fig 4i																Two-way ANOVA
Relative expression of Dgat2 in 3-week-old female flies upon DJ694-driven hDgat2 OE under ALF and TRF																Šídák's multiple comparisons test	Mean Diff.	95.00% CI of diff.	Below threshold?	Summary	Adjusted P Value
	R1	R2	R3													ALF:Ctrl RNAi vs. ALF:Dgat2 RNAi	0.2005	-0.1055 to 0.5065	No	ns	0.2782
GFP RD-ALF	1	1	1													ALF:Ctrl RNAi vs. TRF:Ctrl RNAi	0.4067	0.1007 to 0.7126	Yes	*	0.0104
GFP RD-TRF	0.76	0.5	0.52													ALF:Dgat2 RNAi vs. TRF:Dgat2 RNAi	0.2746	-0.03140 to 0.5806	No	ns	0.0837
hDgat2 OE RD ALF	0.9414	0.6742	0.7829													Source of Variation	% of total variation	P value	P value summary	Significant?
hDgat2 OE RD-TRF	0.588072	0.4239	0.5628													Interaction	2.571	0.3212	ns	No
																Row Factor: Feeding regimen	68.38	0.0006	***	Yes
																Column Factor: Genotype	10.66	0.0635	ns	No
S. Fig 4k
Flight performance of 1-, 3-, 5-, and 7-week-old female flies with DJ694-Gal4 driven KD of Dgat2 predicted paralogs CG1941 and CG1946.							Precise N									One-way ANOVA
DJ694-Gal4 (4-day-old) Female	Age	R1	R2	Average	#N of flies		Sample	# of Flies								Šídák's multiple comparisons test	Mean Diff.	95.00% CI of diff.	Below threshold?	Summary	Adjusted P Value
Ctrl RNAi (BDSC: 36303)	4D	5.36842	5.17647	5.27245	38		4d-Ctrl	75								Ctrl_4D vs. CG1941_4D	-0.3077	-0.6455 to 0.03005	No	ns	0.0734
Ctrl RNAi (BDSC: 36304)	4D	5.52941	5.15789	5.34365	37		4d-CG1941 RNAi	78								Ctrl_4D vs. CG1946_4D	-0.167	-0.5047 to 0.1708	No	ns	0.3891
CG1941 RNAi (VDRC: 3998)	4D	5.68421	5.3	5.49211	39		4d-CG1946 RNAi	80								Ctrl_3Wk vs. CG1941_3Wk	-0.1596	-0.5529 to 0.2337	No	ns	0.5179
CG1941 RNAi (VDRC: 106800)	4D	5.9	5.57895	5.73947	39		3w-Ctrl	74								Ctrl_3Wk vs. CG1946_3Wk	-0.09077	-0.4841 to 0.3025	No	ns	0.7993
CG1946 RNAi (VDRC: 108495)	4D	5.5	5.4	5.45	40		3w-CG1941 RNAi	73								Ctrl_5Wk vs. CG1941_5Wk	-0.3089	-0.6255 to 0.007645	No	ns	0.0555
CG1946 RNAi (VDRC: 33428)	4D	5.5	5.5	5.5	40		3w-CG1946 RNAi	75								Ctrl_5Wk vs. CG1946_5Wk	-0.2803	-0.5968 to 0.03630	No	ns	0.082
							5w-Ctrl	73								Ctrl_7Wk vs. CG1941_7Wk	-0.5956	-1.085 to -0.1064	Yes	*	0.0196
DJ694-Gal4 (3-week-old) Female	Age	R1	R2	Average	#N of flies		5w-CG1941 RNAi	72								Ctrl_7Wk vs. CG1946_7Wk	-0.3308	-0.8201 to 0.1585	No	ns	0.1967
Ctrl RNAi (BDSC: 36303)	3Wk	4.75	5.1	4.925	38		5w-CG1946 RNAi	65
Ctrl RNAi (BDSC: 36304)	3Wk	5.1	4.82353	4.96176	36		7w-Ctrl	67
CG1941 RNAi (VDRC: 3998)	3Wk	4.82353	5	4.91176	39		7w-CG1941 RNAi	63
CG1941 RNAi (VDRC: 106800)	3Wk	5.17647	5.41176	5.29412	34		7w-CG1946 RNAi	59
CG1946 RNAi (VDRC: 108495)	3Wk	4.77778	5.05882	4.9183	35
CG1946 RNAi (VDRC: 33428)	3Wk	5.1	5.2	5.15	40
DJ694-Gal4 (5-week-old) Female	Age	R1	R2	Average	#N of flies
Ctrl RNAi (BDSC: 36303)	5Wk	3.88235	4.13333	4.00784	37
Ctrl RNAi (BDSC: 36304)	5Wk	4	3.85714	3.92857	36
CG1941 RNAi (VDRC: 3998)	5Wk	4	4.2	4.1	37
CG1941 RNAi (VDRC: 106800)	5Wk	4.35294	4.55556	4.45425	35
CG1946 RNAi (VDRC: 108495)	5Wk	4.25	4.4	4.325	31
CG1946 RNAi (VDRC: 33428)	5Wk	4.13333	4.21053	4.17193	34
DJ694-Gal4 (7-week-old) Female	Age	R1	R2	Average	#N of flies
Ctrl RNAi (BDSC: 36303)	7Wk	3.14286	2.57143	2.85714	34
Ctrl RNAi (BDSC: 36304)	7Wk	3.09091	2.92308	3.00699	33
CG1941 RNAi (VDRC: 3998)	7Wk	3.2	3.29412	3.24706	32
CG1941 RNAi (VDRC: 106800)	7Wk	3.75	3.86667	3.80833	31
CG1946 RNAi (VDRC: 108495)	7Wk	3.33333	3.42857	3.38095	29
CG1946 RNAi (VDRC: 33428)	7Wk	3.05882	3.23077	3.1448	30
S. Fig 4m																Two-sided unpaired t tests
Act88F-Gal4>	Age	R1	R2	R3	R4	R5	R6	Averge	SD	Precise N of flies							P value	P value summary	Significantly different (P < 0.05)?	One- or two-tailed P value?	t, df
Ctrl RNAi (BDSC: 36304)	1Wk	5.875	5.75	5.875	6	5.875	5.76471	5.85662	0.0909806	102						1w-Ctrl vs CG7997 RNAi	0.0034	**	Yes	Two-tailed	t=3.935, df=9
CG7997 RNAI	1Wk	5.6	5.5	5.3	5.55556	5.76471	-	5.54405	0.168414	95						3w-Ctrl vs CG7997 RNAi	0.4265	ns	No	Two-tailed	t=0.8329, df=9
Ctrl RNAi (BDSC: 36304)	3Wk	5.2	5.38462	5.33333	5.14286	5.42857	5.28571	5.29585	0.109175	87						5w-Ctrl vs CG7997 RNAi	0.0006	***	Yes	Two-tailed	t=5.104, df=9
CG7997 RNAI	3Wk	5	5.41176	4.84211	5.26316	5.46667	-	5.19674	0.268319	86						7w-Ctrl vs CG7997 RNAi	0.0004	***	Yes	Two-tailed	t=5.825, df=8
Ctrl RNAi (BDSC: 36304)	5Wk	3.69231	3.5	3.33333	2.83333	3.84615	3.14286	3.39133	0.370331	76
CG7997 RNAI	5Wk	4.35294	4.66667	4.10526	4.4	4.22222	-	4.34942	0.211547	84
Ctrl RNAi (BDSC: 36304)	7Wk	1.66667	2.33333	1.125	1.5	1.63636	-	1.65227	0.437466	75
CG7997 RNAI	7Wk	3.63636	2.83333	3.06667	2.8	3.5	-	3.16727	0.383171	69

## Sheet: S. Fig5
S. Fig 5b
Lipid quantification (lipid droplet size) showed no significant differences in lipid droplet size upon IFM-specific KD of Gnmt, Sardh, CG5955 and Dgat2, and Gnmt overexpression compare to age-matched control.																		One-way ANOVA
Act88F-Gal4> (3-week-old) Female	R1	R2	R3	R4	R5	R6	R7	R8	R9	R10	R11	Average	SD	N				Šídák's multiple comparisons test	Mean Diff.	95.00% CI of diff.	Below threshold?	Summary	Adjusted P Value
Ctrl RNAi (BDSC: 36304)	1.29568	1.10762	0.801719	1.14826	0.481179	1.29081	2.0857	1.04737	0.589583	0.479179	0.67289	1	0.47347	11				Ctrl RNAi vs. Gnmt RNAi	-0.1169	-0.7746 to 0.5408	No	ns	0.9938
Gnmt RNAi (VDRC: 25983)	1.3316	2.01204	0.724873	0.55732	1.14342	2.63318	0.795038	0.513798	0.340833	-	-	1.1169	0.765148	9				Ctrl RNAi vs. Sardh RNAi	-0.01374	-0.6376 to 0.6102	No	ns	>0.9999
Sardh RNAi (VDRC: 108873)	1.30983	1.49459	0.514872	0.633997	0.369979	1.04001	1.04751	0.539734	1.62096	1.57388	1.00577	1.01374	0.451158	11				Ctrl RNAi vs. Tdh RNAi	-0.04758	-0.6869 to 0.5917	No	ns	>0.9999
CG5955 RNAi (BDSC: 64566)	0.532104	0.843061	0.751601	2.75396	0.694963	0.840761	1.21885	0.919491	1.3017	0.619343	-	1.04758	0.64702	10				Ctrl RNAi vs. Dgat2 RNAi	0.0893	-0.5500 to 0.7286	No	ns	0.998
Dgat2 RNAi (VDRC: 107788)	0.402818	1.07672	0.666464	0.994863	1.16227	0.610535	1.1277	1.03155	1.28779	0.746268	-	0.910698	0.286076	10				Ctrl RNAi vs. Gnmt OE	0.3784	-0.2793 to 1.036	No	ns	0.5057
UAS-Gnmt	0.127025	1.20574	1.93437	0.274344	0.366707	0.431228	0.775098	0.211859	0.268307	-	-	0.62163	0.596578	9
S. Fig 5c
Lipid quantification (lipid droplet density) showed no significant differences in lipid droplet density upon IFM-specific KD of Gnmt, Sardh, CG5955 and Dgat2, and Gnmt overexpression compare to age-matched control.																		One-way ANOVA
Act88F-Gal4> (3-week-old) Female	R1	R2	R3	R4	R5	R6	R7	R8	R9	R10	R11	Average	SD	N				Šídák's multiple comparisons test	Mean Diff.	95.00% CI of diff.	Below threshold?	Summary	Adjusted P Value
Ctrl RNAi (BDSC: 36304)	1.96335	0.832669	0.140239	1.22709	1.0255	0.508367	0.385657	0.79761	1.78805	0.929084	1.40239	1	0.565287	11				Ctrl RNAi vs. Gnmt RNAi	-0.2612	-0.9886 to 0.4662	No	ns	0.8782
Gnmt RNAi (VDRC: 25983)	1.59522	1.8494	1.58645	1.04303	1.00797	0.420717	1.0255	1.39362	1.42868	-	-	1.26118	0.430497	9				Ctrl RNAi vs. Sardh RNAi	0.07809	-0.6120 to 0.7682	No	ns	0.9993
Sardh RNAi (VDRC: 108873)	0.131474	0.525896	2.65578	0.858964	1.68287	0.920319	0.788845	0.657371	0.815139	0.324303	0.78008	0.921912	0.696223	11				Ctrl RNAi vs. Tdh RNAi	-0.3594	-1.067 to 0.3477	No	ns	0.6333
CG5955 RNAi (BDSC: 64566)	1.99841	1.56892	1.25339	0.368127	0.76255	2.41036	0.76255	1.50757	2.051	0.911554	-	1.35944	0.663651	10				Ctrl RNAi vs. Dgat2 RNAi	0.08845	-0.6016 to 0.7785	No	ns	0.9987
Dgat2 RNAi (VDRC: 107788)	1.07809	1.41992	1.07809	0.429482	0.368127	0.990438	0.420717	1.13944	0.964143	0.69243	1.44622	0.911554	0.38436	10				Ctrl RNAi vs. Gnmt OE	-0.1368	-0.8642 to 0.5906	No	ns	0.9919
UAS-Gnmt	1.51579	0.757895	0.094737	0.757895	0.284211	1.61053	1.23158	1.13684	2.84211	-	-	1.13684	0.820445	9
S. Fig 5e
Lipid quantification (lipid droplet size) showed no significant differences in lipid droplet size upon IFM-specific hDgat2 overexpression compare to age-matched control.																		Two-sided unpaired t test
Act88F-Gal4> (1-week-old) Female	R1	R2	R3	R4	R5	R6	R7	R8	R9	Average	SD	N							P value	P value summary	Significantly different (P < 0.05)?	One- or two-tailed P value?	t, df
Act88F	0.521135	0.557763	1.05984	2.06699	0.138567	0.462911	1.9717	0.318345	1.90274	1	0.776311	9						Ctrl vs hDgat2-OE	0.5865	ns	No	Two-tailed	t=0.5550, df=16
Dgat2-OE	0.520979	0.632342	0.577736	2.32133	1.61171	1.44482	1.56353	0.860162	1.10443	1.18189	0.603238	9
S. Fig 5f
Lipid quantification (lipid droplet density) showed no significant differences in lipid droplet size upon IFM-specific hDgat2 overexpression compare to age-matched control.
Act88F-Gal4> (1-week-old) Female	R1	R2	R3	R4	R5	R6	R7	R8	R9	Average	SD	N						Unpaired t test	P value	P value summary	Significantly different (P < 0.05)?	One- or two-tailed P value?	t, df
Act88F	1.53755	0.906762	2.01065	0.551942	0.039424	4.49439	1.06446	3.62705	0.157698	1.59888	1.54274	9						Ctrl vs hDgat2-OE	0.7731	ns	No	Two-tailed	t=0.2933, df=16
Dgat2-OE	2.99626	0.749064	4.21842	0.670215	0.394244	1.14331	2.79914	1.18273	2.01065	1.796	1.29863	9
S. Fig 5h
Lipid quantification (lipid droplet size) showed no significant differences in lipid droplet size upon DJ694-Gal4 driven KD of Gnmt, Sardh, CG5955 and Dgat2 compare to age-matched control.																		One-way ANOVA
DJ694-Gal4> (3-week-old) Female	R1	R2	R3	R4	R5	R6	R7	R8	R9	Average	SD	N						Šídák's multiple comparisons test	Mean Diff.	95.00% CI of diff.	Below threshold?	Summary	Adjusted P Value
Ctrl RNAi (BDSC: 36304)	0.694944	0.552632	1.2429	0.503068	0.569326	1.95893	1.12273	0.80699	1.54849	1	0.507114	9						Ctrl RNAi vs. Gnmt RNAi	-0.06631	-0.7979 to 0.6653	No	ns	0.9988
Gnmt RNAi (VDRC: 25983)	0.954905	0.454249	0.885218	0.539525	1.21543	0.57942	0.840188	3.21378	0.914066	1.06631	0.839835	9						Ctrl RNAi vs. Sardh RNAi	0.5413	-0.1903 to 1.273	No	ns	0.2218
Sardh RNAi (VDRC: 108873)	0.495439	0.175517	0.123678	0.589109	0.17544	0.909023	0.555217	0.417609	0.687622	0.458739	0.263919	9						Ctrl RNAi vs. Tdh RNAi	-0.2357	-0.9673 to 0.4959	No	ns	0.8753
CG5955 RNAi (BDSC: 64566)	1.57631	1.3463	0.719709	0.876734	0.974531	3.26274	0.483082	0.960396	0.921597	1.23571	0.824722	9						Ctrl RNAi vs. Dgat2 RNAi	0.6485	-0.08306 to 1.380	No	ns	0.1001
Dgat2 RNAi (VDRC: 107788)	0.131994	0.730014	0.353906	0.201212	0.371938	0.099473	0.762906	0.246062	0.265693	0.351466	0.241277	9
S. Fig 5i
Lipid quantification (lipid droplet density) showed no significant differences in lipid droplet size upon DJ694-Gal4 driven KD of Gnmt, Sardh, CG5955 and Dgat2 compare to age-matched control.																		One-way ANOVA
DJ694-Gal4> (3-week-old) Female	R1	R2	R3	R4	R5	R6	R7	R8	R9	Average	SD	N						Šídák's multiple comparisons test	Mean Diff.	95.00% CI of diff.	Below threshold?	Summary	Adjusted P Value
Ctrl RNAi (BDSC: 36304)	1.15437	0.878547	0.868331	1.81839	1.5017	0.275823	0.398411	1.16459	0.939841	1	0.486625	9						Ctrl RNAi vs. Gnmt RNAi	0.1328	-0.7164 to 0.9820	No	ns	0.9902
Gnmt RNAi (VDRC: 25983)	2.01249	0.429058	0.275823	0.357548	2.83995	0.143019	1.40976	0.183882	0.153235	0.867196	0.987444	9						Ctrl RNAi vs. Sardh RNAi	-0.8252	-1.674 to 0.02401	No	ns	0.0598
Sardh RNAi (VDRC: 108873)	1.54256	2.42111	2.17594	1.563	1.83882	0.878547	2.28831	3.09535	0.623156	1.8252	0.774253	9						Ctrl RNAi vs. Tdh RNAi	0.3905	-0.4587 to 1.240	No	ns	0.662
CG5955 RNAi (BDSC: 64566)	0.316686	0.480136	0.54143	0.664018	0.582293	0.643587	0.960272	0.37798	0.91941	0.609535	0.21928	9						Ctrl RNAi vs. Dgat2 RNAi	0.2089	-0.6404 to 1.058	No	ns	0.9491
Dgat2 RNAi (VDRC: 107788)	1.90011	0.245176	0.398411	1.45062	0.602724	1.81839	0.173666	0.449489	0.081725	0.791146	0.72535	9

[truncated: 2 more sheets: S. Fig7, S. Fig8]
